# Supplementary material for: Comprehensive evolutionary analysis of the Anthroherpon radiation (Coleoptera, Leiodidae, Leptodirini)
Source: PLoS One. 2018 Jun 8;13(6):e0198367. doi: 10.1371/journal.pone.0198367 (PMC5993249; doi:10.1371/journal.pone.0198367)
Supplement: S1 Table — All vouchers are stored at CINJ. (XLSX) [file pone.0198367.s001.xlsx]

## Sheet: ALL_DATA
All data, single specimen per species, BEAST run, 15 March 2016 and updated for next run on 31 May 2016	First and small paper IvaN, Figure 18 (COI_F, COI_J_P, ND)	First and small paper IvaN, Figure 17 (COI_Folmer + COI_J_P)	First and small paper IvaN, Figure 17 (18S + 28S)	COI, Anthroherpon apfelbecki, 26 NOV 2015	18S + 28S + COIs, 11 NOV 2015 (RERUN FROM 09 NOV BUT WITH COI SEQUENCES; SOME SPECIMENS REPLACED FOR BETTER COVERAGE OF COI)	18S + 28S, 09 NOV 2015 (RERUN IN DETAIL FROM 17 AUG 2015)	18S + 28S, 08 SEP 2015; apfelbecki sample per site	COB+COI_F+COI_J_P+ND, Anthroherpon, 27 AUG 2015	18S + 28S, 17 AUG 2015	COI, Anthroherpon apfelbecki, 17 AUG 2015	Voucher	Voucher	Species		Locations	18S	28S	COB	COI_Folmer	COI_J_P	ND			18S	28S	COB	COI_Folmer	COI_J_P	ND		18S	28S	COB	COI_Folmer	COI_J_P	ND		COI, Anthroherpon apfelbecki, 26 NOV 2015	COI, Anthroherpon apfelbecki, 26 NOV 2015	COI, Anthroherpon apfelbecki, 26 NOV 2015		18S + 28S + COIs, 11 NOV 2015 (RERUN FROM 09 NOV BUT WITH COI SEQUENCES; SOME SPECIMENS REPLACED FOR BETTER COVERAGE OF COI)	18S + 28S + COIs, 11 NOV 2015 (RERUN FROM 09 NOV BUT WITH COI SEQUENCES; SOME SPECIMENS REPLACED FOR BETTER COVERAGE OF COI)	18S + 28S + COIs, 11 NOV 2015 (RERUN FROM 09 NOV BUT WITH COI SEQUENCES; SOME SPECIMENS REPLACED FOR BETTER COVERAGE OF COI)	18S + 28S + COIs, 11 NOV 2015 (RERUN FROM 09 NOV BUT WITH COI SEQUENCES; SOME SPECIMENS REPLACED FOR BETTER COVERAGE OF COI)		COB+COI_F+COI_J_P+ND, Anthroherpon, 27 AUG 2015	18S + 28S, 17 AUG 2015	COI, Anthroherpon apfelbecki, 17 AUG 2015
		Checked below are samples for which both COI sequences need to be uploaded for Fig 17, because they are not yet also included in Fig 18.		Cells in red are samples taken out when compared to run of 17 AUG 2015	NB: Colours define new choices of specimens from run on 9 Nov; new choice of specimens gives better cover for COI sequences																																												jModeltest2 result (AIC) ->
																606	659	359	694	862	568										606	659	359	694	862	568
																																1265	1624	2318	3180	3748
																---------------------------------------------------------------------------------------------------------------------------------------------------------------------------------------------------------------------------------------------------------------------------------------------------------------------------------------------------------------------------------------------------------------…	---------------------------------------------------------------------------------------------------------------------------------------------------------------------------------------------------------------------------------------------------------------------------------------------------------------------------------------------------------------------------------------------------------------…	-----------------------------------------------------------------------------------------------------------------------------------------------------------------------------------------------------------------------------------------------------------------------------------------------------------------------------------------------------------------------	---------------------------------------------------------------------------------------------------------------------------------------------------------------------------------------------------------------------------------------------------------------------------------------------------------------------------------------------------------------------------------------------------------------…	---------------------------------------------------------------------------------------------------------------------------------------------------------------------------------------------------------------------------------------------------------------------------------------------------------------------------------------------------------------------------------------------------------------…	---------------------------------------------------------------------------------------------------------------------------------------------------------------------------------------------------------------------------------------------------------------------------------------------------------------------------------------------------------------------------------------------------------------…										---------------------------------------------------------------------------------------------------------------------------------------------------------------------------------------------------------------------------------------------------------------------------------------------------------------------------------------------------------------------------------------------------------------…	---------------------------------------------------------------------------------------------------------------------------------------------------------------------------------------------------------------------------------------------------------------------------------------------------------------------------------------------------------------------------------------------------------------…	-----------------------------------------------------------------------------------------------------------------------------------------------------------------------------------------------------------------------------------------------------------------------------------------------------------------------------------------------------------------------	---------------------------------------------------------------------------------------------------------------------------------------------------------------------------------------------------------------------------------------------------------------------------------------------------------------------------------------------------------------------------------------------------------------…	---------------------------------------------------------------------------------------------------------------------------------------------------------------------------------------------------------------------------------------------------------------------------------------------------------------------------------------------------------------------------------------------------------------…	---------------------------------------------------------------------------------------------------------------------------------------------------------------------------------------------------------------------------------------------------------------------------------------------------------------------------------------------------------------------------------------------------------------…
														Total_samples_from_below		227	231	217	262	221	126
														Missing data for this number of specimens		-227	-231	-217	-262	-221	-126
														Total_samples_from_each_sheet		199	189	199	187	143	109
														Differences_caused_by_duplicate_values!_Counted_from_relevant_sheet		3	8	0	0	1	0
														Sequences that are not target region or target specimen and removed by me		4	0	1	1	0	2
						x	x		x		>IE1	IE1	Anthroherpon primitivum jeanneli	>Anthroherpon_primitivum_jeanneli_IE1	#N/A									MH348437	MH348497	MH348359		MH348329	MH348409																			>Anthroherpon_primitivum_jeanneli_IE1
																AGTCATATGCTTGTCTCAAAGATTAAGCCATGCATGTCTCAGTACAAGCCAAATTAAGGTGAAACCGCGAAAGGCTCATTAAATCAGTTATGGTTCCTTAGATCGTACACACATTTACTTGGATAACTGTGGTAATTCTAGAGCTAATACATGCCAACAGAACTCCGACCGGAGACGGAAGGAGTGCCTTTATTAGATCAAAACCAATCGGTGGCGCGGCTTAGGT--CGTGTCATCGTACAAAATGGTGAATCTGAATAACGTTTGCTGATCGCACGGTCTCGCACCGGCGACGCATCTTTCAAATGTCTGCCTTATCAACTGTCGATGGTAGGTTCTGCGCCTACCATGGTTGTAACGGGTAACGGGGAATCAGGGTTCGATTCCGGAGAGGGAGCC…	TGCGCAAGTCATTGGGACATTAAGCGAAACCTAAAGGCGAAATGAAAGTGAA----TTCGTATCACT--------TGTGATCG----AATAGGGAGGATGATCAGGCTCAAGGACTTGAT--CCGCACTCCCGGGGCGTCTCGTGTTCATTGCGAACTGAGGCGCACCTAGAGCGTACACGCTGTGACCCGAAAGGTGGGGAACTATGCCTGATCAGGACGAAGTCAGGGGAAACCCTGATGGAGGTCCGTAGCGATTCTGACGTGCAAATCGATCGTAAGAATTTGGTATAGCGGCGATAGACTAATCGAACCATCTAGTAGCTGGTTCCCTCCGAAGTTTCCCTCAGGATAGCTGGCGCTC-------AAATAAAGCGGACAGTCCCTAAAA-GGGG…	TTTATTATCAGCAATTCCATACCTAGGAACTTCAATAGTAACTTGATTATGAGGCGGATTTGCAGTTAATAATCCTACCTTAAATCGATTTTTTTCACTACATTTTATATTACCTTTTTTAATTATAGCTTTAGTAATAATCCATCTACTTTTCTTGCATCAAACC-GGTTCAAATAACCCTTTAGGAATAAATAGTAACTTAGATAAAATCCCCTTTCACCCCTACTTTTCATTTAAAGACTTATTAGGCTTTATAATTATGTTATTTATCCTTATATTAATTACACTAATTAACCCCTATAAATTAGGAGACCCTGATAACTTTATCCCTGCTAATCCAATAATTACCCCCATCCA-		------------------TCATCCAG-AAGTTT-ATATTTTAA-TTCTTCCAGGATTTGGAATTATTTCTCATATTATTAGACAAGAAAGAGGA-AAAAAA-GAAACCTTTGGGTCCTTAGGTATAATTTATGCAATAATATCTATTGGTTTATTAGGA-TTCCTTGTATGAGCTCACCATATA-TTTACCGTAGGAATAGATGTAGATACTCGGGCTTACTTTACATCAGCTACAATAATTATTGCAATTCCTACTGGAATTAAAATCTTTAGCTGACTAGCTACTCTTCATGGAACTCAAATTAATTATTCACCATCAATATTATGAACATTAGGGTTTGTATTCCTATTCACGATTGGGGGACTTACAGGGATTATCTTAGCTAA-TTCATCAATT…	-----------------------TGTGAGCCAGATTGGATTCTATCTTTAAAATAT--TATATTATTTTAGTACGAAAGGACCAAATATTAATTAAATT-AATTTAATTTTGAATTATATTATTATTTTGGCAGATTAGTGCTTTAAATTTAGAATTTAATTATGTAT-AATTATACAGATAATACTTGTTTTATTTGGATTTTTTGATAGTAGTTATTAGGTTATTAGTTTTATTTATTAGTATTTTAGTAGGAGTAGCATATTTAACATTATTAGAGCGTAAGGTTCTTGGGTATATTCAGTTTCGTAAAGGTCCTAATAAGGTTGGAGTATTAGGTATTTTACAGCCATTTAGAGACGGTATTAAGTTATTTTCTAAGGAAAGTAGATATCCTTTA…										AGTCATATGCTTGTCTCAAAGATTAAGCCATGCATGTCTCAGTACAAGCCAAATTAAGGTGAAACCGCGAAAGGCTCATTAAATCAGTTATGGTTCCTTAGATCGTACACACATTTACTTGGATAACTGTGGTAATTCTAGAGCTAATACATGCCAACAGAACTCCGACCGGAGACGGAAGGAGTGCCTTTATTAGATCAAAACCAATCGGTGGCGCGGCTTAGGT--CGTGTCATCGTACAAAATGGTGAATCTGAATAACGTTTGCTGATCGCACGGTCTCGCACCGGCGACGCATCTTTCAAATGTCTGCCTTATCAACTGTCGATGGTAGGTTCTGCGCCTACCATGGTTGTAACGGGTAACGGGGAATCAGGGTTCGATTCCGGAGAGGGAGCC…	TGCGCAAGTCATTGGGACATTAAGCGAAACCTAAAGGCGAAATGAAAGTGAA----TTCGTATCACT--------TGTGATCG----AATAGGGAGGATGATCAGGCTCAAGGACTTGAT--CCGCACTCCCGGGGCGTCTCGTGTTCATTGCGAACTGAGGCGCACCTAGAGCGTACACGCTGTGACCCGAAAGGTGGGGAACTATGCCTGATCAGGACGAAGTCAGGGGAAACCCTGATGGAGGTCCGTAGCGATTCTGACGTGCAAATCGATCGTAAGAATTTGGTATAGCGGCGATAGACTAATCGAACCATCTAGTAGCTGGTTCCCTCCGAAGTTTCCCTCAGGATAGCTGGCGCTC-------AAATAAAGCGGACAGTCCCTAAAA-GGGG…	TTTATTATCAGCAATTCCATACCTAGGAACTTCAATAGTAACTTGATTATGAGGCGGATTTGCAGTTAATAATCCTACCTTAAATCGATTTTTTTCACTACATTTTATATTACCTTTTTTAATTATAGCTTTAGTAATAATCCATCTACTTTTCTTGCATCAAACC-GGTTCAAATAACCCTTTAGGAATAAATAGTAACTTAGATAAAATCCCCTTTCACCCCTACTTTTCATTTAAAGACTTATTAGGCTTTATAATTATGTTATTTATCCTTATATTAATTACACTAATTAACCCCTATAAATTAGGAGACCCTGATAACTTTATCCCTGCTAATCCAATAATTACCCCCATCCA-	---------------------------------------------------------------------------------------------------------------------------------------------------------------------------------------------------------------------------------------------------------------------------------------------------------------------------------------------------------------------------------------------------------------…	------------------TCATCCAG-AAGTTT-ATATTTTAA-TTCTTCCAGGATTTGGAATTATTTCTCATATTATTAGACAAGAAAGAGGA-AAAAAA-GAAACCTTTGGGTCCTTAGGTATAATTTATGCAATAATATCTATTGGTTTATTAGGA-TTCCTTGTATGAGCTCACCATATA-TTTACCGTAGGAATAGATGTAGATACTCGGGCTTACTTTACATCAGCTACAATAATTATTGCAATTCCTACTGGAATTAAAATCTTTAGCTGACTAGCTACTCTTCATGGAACTCAAATTAATTATTCACCATCAATATTATGAACATTAGGGTTTGTATTCCTATTCACGATTGGGGGACTTACAGGGATTATCTTAGCTAA-TTCATCAATT…	-----------------------TGTGAGCCAGATTGGATTCTATCTTTAAAATAT--TATATTATTTTAGTACGAAAGGACCAAATATTAATTAAATT-AATTTAATTTTGAATTATATTATTATTTTGGCAGATTAGTGCTTTAAATTTAGAATTTAATTATGTAT-AATTATACAGATAATACTTGTTTTATTTGGATTTTTTGATAGTAGTTATTAGGTTATTAGTTTTATTTATTAGTATTTTAGTAGGAGTAGCATATTTAACATTATTAGAGCGTAAGGTTCTTGGGTATATTCAGTTTCGTAAAGGTCCTAATAAGGTTGGAGTATTAGGTATTTTACAGCCATTTAGAGACGGTATTAAGTTATTTTCTAAGGAAAGTAGATATCCTTTA…												AGTCATATGCTTGTCTCAAAGATTAAGCCATGCATGTCTCAGTACAAGCCAAATTAAGGTGAAACCGCGAAAGGCTCATTAAATCAGTTATGGTTCCTTAGATCGTACACACATTTACTTGGATAACTGTGGTAATTCTAGAGCTAATACATGCCAACAGAACTCCGACCGGAGACGGAAGGAGTGCCTTTATTAGATCAAAACCAATCGGTGGCGCGGCTTAGGT--CGTGTCATCGTACAAAATGGTGAATCTGAATAACGTTTGCTGATCGCACGGTCTCGCACCGGCGACGCATCTTTCAAATGTCTGCCTTATCAACTGTCGATGGTAGGTTCTGCGCCTACCATGGTTGTAACGGGTAACGGGGAATCAGGGTTCGATTCCGGAGAGGGAGCC…
x											>IE2	IE2	Anthroherpon matzenaueri taliensis	>Anthroherpon_matzenaueri_taliensis_IE2	#N/A		KX719937	KX719842	KX671657	KX671668	KX719899		yes	KX755461	KX719937	KX719842	KX671657	KX671668	KX719899
																AGTCATATGCTTGTCTCAAAGATTAAGCCATGCATGTCTCAGTACAAGCCAAATTAAGGTGAAACCGCGAAAGGCTCATTAAATCAGTTATGGTTCCTTAGATCGTACACACATTTACTTGGATAACTGTGGTAATTCTAGAGCTAATACATGCCAACAGAACTCCGACCGGAGACGGAAGGAGTGCCTTTATTAGATCAAAACCAATCGGTGGCGCGGCTTAGGT--CGTGTCATCGTACAACATGGTGAATCTGAATAACGTTTGCTGATCGCACGGTCTCGCACCGGCGACGCATCTTTCAAATGTCTGCCTTATCAACTGTCGATGGTAGGTTCTGCGCCTACCATGGTTGTAACGGGTAACGGGGAATCAGGGTTCGATTCCGGAGAGGGAGCC…	TGCGCAAGTCATTGGGACATTAAGCGAAACCTAAAGGCGAAATGAAAGTGAA----TTCGTATCACT--------TGTGATCG----AATAGGGAGGATGATCAGGCTCAAGGACTTGAT--CCGCACTCCCGGGGCGTCTCGTGTTCATTGCGAACTGAGGCGCACCTAGAGCGTACACGCTGTGACCCGAAAGGTGGGGAACTATGCCTGATCAGGACGAAGTCAGGGGAAACCCTGATGGAGGTCCGTAGCGATTCTGACGTGCAAATCGATCGTAAGAATTTGGTATAGCGGCGATAGACTAATCGAACCATCTAGTAGCTGGTTCCCTCCGAAGTTTCCCTCAGGATAGCTGGCGCTC-------AAATAAAGCGGACAGTCCCTATAA-GGGA…	TTTATTATCAGCAATTCCATACTTAGGTACCTCAATAGTAACATGACTATGAGGGGGATTTGCAGTTAATAATCCCACATTAAATCGATTCTTTTCATTACATTTTATATTACCCTTCTTAATCATAGCCCTAGTAATGATTCACCTACTTTTTTTACATCAAACC-GGATCAAATAACCCTTTAGGAATAAATAGCAACTTAGATAAAATTCCTTTTCACCCTTATTTCTCATTAAAAGACTTATTAGGATTTATAATTATACTATTTATTTTAATACTAATTACATTAATCAGCCCTTATAAATTAGGAGACCCTGATAACTTTATTCCTGCTAACCCAATAATCACCCCTATCCA-	-------------TTTAATAGGAACTTGATCGGGAATAA-TTGGAACCTCATTAAGATTATTGATTCGGTCCGAATTAGGAAATCCAGGAAGATTAATTATAA------ACGATCAAATTTATAATGTTATTGTAACAGCTCATGCTTTTATTATAATTTTTTTTATAGTTATACCAATTATAATTGGAGGATTTGGAAATTGATTGGTTCCCTTAATATTAGGGGCT--CCTGATATAGCTTTTCCGCGTATAAATAATATAAGATTCTGACTATTACCTCCTTCTTTAACCCTACTATTAATAAGAAGAATCGTAGAAAGAGGGGCTGGAACAGGGTGAACTGTTTACCCCCCCCTATCTGCTAATATTGCCCACAGTGG-TCCATCAGTAGATCTT…	------------------CCACCCAG-AAGTCT-ACATTTTAA-TCCTTCCTGGATTTGGAATTATTTCTCATATTATCAGACAAGAAAGAGGA-AAAAAA-GAAACTTTTGGATCCTTAGGAATAATTTATGCAATAATATCTATTGGTTTATTAGGT-TTCCTAGTATGAGCACACCATATA-TTCACTGTAGGGATAGATGTAGATACTCGAGCTTATTTCACCTCAGCTACAATAATTATTGCAATTCCTACAGGAATTAAAATTTTTAGTTGATTAGCTACTTTACATGGAACTCAAATCAATTATTCACCATCAATATTATGAACACTTGGATTTGTATTCTTATTTACAATTGGAGGACTTACTGGAGTAATTTTAGCTAA-TTCATCAATC…	-----------------------TGTGAGCCAGATTGGATTCTATCTTTAAGATGTT-TATATTATTTTAGTACGAAAGGACCAGATATTAGTTAAATT-AATTTTATTTTGAATTATATTATTATTTTGGCAGATTAGTGCTTTAAATTTAGAATTTAATTATGTAT-AATTATACAGATAATACTTGTTTTATTTGGATTTTTTTATATTAATTATTAGGTTGGTAATTTTACTTATTAGTATTTTAGTAGGGGTTGCATATTTAACATTATTGGAGCGTAAGGTTCTTGGGTATATTCAATTTCSTAAAGGTCCAAATAAGGTTGGATTATTGGGAATTTTACAGCCTTTTAGTGATGGTATTAAATTATTTTCTAAAGAAAGGACATATCCTTTA…										AGTCATATGCTTGTCTCAAAGATTAAGCCATGCATGTCTCAGTACAAGCCAAATTAAGGTGAAACCGCGAAAGGCTCATTAAATCAGTTATGGTTCCTTAGATCGTACACACATTTACTTGGATAACTGTGGTAATTCTAGAGCTAATACATGCCAACAGAACTCCGACCGGAGACGGAAGGAGTGCCTTTATTAGATCAAAACCAATCGGTGGCGCGGCTTAGGT--CGTGTCATCGTACAACATGGTGAATCTGAATAACGTTTGCTGATCGCACGGTCTCGCACCGGCGACGCATCTTTCAAATGTCTGCCTTATCAACTGTCGATGGTAGGTTCTGCGCCTACCATGGTTGTAACGGGTAACGGGGAATCAGGGTTCGATTCCGGAGAGGGAGCC…	TGCGCAAGTCATTGGGACATTAAGCGAAACCTAAAGGCGAAATGAAAGTGAA----TTCGTATCACT--------TGTGATCG----AATAGGGAGGATGATCAGGCTCAAGGACTTGAT--CCGCACTCCCGGGGCGTCTCGTGTTCATTGCGAACTGAGGCGCACCTAGAGCGTACACGCTGTGACCCGAAAGGTGGGGAACTATGCCTGATCAGGACGAAGTCAGGGGAAACCCTGATGGAGGTCCGTAGCGATTCTGACGTGCAAATCGATCGTAAGAATTTGGTATAGCGGCGATAGACTAATCGAACCATCTAGTAGCTGGTTCCCTCCGAAGTTTCCCTCAGGATAGCTGGCGCTC-------AAATAAAGCGGACAGTCCCTATAA-GGGA…	TTTATTATCAGCAATTCCATACTTAGGTACCTCAATAGTAACATGACTATGAGGGGGATTTGCAGTTAATAATCCCACATTAAATCGATTCTTTTCATTACATTTTATATTACCCTTCTTAATCATAGCCCTAGTAATGATTCACCTACTTTTTTTACATCAAACC-GGATCAAATAACCCTTTAGGAATAAATAGCAACTTAGATAAAATTCCTTTTCACCCTTATTTCTCATTAAAAGACTTATTAGGATTTATAATTATACTATTTATTTTAATACTAATTACATTAATCAGCCCTTATAAATTAGGAGACCCTGATAACTTTATTCCTGCTAACCCAATAATCACCCCTATCCA-	-------------TTTAATAGGAACTTGATCGGGAATAA-TTGGAACCTCATTAAGATTATTGATTCGGTCCGAATTAGGAAATCCAGGAAGATTAATTATAA------ACGATCAAATTTATAATGTTATTGTAACAGCTCATGCTTTTATTATAATTTTTTTTATAGTTATACCAATTATAATTGGAGGATTTGGAAATTGATTGGTTCCCTTAATATTAGGGGCT--CCTGATATAGCTTTTCCGCGTATAAATAATATAAGATTCTGACTATTACCTCCTTCTTTAACCCTACTATTAATAAGAAGAATCGTAGAAAGAGGGGCTGGAACAGGGTGAACTGTTTACCCCCCCCTATCTGCTAATATTGCCCACAGTGG-TCCATCAGTAGATCTT…	------------------CCACCCAG-AAGTCT-ACATTTTAA-TCCTTCCTGGATTTGGAATTATTTCTCATATTATCAGACAAGAAAGAGGA-AAAAAA-GAAACTTTTGGATCCTTAGGAATAATTTATGCAATAATATCTATTGGTTTATTAGGT-TTCCTAGTATGAGCACACCATATA-TTCACTGTAGGGATAGATGTAGATACTCGAGCTTATTTCACCTCAGCTACAATAATTATTGCAATTCCTACAGGAATTAAAATTTTTAGTTGATTAGCTACTTTACATGGAACTCAAATCAATTATTCACCATCAATATTATGAACACTTGGATTTGTATTCTTATTTACAATTGGAGGACTTACTGGAGTAATTTTAGCTAA-TTCATCAATC…	-----------------------TGTGAGCCAGATTGGATTCTATCTTTAAGATGTT-TATATTATTTTAGTACGAAAGGACCAGATATTAGTTAAATT-AATTTTATTTTGAATTATATTATTATTTTGGCAGATTAGTGCTTTAAATTTAGAATTTAATTATGTAT-AATTATACAGATAATACTTGTTTTATTTGGATTTTTTTATATTAATTATTAGGTTGGTAATTTTACTTATTAGTATTTTAGTAGGGGTTGCATATTTAACATTATTGGAGCGTAAGGTTCTTGGGTATATTCAATTTCSTAAAGGTCCAAATAAGGTTGGATTATTGGGAATTTTACAGCCTTTTAGTGATGGTATTAAATTATTTTCTAAAGAAAGGACATATCCTTTA…
x		x	x		x	x	x		x		>IE3	IE3	Anthroherpon cylindricolle cylindricolle	>Anthroherpon_cylindricolle_cylindricolle_IE3	#N/A	KU980189	KX121055	KX719833	KX121089	KX121110	KX719890		yes	KU980189	KX121055	KX719833	KX121089	KX121110	KX719890													>Anthroherpon_cylindricolle_cylindricolle_IE3	>Anthroherpon_cylindricolle_cylindricolle_IE3	>Anthroherpon_cylindricolle_cylindricolle_IE3	>Anthroherpon_cylindricolle_cylindricolle_IE3			>Anthroherpon_cylindricolle_cylindricolle_IE3
																AGTCATATGCTTGTCTCAAAGATTAAGCCATGCATGTCTCAGTACAAGCCAAATTAAGGTGAAACCGCGAAAGGCTCATTAAATCAGTTATGGTTCCTTAGATCGTACACACATTTACTTGGATAACTGTGGTAATTCTAGAGCTAATACATGCCAACAGAACTCCGACCGGAGACGGAAGGAGTGCCTTTATTAGATCAAAACCAATCGGTGGCGCGGCTTAGGT--CGTGTCATCGTACAACATGGTGAATCTGAATAACGTTTGCTGATCGCACGGTCTCGCACCGGCGACGCATCTTTCAAATGTCTGCCTTATCAACTGTCGATGGTAGGTTCTGCGCCTACCATGGTTGTAACGGGTAACGGGGAATCAGGGTTCGATTCCGGAGAGGGAGCC…	TGCGCAAGTCATTGGGACATTAAGCGAAACCTAAAGGCGAAATGAAAGTGAA----TTCGTATCACT--------TGTGATCG----AATAGGGAGGATGATCAGGCTCACGGACTTGAT--CCGCACTCCCGGGGCGTCTCGTGTTCATTGCGAACTGMGGCGCACCTAGAGCGTACACGCTGTGACCCGAAAGGTGGGGAACTATGCCTGATCAGGACGAAGTCAGGGGAAACCCTGATGGAGGTCCGTAGCGATTCTGACGTGCAAATCGATCGTAAGAATTTGGTATAGCGGCGATAGACTAATCGAACCATCTAGTAGCTGGTTCCCTCCGAAGTTTCCCTCAGGATAGMTGGCGCTC-------AAATAAAGCGGACAGTCCCTAAAA-GGGG…	TTTATTATCAGCAATTCCTTATTTAGGAACTTCAATAGTAACCTGATTATGAGGAGGATTTGCAGTTAATAATCCTACTTTAAATCGATTTTTTTCATTACATTTTATGCTACCTTTTTTAATTATAGCTTTAGTAATAATTCATTTACTTTTCTTGCATCAAACT-GGATCTAATAACCCCTTAGGAATAAATAGTAACTTAGACAAAATTCCATTTCACCCTTACTTTTCTCTTAAAGACTTATTAGGATTTATAATTATAATATTTATATTAATGTTAATTACATTAATTAATCCTTATAAACTAGGAGACCCTGATAACTTTATCCCTGCTAATCCAATAATTACTCCTATTCA-	GTACTTTATACTTCTTATTAGGAGCTTGATCTGGTATAA-TTGGAACCTCACTAAGATTACTAATTCGAGCTGAATTAGGAAATCCAGGAAGATTAATCATAA------ATGATCAAATTTATAACGTTATTGTAACAGCCCATGCTTTTATTATAATTTTTTTTATAGTCATACCAATTATAATTGGAGGGTTTGGAAACTGATTAGTTCCCTTAATATTAGGAGCT--CCTGATATAGCATTCCCTCGAATAAATAACATAAGATTTTGATTATTGCCTCCTTCTTTAACTCTATTGCTTATAAGAAGTATAGTAGAAAGAGGAGCTGGAACAGGATGAACTGTATATCCACCTCTATCAGCTAATATTGCCCATAGAGG-ACCATCAGTAGATTTA…	------------------TCATCCAG-AAGTCT-ACATTTTAA-TTTTACCTGGTTTTGGTATTATTTCTCATGTTATTAGACAAGAAAGAGGA-AAAAAA-GAAACATTTGGATCCTTAGGAATAATTTATGCAATAATATCCATTGGGTTACTAGGA-TTTTTAGTATGAGCCCATCATATA-TTTACTGTAGGAATAGATGTTGATACCCGAGCTTATTTTACATCAGCAACAATAATTATTGCAATTCCTACTGGGATTAAAATTTTTAGGTGATTAGCTACTTTACATGGAACTCAAATTAATTACTCACCATCAATATTATGAGCCTTAGGCTTTGTATTTCTATTTACTATCGGAGGCCTTACTGGAGTTATCTTAGCTAA-TTCATCAATT…	-----------------------TGTGAGCCAGATTGGATTCTATCTTTAAATTATT-TATATTATTTTAGTACGAAAGGACCAAATATTAGTTATATT-AATTTAATTTTGAATTATATTATTATTTTGGCAGATTAGTGCTTTAAATTTAGAATTTAATTATGTAT-AATTATACAGATAATACTTGTTTTATTTAGATTTTTTTATATTAAGTATTAGATTGGTAGTTTTATTTATTAGTATTTTAGTAGGGGTTGCATATTTGACATTATTGGAACGTAAGGTTCTTGGATATATTCAATTTCGTAAAGGTCCTAATAAGGTTGGATTATTAGGAATTTTACAGCCATTTAGTGATGGTATTAAATTATTTTCTAAAGAAAGTAGATATCCTTTA…										AGTCATATGCTTGTCTCAAAGATTAAGCCATGCATGTCTCAGTACAAGCCAAATTAAGGTGAAACCGCGAAAGGCTCATTAAATCAGTTATGGTTCCTTAGATCGTACACACATTTACTTGGATAACTGTGGTAATTCTAGAGCTAATACATGCCAACAGAACTCCGACCGGAGACGGAAGGAGTGCCTTTATTAGATCAAAACCAATCGGTGGCGCGGCTTAGGT--CGTGTCATCGTACAACATGGTGAATCTGAATAACGTTTGCTGATCGCACGGTCTCGCACCGGCGACGCATCTTTCAAATGTCTGCCTTATCAACTGTCGATGGTAGGTTCTGCGCCTACCATGGTTGTAACGGGTAACGGGGAATCAGGGTTCGATTCCGGAGAGGGAGCC…	TGCGCAAGTCATTGGGACATTAAGCGAAACCTAAAGGCGAAATGAAAGTGAA----TTCGTATCACT--------TGTGATCG----AATAGGGAGGATGATCAGGCTCACGGACTTGAT--CCGCACTCCCGGGGCGTCTCGTGTTCATTGCGAACTGMGGCGCACCTAGAGCGTACACGCTGTGACCCGAAAGGTGGGGAACTATGCCTGATCAGGACGAAGTCAGGGGAAACCCTGATGGAGGTCCGTAGCGATTCTGACGTGCAAATCGATCGTAAGAATTTGGTATAGCGGCGATAGACTAATCGAACCATCTAGTAGCTGGTTCCCTCCGAAGTTTCCCTCAGGATAGMTGGCGCTC-------AAATAAAGCGGACAGTCCCTAAAA-GGGG…	TTTATTATCAGCAATTCCTTATTTAGGAACTTCAATAGTAACCTGATTATGAGGAGGATTTGCAGTTAATAATCCTACTTTAAATCGATTTTTTTCATTACATTTTATGCTACCTTTTTTAATTATAGCTTTAGTAATAATTCATTTACTTTTCTTGCATCAAACT-GGATCTAATAACCCCTTAGGAATAAATAGTAACTTAGACAAAATTCCATTTCACCCTTACTTTTCTCTTAAAGACTTATTAGGATTTATAATTATAATATTTATATTAATGTTAATTACATTAATTAATCCTTATAAACTAGGAGACCCTGATAACTTTATCCCTGCTAATCCAATAATTACTCCTATTCA-	GTACTTTATACTTCTTATTAGGAGCTTGATCTGGTATAA-TTGGAACCTCACTAAGATTACTAATTCGAGCTGAATTAGGAAATCCAGGAAGATTAATCATAA------ATGATCAAATTTATAACGTTATTGTAACAGCCCATGCTTTTATTATAATTTTTTTTATAGTCATACCAATTATAATTGGAGGGTTTGGAAACTGATTAGTTCCCTTAATATTAGGAGCT--CCTGATATAGCATTCCCTCGAATAAATAACATAAGATTTTGATTATTGCCTCCTTCTTTAACTCTATTGCTTATAAGAAGTATAGTAGAAAGAGGAGCTGGAACAGGATGAACTGTATATCCACCTCTATCAGCTAATATTGCCCATAGAGG-ACCATCAGTAGATTTA…	------------------TCATCCAG-AAGTCT-ACATTTTAA-TTTTACCTGGTTTTGGTATTATTTCTCATGTTATTAGACAAGAAAGAGGA-AAAAAA-GAAACATTTGGATCCTTAGGAATAATTTATGCAATAATATCCATTGGGTTACTAGGA-TTTTTAGTATGAGCCCATCATATA-TTTACTGTAGGAATAGATGTTGATACCCGAGCTTATTTTACATCAGCAACAATAATTATTGCAATTCCTACTGGGATTAAAATTTTTAGGTGATTAGCTACTTTACATGGAACTCAAATTAATTACTCACCATCAATATTATGAGCCTTAGGCTTTGTATTTCTATTTACTATCGGAGGCCTTACTGGAGTTATCTTAGCTAA-TTCATCAATT…	-----------------------TGTGAGCCAGATTGGATTCTATCTTTAAATTATT-TATATTATTTTAGTACGAAAGGACCAAATATTAGTTATATT-AATTTAATTTTGAATTATATTATTATTTTGGCAGATTAGTGCTTTAAATTTAGAATTTAATTATGTAT-AATTATACAGATAATACTTGTTTTATTTAGATTTTTTTATATTAAGTATTAGATTGGTAGTTTTATTTATTAGTATTTTAGTAGGGGTTGCATATTTGACATTATTGGAACGTAAGGTTCTTGGATATATTCAATTTCGTAAAGGTCCTAATAAGGTTGGATTATTAGGAATTTTACAGCCATTTAGTGATGGTATTAAATTATTTTCTAAAGAAAGTAGATATCCTTTA…						AGTCATATGCTTGTCTCAAAGATTAAGCCATGCATGTCTCAGTACAAGCCAAATTAAGGTGAAACCGCGAAAGGCTCATTAAATCAGTTATGGTTCCTTAGATCGTACACACATTTACTTGGATAACTGTGGTAATTCTAGAGCTAATACATGCCAACAGAACTCCGACCGGAGACGGAAGGAGTGCCTTTATTAGATCAAAACCAATCGGTGGCGCGGCTTAGGT--CGTGTCATCGTACAACATGGTGAATCTGAATAACGTTTGCTGATCGCACGGTCTCGCACCGGCGACGCATCTTTCAAATGTCTGCCTTATCAACTGTCGATGGTAGGTTCTGCGCCTACCATGGTTGTAACGGGTAACGGGGAATCAGGGTTCGATTCCGGAGAGGGAGCC…	TGCGCAAGTCATTGGGACATTAAGCGAAACCTAAAGGCGAAATGAAAGTGAA----TTCGTATCACT--------TGTGATCG----AATAGGGAGGATGATCAGGCTCACGGACTTGAT--CCGCACTCCCGGGGCGTCTCGTGTTCATTGCGAACTGMGGCGCACCTAGAGCGTACACGCTGTGACCCGAAAGGTGGGGAACTATGCCTGATCAGGACGAAGTCAGGGGAAACCCTGATGGAGGTCCGTAGCGATTCTGACGTGCAAATCGATCGTAAGAATTTGGTATAGCGGCGATAGACTAATCGAACCATCTAGTAGCTGGTTCCCTCCGAAGTTTCCCTCAGGATAGMTGGCGCTC-------AAATAAAGCGGACAGTCCCTAAAA-GGGG…	GTACTTTATACTTCTTATTAGGAGCTTGATCTGGTATAA-TTGGAACCTCACTAAGATTACTAATTCGAGCTGAATTAGGAAATCCAGGAAGATTAATCATAA------ATGATCAAATTTATAACGTTATTGTAACAGCCCATGCTTTTATTATAATTTTTTTTATAGTCATACCAATTATAATTGGAGGGTTTGGAAACTGATTAGTTCCCTTAATATTAGGAGCT--CCTGATATAGCATTCCCTCGAATAAATAACATAAGATTTTGATTATTGCCTCCTTCTTTAACTCTATTGCTTATAAGAAGTATAGTAGAAAGAGGAGCTGGAACAGGATGAACTGTATATCCACCTCTATCAGCTAATATTGCCCATAGAGG-ACCATCAGTAGATTTA…	------------------TCATCCAG-AAGTCT-ACATTTTAA-TTTTACCTGGTTTTGGTATTATTTCTCATGTTATTAGACAAGAAAGAGGA-AAAAAA-GAAACATTTGGATCCTTAGGAATAATTTATGCAATAATATCCATTGGGTTACTAGGA-TTTTTAGTATGAGCCCATCATATA-TTTACTGTAGGAATAGATGTTGATACCCGAGCTTATTTTACATCAGCAACAATAATTATTGCAATTCCTACTGGGATTAAAATTTTTAGGTGATTAGCTACTTTACATGGAACTCAAATTAATTACTCACCATCAATATTATGAGCCTTAGGCTTTGTATTTCTATTTACTATCGGAGGCCTTACTGGAGTTATCTTAGCTAA-TTCATCAATT…			AGTCATATGCTTGTCTCAAAGATTAAGCCATGCATGTCTCAGTACAAGCCAAATTAAGGTGAAACCGCGAAAGGCTCATTAAATCAGTTATGGTTCCTTAGATCGTACACACATTTACTTGGATAACTGTGGTAATTCTAGAGCTAATACATGCCAACAGAACTCCGACCGGAGACGGAAGGAGTGCCTTTATTAGATCAAAACCAATCGGTGGCGCGGCTTAGGT--CGTGTCATCGTACAACATGGTGAATCTGAATAACGTTTGCTGATCGCACGGTCTCGCACCGGCGACGCATCTTTCAAATGTCTGCCTTATCAACTGTCGATGGTAGGTTCTGCGCCTACCATGGTTGTAACGGGTAACGGGGAATCAGGGTTCGATTCCGGAGAGGGAGCC…
											>IE4	IE4	Anthroherpon stenocephalum stenocephalum	>Anthroherpon_stenocephalum_stenocephalum_IE4	#N/A									MH348438	MH348469	MH348360	MH348302	MH348333	MH348413
																AGTCATATGCTTGTCTCAAAGATTAAGCCATGCATGTCTCAGTACAAGCCAAATTAAGGTGAAACCGCGAAAGGCTCATTAAATCAGTTATGGTTCCTTAGATCGTACACACATTTACTTGGATAACTGTGGTAATTCTAGAGCTAATACATGCCAACAGAACTCCGACCGGAGACGGAAGGAGTGCCTTTATTAGATCAAAACCAATCGGTGGCGCGGCTTAGGT--CGTGTCATCGTACAACATGGTGAATCTGAATAACGTTTGCTGATCGCACGGTCTCGCACCGGCGACGCATCTTTCAAATGTCTGCCTTATCAACTGTCGATGGTAGGTTCTGCGCCTACCATGGTTGTAACGGGTAACGGGGAATCAGGGTTCGATTCCGGAGAGGGAGCC…	TGCGCAAGTCATTGGGACATTAAGCGAAACCTAAAGGCGAAATGAAAGTGAA----TTCGTATCACT--------TGTGATCG----AATAGGGAGGATGATCAGGCTCAAGGACTTGAT--CCGCACTCCCGGGGCGTCTCGTGTTCATTGCGAACTGAGGCGCACCTAGAGCGTACACGCTGTGACCCGAAAGGTGGGGAACTATGCCTGATCAGGACGAAGTCAGGGGAAACCCTGATGGAGGTCCGTAGCGATTCTGACGTGCAAATCGATCGTAAGAATTTGGTATAGCGGCGATAGACTAATCGAACCATCTAGTAGCTGGTTCCCTCCGAAGTTTCCCTCAGGATAGCTGGCGCTC-------AAATAAAGCGGACGGTCCCTAAAA-GGGG…	TCTATTATCAGCAATCCCTTATTTAGGGTCTTCAATAGTAACCTGACTGTGAGGGGGATTTGCAGTTAATAATCCTACCTTAAATCGATTTTTTTCACTACATTTTATATTACCTTTTTTAATTATAGCTTTAGTAATAATTCACTTACTTTTCTTACATCAAACT-GGATCAAATAATCCTTTAGGAATAAATAGCAACTTAGATAAAATTCCTTTCCATCCTTATTTTTCATTTAAAGACCTTTTAGGATTCATAATTATAATATTTATTTTAATATTAATTACATTAATTAGACCTTATAAATTAGGTGACCCTGACAATTTTATTCCAGCTAATCCAATAATTACACCAATCCA-	GAACTTTATATTTTTTATTGGGGGCCTGATCAGGAATAA-TTGGGACTTCCCTAAGATTATTAATTCGGGCTGAATTAGGAAATCCAGGTAGTTTAATTATAA------ATGATCAAATTTACAATGTAATTGTCACAGCTCATGCTTTTATTATAATTTTTTTTATAGTTATACCAATTATAATTGGAGGATTTGGAAACTGATTAGTTCCTTTAATATTAGGGGCT--CCTGATATAGCTTTCCCGCGTATAAATAATATAAGATTTTGATTATTGCCTCCGTCTCTTACTTTATTACTTATAAGAAGAATAGTAGAAAGTGGAGCAGGGACAGGATGAACAGTCTATCCTCCTTTATCAGCTAATATTGCTCATAGTGG-TCCATCAGTAGATTTA…	------------------TCACCCTG-AAGTAT-ACATTCTAA-TCCTTCCAGGATTTGGAATTATTTCCCATATTATTAGCCAAGAAAGAGGA-AAAAAA-GAAACTTTTGGGTCTTTAGGCATAATTTATGCAATAATATCTATTGGTTTATTAGGC-TTTCTAGTATGAGCTCATCATATA-TTTACTGTAGGAATAGATGTAGATACCCGAGCTTATTTTACATCAGCTACAATAATTATTGCTATTCCTACAGGAATTAAAATTTTTAGATGATTAGCTACTTTACATGGAACTCAAATTAACTACTCACCATCAATACTATGAACATTAGGATTTGTATTTTTATTCACTATTGGGGGTCTTACAGGAGTAATTTTAGCTAA-TTCATCAATT…	-----------------------TGTGAGCCAGATTGGATTCTATCTTTAAAATATT-TATATTATTTTAGTACGAAAGGACCAAATATTAATTAAATT-AATTTAATTTTGAATTATATTATTATTTTGGCAGATTAGTGCTTTAAATTTAGAATTTAATTATGTAT-AATTATACAAATAATACTTGTTTTATTTGGATATTTTAATAGTAATAATTAGATTATTAGTTTTATTTATTTTTATTTTAGTAGGAGTTGCATATTTAACATTATTAGAGCGTAAAGTTTTAGGGTATATTCAGTTTCGTAAGGGTCCGAATAAAGTAGGGTTATTAGGGATTTTACAACCATTTAGTGATGGTATTAAATTATTTTCTAAAGAAAGGAGGTATCCTATA…										AGTCATATGCTTGTCTCAAAGATTAAGCCATGCATGTCTCAGTACAAGCCAAATTAAGGTGAAACCGCGAAAGGCTCATTAAATCAGTTATGGTTCCTTAGATCGTACACACATTTACTTGGATAACTGTGGTAATTCTAGAGCTAATACATGCCAACAGAACTCCGACCGGAGACGGAAGGAGTGCCTTTATTAGATCAAAACCAATCGGTGGCGCGGCTTAGGT--CGTGTCATCGTACAACATGGTGAATCTGAATAACGTTTGCTGATCGCACGGTCTCGCACCGGCGACGCATCTTTCAAATGTCTGCCTTATCAACTGTCGATGGTAGGTTCTGCGCCTACCATGGTTGTAACGGGTAACGGGGAATCAGGGTTCGATTCCGGAGAGGGAGCC…	TGCGCAAGTCATTGGGACATTAAGCGAAACCTAAAGGCGAAATGAAAGTGAA----TTCGTATCACT--------TGTGATCG----AATAGGGAGGATGATCAGGCTCAAGGACTTGAT--CCGCACTCCCGGGGCGTCTCGTGTTCATTGCGAACTGAGGCGCACCTAGAGCGTACACGCTGTGACCCGAAAGGTGGGGAACTATGCCTGATCAGGACGAAGTCAGGGGAAACCCTGATGGAGGTCCGTAGCGATTCTGACGTGCAAATCGATCGTAAGAATTTGGTATAGCGGCGATAGACTAATCGAACCATCTAGTAGCTGGTTCCCTCCGAAGTTTCCCTCAGGATAGCTGGCGCTC-------AAATAAAGCGGACGGTCCCTAAAA-GGGG…	TCTATTATCAGCAATCCCTTATTTAGGGTCTTCAATAGTAACCTGACTGTGAGGGGGATTTGCAGTTAATAATCCTACCTTAAATCGATTTTTTTCACTACATTTTATATTACCTTTTTTAATTATAGCTTTAGTAATAATTCACTTACTTTTCTTACATCAAACT-GGATCAAATAATCCTTTAGGAATAAATAGCAACTTAGATAAAATTCCTTTCCATCCTTATTTTTCATTTAAAGACCTTTTAGGATTCATAATTATAATATTTATTTTAATATTAATTACATTAATTAGACCTTATAAATTAGGTGACCCTGACAATTTTATTCCAGCTAATCCAATAATTACACCAATCCA-	GAACTTTATATTTTTTATTGGGGGCCTGATCAGGAATAA-TTGGGACTTCCCTAAGATTATTAATTCGGGCTGAATTAGGAAATCCAGGTAGTTTAATTATAA------ATGATCAAATTTACAATGTAATTGTCACAGCTCATGCTTTTATTATAATTTTTTTTATAGTTATACCAATTATAATTGGAGGATTTGGAAACTGATTAGTTCCTTTAATATTAGGGGCT--CCTGATATAGCTTTCCCGCGTATAAATAATATAAGATTTTGATTATTGCCTCCGTCTCTTACTTTATTACTTATAAGAAGAATAGTAGAAAGTGGAGCAGGGACAGGATGAACAGTCTATCCTCCTTTATCAGCTAATATTGCTCATAGTGG-TCCATCAGTAGATTTA…	------------------TCACCCTG-AAGTAT-ACATTCTAA-TCCTTCCAGGATTTGGAATTATTTCCCATATTATTAGCCAAGAAAGAGGA-AAAAAA-GAAACTTTTGGGTCTTTAGGCATAATTTATGCAATAATATCTATTGGTTTATTAGGC-TTTCTAGTATGAGCTCATCATATA-TTTACTGTAGGAATAGATGTAGATACCCGAGCTTATTTTACATCAGCTACAATAATTATTGCTATTCCTACAGGAATTAAAATTTTTAGATGATTAGCTACTTTACATGGAACTCAAATTAACTACTCACCATCAATACTATGAACATTAGGATTTGTATTTTTATTCACTATTGGGGGTCTTACAGGAGTAATTTTAGCTAA-TTCATCAATT…	-----------------------TGTGAGCCAGATTGGATTCTATCTTTAAAATATT-TATATTATTTTAGTACGAAAGGACCAAATATTAATTAAATT-AATTTAATTTTGAATTATATTATTATTTTGGCAGATTAGTGCTTTAAATTTAGAATTTAATTATGTAT-AATTATACAAATAATACTTGTTTTATTTGGATATTTTAATAGTAATAATTAGATTATTAGTTTTATTTATTTTTATTTTAGTAGGAGTTGCATATTTAACATTATTAGAGCGTAAAGTTTTAGGGTATATTCAGTTTCGTAAGGGTCCGAATAAAGTAGGGTTATTAGGGATTTTACAACCATTTAGTGATGGTATTAAATTATTTTCTAAAGAAAGGAGGTATCCTATA…
x											>IE5	IE5	Anthroherpon taxi taxi	>Anthroherpon_taxi_taxi_IE5	#N/A				KX671651	KX671674			yes	KX755472	KX719948	KX719853	KX671651	KX671674	KX719910
																AGTCATATGCTTGTCTCAAAGATTAAGCCATGCATGTCTCAGTACAAGCCAAATTAAGGTGAAACCGCGAAAGGCTCATTAAATCAGTTATGGTTCCTTAGATCGTACACACATTTACTTGGATAACTGTGGTAATTCTAGAGCTAATACATGCCAACAGAACTCCGACCGGAGACGGAAGGAGTGCCTTTATTAGATCAAAACCAATCGGTGGCGCGGCTTAGGT--TGTGTCATCGTACAACATGGTGAATCTGAATAACGTTTGCTGATCGCACGGTCTCGCACCGGCGACGCATCTTTCAAATGTCTGCCTTATCAACTGTCGATGGTAGGTTCTGCGCCTACCATGGTTGTAACGGGTAACGGGGAATCAGGGTTCGATTCCGGAGAGGGAGCC…	-----------------CATTAAGCGAAACCTAAAGGCGAAATGAAAGTGAA----TTCGTATCACT--------TGTGATCG----AATAGGGAGGATGATCAGGCTCAAGGACTTGAT--CCGCACTCCCGGGGCGTCTCGTGTTCATTGCGAACTGAGGCGCACCTAGAGCGTACACGCTGTGACCCGAAAGGTGGGGAACTATGCCTGATCAGGACGAAGTCAGGGGAAACCCTGATGGAGGTCCGTAGCGATTCTGACGTGCAAATCGATCGTAAGAATTTGGTATAGCGGCGATAGACTAATCGAACCATCTAGTAGCTGGTTCCCTCCGAAGTTTCCCTCAGGATAGCTGGCGCTC-------AAATAAAGCGGACAGTCCCTACGA-GGGG…	TTTACTATCAGCAATCCCGTACTTAGGTCCTTCAATAGTAAACTGATTATGAGGGGGATTCGCAGTTAATAATCCTACTTTAAACCGTTTTTTTTCCCTACATTTTATATTACCTTTTTTAATTATAGCCATAGTAATAATTCATCTTMTTTTTTTACATCAAACT-GGATCAAATAATCCCTTAGGAATGAATAGTAATTTAGACAAAATTCCTTTTCATCCTTACTTTTCATTTAAAGATTTATTAGGATTTATAATCCTAATATCCATATTAATATTAATTACACTAATTAACCCTTATAAGCTAGGAGATCCTGATAACTTTATTCCCGCCAATCCAATAATTACCCCAATTCA-	GTACTTTATACTTTTTACTAGGAACCTGATCAGGGATAA-TTGGAACTTCATTAAGATTATTAATTCGAGCTGAACTAGGAAACCCGGGAAGTTTAATTATAA------ATGATCAAATTTATAATGTTATTGTAACAGCTCATGCCTTTATTATAATTTTTTTTATGGTTATACCAATTATAATCGGAGGATTTGGAAATTGACTAGTTCCTTTAATGCTAGGAGCC--CCTGATATAGCTTTCCCACGTATAAATAATATAAGATTTTGATTATTACCCCCCTCTCTTACTCTTTTACTTATAAGAAGCGTAGTAGAAAGAGGAGCTGGAACAGGATGAACTGTTTACCCTCCTTTATCAGCTAATATTGCTCATAGTGG-CCCTTCTGTAGACTTA…	------------------CCATCCAG-AAGTTT-ATATTTTAA-TTCTTCCTGGATTTGGAATTATTTCCCATATTATTAGTCAAGAAAGAGGA-AAAAAA-GAAACTTTCGGGTCCTTAGGCATAATTTACGCAATAATATCTATTGGGCTACTAGGA-TTTCTTGTATGAGCTCATCATATA-TTCACTGTGGGAATAGATGTTGATACCCGGGCCTATTTTACATCAGCTACAATAATTATTGCAATTCCTACTGGAATTAAAATTTTTAGTTGGCTAGCTACCTTACATGGAACTCAAATTAATTATTCACCATCAATATTATGAACATTAGGATTTGTATTTTTGTTTACAATTGGGGGACTTACTGGAGTAATTTTAGCTAA-TTCATCAATT…	-----------------------TGTGAGCCAGATTGGATTCTATCTTTAAAATATT-TATATTATTTTAGTACGAAAGGACCAAATATTAATTAAATT-AATTTAATTTTGAATTATATTATTATTTTGGCAGATTAGTGCTTTAAATTTAGAATTTAATTATGTAT-AATTATACAGATAATACTTGTTTTATTTGGATTTTTTGATAGTAGTAATTAGGTTAGTAATTTTACTTATTAGTATTTTGGTAGGAGTTGCTTATTTAACATTATTAGAGCGTAAGGTTCTTGGGTATATTCAGTTTCGTAAGGGGCCAAATAAGGTAGGGTTATTAGGAATTTTACAGCCATTTAGTGATGGTATTAAATTATTTTCTAAGGAAAGAAGTTATCCTCTA…										AGTCATATGCTTGTCTCAAAGATTAAGCCATGCATGTCTCAGTACAAGCCAAATTAAGGTGAAACCGCGAAAGGCTCATTAAATCAGTTATGGTTCCTTAGATCGTACACACATTTACTTGGATAACTGTGGTAATTCTAGAGCTAATACATGCCAACAGAACTCCGACCGGAGACGGAAGGAGTGCCTTTATTAGATCAAAACCAATCGGTGGCGCGGCTTAGGT--TGTGTCATCGTACAACATGGTGAATCTGAATAACGTTTGCTGATCGCACGGTCTCGCACCGGCGACGCATCTTTCAAATGTCTGCCTTATCAACTGTCGATGGTAGGTTCTGCGCCTACCATGGTTGTAACGGGTAACGGGGAATCAGGGTTCGATTCCGGAGAGGGAGCC…	-----------------CATTAAGCGAAACCTAAAGGCGAAATGAAAGTGAA----TTCGTATCACT--------TGTGATCG----AATAGGGAGGATGATCAGGCTCAAGGACTTGAT--CCGCACTCCCGGGGCGTCTCGTGTTCATTGCGAACTGAGGCGCACCTAGAGCGTACACGCTGTGACCCGAAAGGTGGGGAACTATGCCTGATCAGGACGAAGTCAGGGGAAACCCTGATGGAGGTCCGTAGCGATTCTGACGTGCAAATCGATCGTAAGAATTTGGTATAGCGGCGATAGACTAATCGAACCATCTAGTAGCTGGTTCCCTCCGAAGTTTCCCTCAGGATAGCTGGCGCTC-------AAATAAAGCGGACAGTCCCTACGA-GGGG…	TTTACTATCAGCAATCCCGTACTTAGGTCCTTCAATAGTAAACTGATTATGAGGGGGATTCGCAGTTAATAATCCTACTTTAAACCGTTTTTTTTCCCTACATTTTATATTACCTTTTTTAATTATAGCCATAGTAATAATTCATCTTMTTTTTTTACATCAAACT-GGATCAAATAATCCCTTAGGAATGAATAGTAATTTAGACAAAATTCCTTTTCATCCTTACTTTTCATTTAAAGATTTATTAGGATTTATAATCCTAATATCCATATTAATATTAATTACACTAATTAACCCTTATAAGCTAGGAGATCCTGATAACTTTATTCCCGCCAATCCAATAATTACCCCAATTCA-	GTACTTTATACTTTTTACTAGGAACCTGATCAGGGATAA-TTGGAACTTCATTAAGATTATTAATTCGAGCTGAACTAGGAAACCCGGGAAGTTTAATTATAA------ATGATCAAATTTATAATGTTATTGTAACAGCTCATGCCTTTATTATAATTTTTTTTATGGTTATACCAATTATAATCGGAGGATTTGGAAATTGACTAGTTCCTTTAATGCTAGGAGCC--CCTGATATAGCTTTCCCACGTATAAATAATATAAGATTTTGATTATTACCCCCCTCTCTTACTCTTTTACTTATAAGAAGCGTAGTAGAAAGAGGAGCTGGAACAGGATGAACTGTTTACCCTCCTTTATCAGCTAATATTGCTCATAGTGG-CCCTTCTGTAGACTTA…	------------------CCATCCAG-AAGTTT-ATATTTTAA-TTCTTCCTGGATTTGGAATTATTTCCCATATTATTAGTCAAGAAAGAGGA-AAAAAA-GAAACTTTCGGGTCCTTAGGCATAATTTACGCAATAATATCTATTGGGCTACTAGGA-TTTCTTGTATGAGCTCATCATATA-TTCACTGTGGGAATAGATGTTGATACCCGGGCCTATTTTACATCAGCTACAATAATTATTGCAATTCCTACTGGAATTAAAATTTTTAGTTGGCTAGCTACCTTACATGGAACTCAAATTAATTATTCACCATCAATATTATGAACATTAGGATTTGTATTTTTGTTTACAATTGGGGGACTTACTGGAGTAATTTTAGCTAA-TTCATCAATT…	-----------------------TGTGAGCCAGATTGGATTCTATCTTTAAAATATT-TATATTATTTTAGTACGAAAGGACCAAATATTAATTAAATT-AATTTAATTTTGAATTATATTATTATTTTGGCAGATTAGTGCTTTAAATTTAGAATTTAATTATGTAT-AATTATACAGATAATACTTGTTTTATTTGGATTTTTTGATAGTAGTAATTAGGTTAGTAATTTTACTTATTAGTATTTTGGTAGGAGTTGCTTATTTAACATTATTAGAGCGTAAGGTTCTTGGGTATATTCAGTTTCGTAAGGGGCCAAATAAGGTAGGGTTATTAGGAATTTTACAGCCATTTAGTGATGGTATTAAATTATTTTCTAAGGAAAGAAGTTATCCTCTA…
											>IE6	IE6	Apholeuonus nudus	>Apholeuonus_nudus_IE6	#N/A
																AGTCATATGCTTGTCTCAAAGATTAAGCCATGCATGTCTCAGTACAAGCCAAATTAAGGTGAAACCGCGAAAGGCTCATTAAATCAGTTATGGTTCCTTAGATCGTACCCACATTTACTTGGATAACTGTGGTAATTCTAGAGCTAATACATGCTAACAGAACTCTGACCGGAGACGGAAGGAGTGCCTTTATTAGATCAAAACCAATCGGTGGCACGGCCACGGT--CGTGTCATCGTACAATATGGTGAATCTGAATAACGATTGCTGATCGCACGGTCTCGCACCGGCGACGTATCTTTCAAATGTCTGCCTTATCAACTGTCGATGGTAGGTTCTGCGCCTACCATGGTTGTAACGGGTAACGGGGAATCAGGGTTCGATTCCGGAGAGGGAGCC…	TACGCAAGTCATTGGGACA-AAAGCGAAATCTAAAGGCATAATGAAAGTGAACGTGCGTGCGCCACT--------TGTGGCCACGTACATAGGGAGGATGGGTTGGCCCAAGGGCCGGCC--TCGCACTCCCGGGGCGTCTCGTGTTCATTGCGAACTGAGGCGCACCTAGAGCGTACATGCTGGGACCCGAAAGATGGTGAACTATGCCTGGTCAGGACGAAGTCAGGGGAAACCCTGATGGAGGTCCGTAGCGATTCTGACGTGCAAATCGATCGTCGGAACTGGGTATAGGGGCGAAAGACTAATCGAACCATCTAGTAGCTGGTTCCCTCCGAAGTTTCCCTCAGGATAGCTGGCGCTCAAATATACAAAAATGCAGTCAGTCTCTATAC-GGGA…	CTTACTATCAGCTATTCCTTATATTGGAAATATAACAGTACAATGATTATGGGGGGGATTTGCAGTAGATAATGCAACTTTAAATCGATTCTTTTCATTACATTTTATTATACCTTTTGTAATTATTGCTATAGTAATAATTCATTTATTATTTCTTCATCAAACA-GGTTCAAATAACCCTTTAGGAATTAATAGAAATATCGATAAAATCCCATTCCATCCTTATTATTCTCTAAAAGATCTATTCGGAATATTAATATTAATATTTATATTAACATTAACAACACTAACTAATCCATATTATTTAGGAGATCCTGATAATTTTATTCCAGCTAATCCTCTTATAACTCCTATTCA-	--------------------GGGGCATGATCAGGAATAA-TCGGAACCTCTCTAAGATTATTAATTCGAGCTGAATTAGGAAACCCAGGAAGATTAATTGGAG------ATGATCAAATCTACAATGTAATTGTAACTGCCCACGCTTTCATTATAATTTTTTTTATAGTGATACCTATAATAATTGGTGGGTTCGGAAATTGACTTGTCCCATTAATATTAGGAGCT--CCTGATATAGCTTTTCCTCGAATAAACAATATAAGATTTTGACTGCTTCCCCCAGCATTAACCTTATTGTTAATAAGAAGAATTGTAGAAAGAGGAGCTGGAACAGGATGAACAGTATATCCCCCTTTATCCTCAAATATCTCTCATAGAGG-ATCATCAGTAGATTTA…	------------------ACACCCAG-AAGTAT-ATATTCTTA-TTCTTCCTGGTTTTGGAATAATTTCCCATATTATTAGACAAGAAAGAGGA-AAAAAA-GAAACATTTGGAACCTTGGGAATAATTTATGCTATAATAGCTATTGGGATTTTAGGA-TTTGTAGTATGGGCTCATCATATA-TTTACTGTTGGAATAGATGTAGATACACGAGCTTATTTTACTTCGGCTACTATAATTATTGCTGTTCCCACAGGAATTAAAATTTTTAGGTGATTAGCAACTCTTCACGGAACCCAAATTAATTACTCACCTTCAATATTATGAGCATTAGGATTTGTATTTTTATTTACAATAGGGGGACTTACTGGTGTTATCTTAGCTAA-TTCCTCAGTA…	-------------------------------------------------------------------------------------------------------TTTATTTTGAATAATATTATTATTTTGGCAGATTAGTGCTTTAAATTTAGAATTTAAATATATGATTATTTCATAAATAATACTTGTATTTTGTAGATTTAATTTTAATTTTTATTAGAATATTAATTTTAATAGTAGGGGTTTTAGTGGGGGTAGCTTTTTTGACTTTATTAGAGCGTAAAGTTTTAGGATATATTCAGATTCGTAAAGGTCCTAATAAAGTTGGTTTATTAGGAATTTTACAACCTTTTAGAGATGCAATTAAGTTATTTTCTAAGGAAAGAATATTTCCTTTA…										AGTCATATGCTTGTCTCAAAGATTAAGCCATGCATGTCTCAGTACAAGCCAAATTAAGGTGAAACCGCGAAAGGCTCATTAAATCAGTTATGGTTCCTTAGATCGTACCCACATTTACTTGGATAACTGTGGTAATTCTAGAGCTAATACATGCTAACAGAACTCTGACCGGAGACGGAAGGAGTGCCTTTATTAGATCAAAACCAATCGGTGGCACGGCCACGGT--CGTGTCATCGTACAATATGGTGAATCTGAATAACGATTGCTGATCGCACGGTCTCGCACCGGCGACGTATCTTTCAAATGTCTGCCTTATCAACTGTCGATGGTAGGTTCTGCGCCTACCATGGTTGTAACGGGTAACGGGGAATCAGGGTTCGATTCCGGAGAGGGAGCC…	TACGCAAGTCATTGGGACA-AAAGCGAAATCTAAAGGCATAATGAAAGTGAACGTGCGTGCGCCACT--------TGTGGCCACGTACATAGGGAGGATGGGTTGGCCCAAGGGCCGGCC--TCGCACTCCCGGGGCGTCTCGTGTTCATTGCGAACTGAGGCGCACCTAGAGCGTACATGCTGGGACCCGAAAGATGGTGAACTATGCCTGGTCAGGACGAAGTCAGGGGAAACCCTGATGGAGGTCCGTAGCGATTCTGACGTGCAAATCGATCGTCGGAACTGGGTATAGGGGCGAAAGACTAATCGAACCATCTAGTAGCTGGTTCCCTCCGAAGTTTCCCTCAGGATAGCTGGCGCTCAAATATACAAAAATGCAGTCAGTCTCTATAC-GGGA…	CTTACTATCAGCTATTCCTTATATTGGAAATATAACAGTACAATGATTATGGGGGGGATTTGCAGTAGATAATGCAACTTTAAATCGATTCTTTTCATTACATTTTATTATACCTTTTGTAATTATTGCTATAGTAATAATTCATTTATTATTTCTTCATCAAACA-GGTTCAAATAACCCTTTAGGAATTAATAGAAATATCGATAAAATCCCATTCCATCCTTATTATTCTCTAAAAGATCTATTCGGAATATTAATATTAATATTTATATTAACATTAACAACACTAACTAATCCATATTATTTAGGAGATCCTGATAATTTTATTCCAGCTAATCCTCTTATAACTCCTATTCA-	--------------------GGGGCATGATCAGGAATAA-TCGGAACCTCTCTAAGATTATTAATTCGAGCTGAATTAGGAAACCCAGGAAGATTAATTGGAG------ATGATCAAATCTACAATGTAATTGTAACTGCCCACGCTTTCATTATAATTTTTTTTATAGTGATACCTATAATAATTGGTGGGTTCGGAAATTGACTTGTCCCATTAATATTAGGAGCT--CCTGATATAGCTTTTCCTCGAATAAACAATATAAGATTTTGACTGCTTCCCCCAGCATTAACCTTATTGTTAATAAGAAGAATTGTAGAAAGAGGAGCTGGAACAGGATGAACAGTATATCCCCCTTTATCCTCAAATATCTCTCATAGAGG-ATCATCAGTAGATTTA…	------------------ACACCCAG-AAGTAT-ATATTCTTA-TTCTTCCTGGTTTTGGAATAATTTCCCATATTATTAGACAAGAAAGAGGA-AAAAAA-GAAACATTTGGAACCTTGGGAATAATTTATGCTATAATAGCTATTGGGATTTTAGGA-TTTGTAGTATGGGCTCATCATATA-TTTACTGTTGGAATAGATGTAGATACACGAGCTTATTTTACTTCGGCTACTATAATTATTGCTGTTCCCACAGGAATTAAAATTTTTAGGTGATTAGCAACTCTTCACGGAACCCAAATTAATTACTCACCTTCAATATTATGAGCATTAGGATTTGTATTTTTATTTACAATAGGGGGACTTACTGGTGTTATCTTAGCTAA-TTCCTCAGTA…	-------------------------------------------------------------------------------------------------------TTTATTTTGAATAATATTATTATTTTGGCAGATTAGTGCTTTAAATTTAGAATTTAAATATATGATTATTTCATAAATAATACTTGTATTTTGTAGATTTAATTTTAATTTTTATTAGAATATTAATTTTAATAGTAGGGGTTTTAGTGGGGGTAGCTTTTTTGACTTTATTAGAGCGTAAAGTTTTAGGATATATTCAGATTCGTAAAGGTCCTAATAAAGTTGGTTTATTAGGAATTTTACAACCTTTTAGAGATGCAATTAAGTTATTTTCTAAGGAAAGAATATTTCCTTTA…
x											>IE7	IE7	Anthroherpon taxi albanicum	>Anthroherpon_taxi_albanicum_IE7	#N/A		KX719946	KX719851	KX671653	KX671672	KX719908		yes	KX755470	KX719946	KX719851	KX671653	KX671672	KX719908
																AGTCATATGCTTGTCTCAAAGATTAAGCCATGCATGTCTCAGTACAAGCCAAATTAAGGTGAAACCGCGAAAGGCTCATTAAATCAGTTATGGTTCCTTAGATCGTACACACATTTACTTGGATAACTGTGGTAATTCTAGAGCTAATACATGCCAACAGAACTCCGACCGGAGACGGAAGGAGTGCCTTTATTAGATCAAAACCAATCGGTGGCGCGGCTTAGGT--TGTGTCATCGTACAACATGGTGAATCTGAATAACGTTTGCTGATCGCACGGTCTCGCACCGGCGACGCATCTTTCAAATGTCTGCCTTATCAACTGTCGATGGTAGGTTCTGCGCCTACCATGGTTGTAACGGGTAACGGGGAATCAGGGTTCGATTCCGGAGAGGGAGCC…	TGCGCAAGTCATTGGGACATTAAGCGAAACCTAAAGGCGAAATGAAAGTGAA----TTCGTATCACT--------TGTGATCG----AATAGGGAGGATGATCAGGCTCAAGGACTTGAT--CCGCACTCCCGGGGCGTCTCGTGTTCATTGCGAACTGAGGCGCACCTAGAGCGTACACGCTGTGACCCGAAAGGTGGGGAACTATGCCTGATCAGGACGAAGTCAGGGGAAACCCTGATGGAGGTCCGTAGCGATTCTGACGTGCAAATCGATCGTAAGAATTTGGTATAGCGGCGATAGACTAATCGAACCATCTAGTAGCTGGTTCCCTCCGAAGTTTCCCTCAGGATAGCTGGCGCTC-------AAATAAAGCGGTCAGTCCCTACGA-GGGG…	CTTACTATCAGCAATTCCATACTTAGGCAATTCAATAGTAAACTGATTATGAGGGGGATTCGCAGTTAATAACCCGACCTTAAACCGTTTTTTTTCACTACATTTTATATTACCTTTTTTAATTATAGCTATAGTAATAATCCATCTTCTTTTTTTACATCAAACT-GGATCAAATAACCCTTTAGGAATAAATAGTAATTTAGATAAAATTCCCTTTCATCCTTACTTTTCATTTAAAGACTTATTAGGATTTATAATCCTAATATTTATATTAATATTAATTACATTAATCAACCCCTATAAACTAGGAGATCCTGATAACTTTATTCCTGCCAATCCTATAATTACCCCAATTCA-	GTACTTTATATTTTTTACTAGGAACCTGATCAGGAATAA-TTGGAACTTCATTAAGATTATTGATTCGAGCTGAATTAGGAAATCCAGGAAGTTTAATCATAA------ATGATCAAATTTATAACGTTATTGTAACAGCCCATGCTTTTATTATAATTTTTTTTATAGTTATACCAATTATAATCGGAGGATTTGGAAATTGACTAGTTCCTTTAATACTGGGAGCC--CCTGATATAGCTTTCCCACGTATAAATAATATAAGATTTTGATTATTACCCCCCTCTTTAACTCTCTTACTGATAAGAAGTATAGTAGAAAGAGGAGCCGGAACAGGATGAACTATTTACCCCCCTTTATCAGCTAATATTGCCCATAGAGG-TCCTTCTGTGGACTTA…	------------------TCATCCAG-AAGTTT-ATATTTTAA-TTCTTCCTGGATTTGGAATTATTTCCCATATTATTAGTCAAGAAAGAGGG-AAAAAA-GAAACTTTCGGATCCTTAGGTATAATTTACGCAATAATATCCATTGGACTACTAGGA-TTTCTTGTATGAGCTCACCATATA-TTCACTGTGGGAATAGATGTTGATACCCGAGCCTATTTTACATCAGCTACAATAATTATTGCAATTCCTACCGGAATTAAAATTTTTAGCTGACTAGCTACCTTACATGGAACTCAAATTAATTACTCACCATCAATATTATGAACATTAGGATTTGTATTTTTATTTACAATTGGAGGACTTACTGGAGTAATTTTAGCTAA-TTCATCAATT…	-----------------------TGTGAGCCAGATTGGATTCTATCTTTAAAATATT-TATATTATTTTAGTACGAAAGGACCAAATATTAATTAAATT-AATTTAATTTTGAATTATATTATTATTTTGGCAGATTAGTGCTTTAAATTTAGAATTTAATTATGTAT-AATTATACAGATAATACTTGTTTTATTTGGATTTTTTGATGGTAGTAATTAGATTAGTAATTTTACTTATTAGTATTTTGGTAGGAGTTGCTTATTTAACATTATTAGAGCGTAAGGTTCTTGGATATATTCAGTTTCGTAAGGGACCAAATAAGGTAGGACTATTAGGAATTTTACAGCCATTTAGTGATGGCATTAAATTATTTTCTAAGGAAAGTAGTTATCCTTTA…										AGTCATATGCTTGTCTCAAAGATTAAGCCATGCATGTCTCAGTACAAGCCAAATTAAGGTGAAACCGCGAAAGGCTCATTAAATCAGTTATGGTTCCTTAGATCGTACACACATTTACTTGGATAACTGTGGTAATTCTAGAGCTAATACATGCCAACAGAACTCCGACCGGAGACGGAAGGAGTGCCTTTATTAGATCAAAACCAATCGGTGGCGCGGCTTAGGT--TGTGTCATCGTACAACATGGTGAATCTGAATAACGTTTGCTGATCGCACGGTCTCGCACCGGCGACGCATCTTTCAAATGTCTGCCTTATCAACTGTCGATGGTAGGTTCTGCGCCTACCATGGTTGTAACGGGTAACGGGGAATCAGGGTTCGATTCCGGAGAGGGAGCC…	TGCGCAAGTCATTGGGACATTAAGCGAAACCTAAAGGCGAAATGAAAGTGAA----TTCGTATCACT--------TGTGATCG----AATAGGGAGGATGATCAGGCTCAAGGACTTGAT--CCGCACTCCCGGGGCGTCTCGTGTTCATTGCGAACTGAGGCGCACCTAGAGCGTACACGCTGTGACCCGAAAGGTGGGGAACTATGCCTGATCAGGACGAAGTCAGGGGAAACCCTGATGGAGGTCCGTAGCGATTCTGACGTGCAAATCGATCGTAAGAATTTGGTATAGCGGCGATAGACTAATCGAACCATCTAGTAGCTGGTTCCCTCCGAAGTTTCCCTCAGGATAGCTGGCGCTC-------AAATAAAGCGGTCAGTCCCTACGA-GGGG…	CTTACTATCAGCAATTCCATACTTAGGCAATTCAATAGTAAACTGATTATGAGGGGGATTCGCAGTTAATAACCCGACCTTAAACCGTTTTTTTTCACTACATTTTATATTACCTTTTTTAATTATAGCTATAGTAATAATCCATCTTCTTTTTTTACATCAAACT-GGATCAAATAACCCTTTAGGAATAAATAGTAATTTAGATAAAATTCCCTTTCATCCTTACTTTTCATTTAAAGACTTATTAGGATTTATAATCCTAATATTTATATTAATATTAATTACATTAATCAACCCCTATAAACTAGGAGATCCTGATAACTTTATTCCTGCCAATCCTATAATTACCCCAATTCA-	GTACTTTATATTTTTTACTAGGAACCTGATCAGGAATAA-TTGGAACTTCATTAAGATTATTGATTCGAGCTGAATTAGGAAATCCAGGAAGTTTAATCATAA------ATGATCAAATTTATAACGTTATTGTAACAGCCCATGCTTTTATTATAATTTTTTTTATAGTTATACCAATTATAATCGGAGGATTTGGAAATTGACTAGTTCCTTTAATACTGGGAGCC--CCTGATATAGCTTTCCCACGTATAAATAATATAAGATTTTGATTATTACCCCCCTCTTTAACTCTCTTACTGATAAGAAGTATAGTAGAAAGAGGAGCCGGAACAGGATGAACTATTTACCCCCCTTTATCAGCTAATATTGCCCATAGAGG-TCCTTCTGTGGACTTA…	------------------TCATCCAG-AAGTTT-ATATTTTAA-TTCTTCCTGGATTTGGAATTATTTCCCATATTATTAGTCAAGAAAGAGGG-AAAAAA-GAAACTTTCGGATCCTTAGGTATAATTTACGCAATAATATCCATTGGACTACTAGGA-TTTCTTGTATGAGCTCACCATATA-TTCACTGTGGGAATAGATGTTGATACCCGAGCCTATTTTACATCAGCTACAATAATTATTGCAATTCCTACCGGAATTAAAATTTTTAGCTGACTAGCTACCTTACATGGAACTCAAATTAATTACTCACCATCAATATTATGAACATTAGGATTTGTATTTTTATTTACAATTGGAGGACTTACTGGAGTAATTTTAGCTAA-TTCATCAATT…	-----------------------TGTGAGCCAGATTGGATTCTATCTTTAAAATATT-TATATTATTTTAGTACGAAAGGACCAAATATTAATTAAATT-AATTTAATTTTGAATTATATTATTATTTTGGCAGATTAGTGCTTTAAATTTAGAATTTAATTATGTAT-AATTATACAGATAATACTTGTTTTATTTGGATTTTTTGATGGTAGTAATTAGATTAGTAATTTTACTTATTAGTATTTTGGTAGGAGTTGCTTATTTAACATTATTAGAGCGTAAGGTTCTTGGATATATTCAGTTTCGTAAGGGACCAAATAAGGTAGGACTATTAGGAATTTTACAGCCATTTAGTGATGGCATTAAATTATTTTCTAAGGAAAGTAGTTATCCTTTA…
x											>IE8	IE8	Remyella propiformis	>Remyella_propiformis_IE8	#N/A				KX671640	KX671686			yes	KX755502	KX719976	KX719883	KX671640	KX671686
																AGTCATATGCTTGTCTCAAAGATTAAGCCATGCATGTCTCAGTACAAGCCAAATTAAGGTGAAACCGCGAAAGGCTCATTAAATCAGTTATGGTTCCTTAGATCGTACCCACATTTACTTGGATAACTGTGGTAATTCTAGAGCTAATACATGCCAACAGAACTCCGACCGGAGACGGAAGGAGTGCCTTTATTAGATCAAAACCAATCGGTGGCATGGCCTTGGTGCTGTGTCATCGTACAACATGGTGAATCTGAATAACGTTTGCTGATCGCACGGTCTCGCACCGGCGACGCATCTTTCAAATGTCTGCCTTATCAACTGTCGATGGTAGGTTCTGCGCCTACCATGGTTGTAACGGGTAACGGGGAATCAGGGTTCGATTCCGGAGAGGGAGCC…	TGCGCAAGTCATTGGGACACAATGCGAAACCTAAAGGCTTAATGAAAGTGAA----AGCGTGCCACT--------TGTGGCCG----TATAGGGAGGATGGGCTGGCTCAAGGGCCGGCT--CCGCACTCCCGGGGCGTCCTATGTTCATTGCGAACTGAGGCGCACCTAGAGCGTACACGCTGGGACCCGAAAGATGGGGAACTATGCCTGATCAGGACGAAGTCAGGGGAAACCCTGATGGAGGTCCGTAGCGATTCTGACGTGCAAATCGATCGTAAGAATTGGGTATAGGGGCGAAAGACTAATCGAACCATCTAGTAGCTGGTTCCCTCCGAAGTTTCCCTCAGGATAGCTGGCGCTC-------AAATAACGCGGACAGTCCCTTGAA-GGGG…	TCTATTATCGGCAATTCCTTACATAGGAAAAAGAATAGTAGAGTGATTATGAGGTGGGTTTGCTATTGATAATGCTACATTAAACCGATTTTATTCTTTACATTTTTTATTGCCATTTTTAATTGTAGCATTAGTAATGGTTCATCTTCTATTTCTTCATCAAACA-GGTTCAAATAACCCCTTAGGAATTAATAGAAATATAGATAAAATTCCTTTCCATCCGTACTTTTCTTTAAAAGATACTTCGGGATTTATTTATATAAGATTTATGTTAACAATAATTACCCTAATAAATCCTTACTTCCTAGGAGATCCTGATAATTTTATTCCTGCTAATCCTTTAGTAACCCCTATTCA-	GAACATTATACTTTATTTTAGGCTCCTGATCTGGGATAG-TTGGTACTTCGCTAAGACTTTTAATTCGGGCTGAACTTGGGAATCCAGGTAGTTTAATTGGGA------ACGATCAAATTTATAATGTCGTAGTCACTGCTCACGCTTTTATTATAATCTTCTTCATGGTAATACCGATTATAATTGGGGGATTTGGTAATTGATTAGTCCCATTAATATTGGGAGCC--CCTGATATAGCTTTCCCTCGGATAAATAATATGAGATTCTGGCTTCTACCTCCTTCACTTATTCTCCTGTTAATAAGAAGGGTAATTGAAAGAGGAGCTGGGACTGGTTGAACAGTATACCCTCCACTATCAGCTAACATTGCTCATAGGGG-TCCATCTGTAGATCTC…	------------------CCACCCTG-AAGTTT-ATATTTTAA-TTTTACCAGGTTTTGGGATTATTTCTCACATTGTCAGGCAAGAAAGAGGT-AAAAAG-GAAACTTTCGGCTCATTAGGAATAATTTATGCAATAATAGCAATTGGTTTATTGGGA-TTTGTTGTGTGAGCCCATCATATA-TTTACTGTGGGGATAGATGTTGACACCCGAGCTTACTTTACTTCCGCTACTATAATTATTGCTGTACCTACTGGGATTAAAATCTTTAGCTGACTAGCTACTTTGCATGGTACACAAATTAATTATTCTCCTGCAATACTATGAGCTCTAGGTTTCATCTTTTTATTTACTATCGGGGGTTTAACAGGAGTAATTTTAGCTAA-TTCTTCAATT…											AGTCATATGCTTGTCTCAAAGATTAAGCCATGCATGTCTCAGTACAAGCCAAATTAAGGTGAAACCGCGAAAGGCTCATTAAATCAGTTATGGTTCCTTAGATCGTACCCACATTTACTTGGATAACTGTGGTAATTCTAGAGCTAATACATGCCAACAGAACTCCGACCGGAGACGGAAGGAGTGCCTTTATTAGATCAAAACCAATCGGTGGCATGGCCTTGGTGCTGTGTCATCGTACAACATGGTGAATCTGAATAACGTTTGCTGATCGCACGGTCTCGCACCGGCGACGCATCTTTCAAATGTCTGCCTTATCAACTGTCGATGGTAGGTTCTGCGCCTACCATGGTTGTAACGGGTAACGGGGAATCAGGGTTCGATTCCGGAGAGGGAGCC…	TGCGCAAGTCATTGGGACACAATGCGAAACCTAAAGGCTTAATGAAAGTGAA----AGCGTGCCACT--------TGTGGCCG----TATAGGGAGGATGGGCTGGCTCAAGGGCCGGCT--CCGCACTCCCGGGGCGTCCTATGTTCATTGCGAACTGAGGCGCACCTAGAGCGTACACGCTGGGACCCGAAAGATGGGGAACTATGCCTGATCAGGACGAAGTCAGGGGAAACCCTGATGGAGGTCCGTAGCGATTCTGACGTGCAAATCGATCGTAAGAATTGGGTATAGGGGCGAAAGACTAATCGAACCATCTAGTAGCTGGTTCCCTCCGAAGTTTCCCTCAGGATAGCTGGCGCTC-------AAATAACGCGGACAGTCCCTTGAA-GGGG…	TCTATTATCGGCAATTCCTTACATAGGAAAAAGAATAGTAGAGTGATTATGAGGTGGGTTTGCTATTGATAATGCTACATTAAACCGATTTTATTCTTTACATTTTTTATTGCCATTTTTAATTGTAGCATTAGTAATGGTTCATCTTCTATTTCTTCATCAAACA-GGTTCAAATAACCCCTTAGGAATTAATAGAAATATAGATAAAATTCCTTTCCATCCGTACTTTTCTTTAAAAGATACTTCGGGATTTATTTATATAAGATTTATGTTAACAATAATTACCCTAATAAATCCTTACTTCCTAGGAGATCCTGATAATTTTATTCCTGCTAATCCTTTAGTAACCCCTATTCA-	GAACATTATACTTTATTTTAGGCTCCTGATCTGGGATAG-TTGGTACTTCGCTAAGACTTTTAATTCGGGCTGAACTTGGGAATCCAGGTAGTTTAATTGGGA------ACGATCAAATTTATAATGTCGTAGTCACTGCTCACGCTTTTATTATAATCTTCTTCATGGTAATACCGATTATAATTGGGGGATTTGGTAATTGATTAGTCCCATTAATATTGGGAGCC--CCTGATATAGCTTTCCCTCGGATAAATAATATGAGATTCTGGCTTCTACCTCCTTCACTTATTCTCCTGTTAATAAGAAGGGTAATTGAAAGAGGAGCTGGGACTGGTTGAACAGTATACCCTCCACTATCAGCTAACATTGCTCATAGGGG-TCCATCTGTAGATCTC…	------------------CCACCCTG-AAGTTT-ATATTTTAA-TTTTACCAGGTTTTGGGATTATTTCTCACATTGTCAGGCAAGAAAGAGGT-AAAAAG-GAAACTTTCGGCTCATTAGGAATAATTTATGCAATAATAGCAATTGGTTTATTGGGA-TTTGTTGTGTGAGCCCATCATATA-TTTACTGTGGGGATAGATGTTGACACCCGAGCTTACTTTACTTCCGCTACTATAATTATTGCTGTACCTACTGGGATTAAAATCTTTAGCTGACTAGCTACTTTGCATGGTACACAAATTAATTATTCTCCTGCAATACTATGAGCTCTAGGTTTCATCTTTTTATTTACTATCGGGGGTTTAACAGGAGTAATTTTAGCTAA-TTCTTCAATT…	---------------------------------------------------------------------------------------------------------------------------------------------------------------------------------------------------------------------------------------------------------------------------------------------------------------------------------------------------------------------------------------------------------------…
x											>IE9	IE9	Anthroherpon stenocephalum noesskei	>Anthroherpon_stenocephalum_noesskei_IE9	#N/A								DELETE SAMPLE!!	MH348439	MH348500	MH348361	MH348301	MH348332	MH348412
																AGTCATATGCTTGTCTCAAAGATTAAGCCATGCATGTCTCAGTACAAGCCAAATTAAGGTGAAACCGCGAAAGGCTCATTAAATCAGTTATGGTTCCTTAGATCGTACACACATTTACTTGGATAACTGTGGTAATTCTAGAGCTAATACATGCCAACAGAACTCCGACCGGAGACGGAAGGAGTGCCTTTATTAGATCAAAACCAATCGGTGGCGCGGCTTAGGT--CGTGTCATCGTACAACATGGTGAATCTGAATAACGTTTGCTGATCGCACGGTCTCGCACCGGCGACGCATCTTTCAAATGTCTGCCTTATCAACTGTCGATGGTAGGTTCTGCGCCTACCATGGTTGTAACGGGTAACGGGGAATCAGGGTTCGATTCCGGAGAGGGAGCC…	TGCGCAAGTCATTGGGACATTAAGCGAAACCTAAAGGCGAAATGAAAGTGAA----TTCGTATCACT--------TGTGATCG----AATAGGGAGGATGATCAGGCTCAAGGACTTGAT--CCGCACTCCCGGGGCGTCTCGTGTTCATTGCGAACTGAGGCGCACCTAGAGCGTACACGCTGTGACCCGAAAGGTGGGGAACTATGCCTGATCAGGACGAAGTCAGGGGAAACCCTGATGGAGGTCCGTAGCGATTCTGACGTGCAAATCGATCGTAAGAATTTGGTATAGCGGCGATAGACTAATCGAACCATCTAGTAGCTGGTTCCCTCCGAAGTTTCCCTCAGGATAGCTGGCGCTC-------AAATAAAGCGGACGGTCCCTAAAA-GGGG…	TCTATTATCAGCAATCCCTTATTTAGGGTCTTCAATAGTAACCTGACTGTGAGGGGGATTTGCAGTTAATAATCCTACCTTAAATCGATTTTTTTCACTACATTTTATATTACCTTTTTTAATTATAGCTTTAGTAATAATTCACTTACTTTTCTTACATCAAACT-GGATCAAATAATCCTTTAGGAATAAATAGCAACTTAGATAAAATTCCTTTCCATCCTTATTTTTCATTTAAAGACCTTTTAGGATTCATAATTATAATATTTATTTTAATATTAATTACATTAATTAGACCTTATAAATTAGGTGACCCTGACAATTTTATTCCAGCTAATCCAATAATTACACCAATCCA-	GAACTTTATATTTTATTTTTGGAGCTTGATCAGGAATAA-TCGGAACCTCCTTAAGATTATTAATTCGAGCTGAACTAGGAAGTCCAGGAAGATTAATTGGAA------ATGACCAAATTTACAATGTGATTGTCACAGCCCACGCTTTTATCATAATTTTTTTTATGGTGATACCGATAATAATTGGAGGTTTTGGAAACTGACTTATCCCATTAATATTGGGAGCC--CCAGATATAGCCTTCCCTCGAATAAACAATATAAGATTTTGATTACTCCCCCCATCATTAATCTTACTGTTAATAAGAAGGATTGTAGAAAATGGGGCAGGAACTGGATGAACAGTATACCCCCCTTTATCCTCTAATATCTCTCACAGAGG-ATCATCGGTAGATCTG…	------------------TCACCCTG-AAGTAT-ACATTCTAA-TCCTTCCAGGGTTTGGGATTATTTCCCATATTATTAGACAAGAAAGAGGA-AAAAAA-GAAACTTTTGGGTCTTTAGGCATAATTTATGCAATAATATCTATTGGTTTATTGGGC-TTTCTAGTATGAGCTCATCATATA-TTTACTGTAGGAATAGATGTAGATACCCGAGCTTATTTTACATCAGCTACAATAATTATTGCTATTCCTACAGGAATTAAAATTTTTAGATGATTAGCTACTTTACATGGAACTCAAATTAACTACTCACCATCAATACTATGAACATTAGGATTTGTATTTTTATTCACTATTGGAGGTCTTACAGGAGTAATTTTAGCTAA-TTCATCAATT…	-----------------------TGTGAGCCAGATTGGATTCTATCTTTAAAATATT-TATATTATTTTAGTACGAAAGGACCAAATATTAATTAAATT-AATTTAATTTTGAATTATATTATTATTTTGGCAGATTAGTGCTTTAAATTTAGAATTTAATTATGTAT-AATTATACAAATAATACTTGTTTTATTTGGATATTTTAATAGTAATAATTAGATTATTAGTTTTATTTATTTTTATTTTAGTAGGAGTTGCATATTTAACATTATTAGAGCGTAAAGTTTTAGGGTATATTCAGTTTCGTAAGGGTCCGAATAAAGTAGGGTTATTAGGGATTTTACAACCATTTAGTGATGGCATTAAATTATTTTCTAAAGAAAGGAGGTATCCTATA…										AGTCATATGCTTGTCTCAAAGATTAAGCCATGCATGTCTCAGTACAAGCCAAATTAAGGTGAAACCGCGAAAGGCTCATTAAATCAGTTATGGTTCCTTAGATCGTACACACATTTACTTGGATAACTGTGGTAATTCTAGAGCTAATACATGCCAACAGAACTCCGACCGGAGACGGAAGGAGTGCCTTTATTAGATCAAAACCAATCGGTGGCGCGGCTTAGGT--CGTGTCATCGTACAACATGGTGAATCTGAATAACGTTTGCTGATCGCACGGTCTCGCACCGGCGACGCATCTTTCAAATGTCTGCCTTATCAACTGTCGATGGTAGGTTCTGCGCCTACCATGGTTGTAACGGGTAACGGGGAATCAGGGTTCGATTCCGGAGAGGGAGCC…	TGCGCAAGTCATTGGGACATTAAGCGAAACCTAAAGGCGAAATGAAAGTGAA----TTCGTATCACT--------TGTGATCG----AATAGGGAGGATGATCAGGCTCAAGGACTTGAT--CCGCACTCCCGGGGCGTCTCGTGTTCATTGCGAACTGAGGCGCACCTAGAGCGTACACGCTGTGACCCGAAAGGTGGGGAACTATGCCTGATCAGGACGAAGTCAGGGGAAACCCTGATGGAGGTCCGTAGCGATTCTGACGTGCAAATCGATCGTAAGAATTTGGTATAGCGGCGATAGACTAATCGAACCATCTAGTAGCTGGTTCCCTCCGAAGTTTCCCTCAGGATAGCTGGCGCTC-------AAATAAAGCGGACGGTCCCTAAAA-GGGG…	TCTATTATCAGCAATCCCTTATTTAGGGTCTTCAATAGTAACCTGACTGTGAGGGGGATTTGCAGTTAATAATCCTACCTTAAATCGATTTTTTTCACTACATTTTATATTACCTTTTTTAATTATAGCTTTAGTAATAATTCACTTACTTTTCTTACATCAAACT-GGATCAAATAATCCTTTAGGAATAAATAGCAACTTAGATAAAATTCCTTTCCATCCTTATTTTTCATTTAAAGACCTTTTAGGATTCATAATTATAATATTTATTTTAATATTAATTACATTAATTAGACCTTATAAATTAGGTGACCCTGACAATTTTATTCCAGCTAATCCAATAATTACACCAATCCA-	GAACTTTATATTTTATTTTTGGAGCTTGATCAGGAATAA-TCGGAACCTCCTTAAGATTATTAATTCGAGCTGAACTAGGAAGTCCAGGAAGATTAATTGGAA------ATGACCAAATTTACAATGTGATTGTCACAGCCCACGCTTTTATCATAATTTTTTTTATGGTGATACCGATAATAATTGGAGGTTTTGGAAACTGACTTATCCCATTAATATTGGGAGCC--CCAGATATAGCCTTCCCTCGAATAAACAATATAAGATTTTGATTACTCCCCCCATCATTAATCTTACTGTTAATAAGAAGGATTGTAGAAAATGGGGCAGGAACTGGATGAACAGTATACCCCCCTTTATCCTCTAATATCTCTCACAGAGG-ATCATCGGTAGATCTG…	------------------TCACCCTG-AAGTAT-ACATTCTAA-TCCTTCCAGGGTTTGGGATTATTTCCCATATTATTAGACAAGAAAGAGGA-AAAAAA-GAAACTTTTGGGTCTTTAGGCATAATTTATGCAATAATATCTATTGGTTTATTGGGC-TTTCTAGTATGAGCTCATCATATA-TTTACTGTAGGAATAGATGTAGATACCCGAGCTTATTTTACATCAGCTACAATAATTATTGCTATTCCTACAGGAATTAAAATTTTTAGATGATTAGCTACTTTACATGGAACTCAAATTAACTACTCACCATCAATACTATGAACATTAGGATTTGTATTTTTATTCACTATTGGAGGTCTTACAGGAGTAATTTTAGCTAA-TTCATCAATT…	-----------------------TGTGAGCCAGATTGGATTCTATCTTTAAAATATT-TATATTATTTTAGTACGAAAGGACCAAATATTAATTAAATT-AATTTAATTTTGAATTATATTATTATTTTGGCAGATTAGTGCTTTAAATTTAGAATTTAATTATGTAT-AATTATACAAATAATACTTGTTTTATTTGGATATTTTAATAGTAATAATTAGATTATTAGTTTTATTTATTTTTATTTTAGTAGGAGTTGCATATTTAACATTATTAGAGCGTAAAGTTTTAGGGTATATTCAGTTTCGTAAGGGTCCGAATAAAGTAGGGTTATTAGGGATTTTACAACCATTTAGTGATGGCATTAAATTATTTTCTAAAGAAAGGAGGTATCCTATA…
											>IE10	IE10	Anthroherpon cylindricolle scaphium	>Anthroherpon_cylindricolle_scaphium_IE10	#N/A									MH348440	MH348478	MH348362	MH348281	MH348317	MH348394
																AGTCATATGCTTGTCTCAAAGATTAAGCCATGCATGTCTCAGTACAAGCCAAATTAAGGTGAAACCGCGAAAGGCTCATTAAATCAGTTATGGTTCCTTAGATCGTACACACATTTACTTGGATAACTGTGGTAATTCTAGAGCTAATACATGCCAACAGAACTCCGACCGGAGACGGAAGGAGTGCCTTTATTAGATCAAAACCAATCGGTGGCGCGGCTTAGGT--CGTGTCATCGTACAACATGGTGAATCTGAATAACGTTTGCTGATCGCACGGTCTCGCACCGGCGACGCATCTTTCAAATGTCTGCCTTATCAACTGTCGATGGTAGGTTCTGCGCCTACCATGGTTGTAACGGGTAACGGGGAATCAGGGTTCGATTCCGGAGAGGGAGCC…	TGCGCAAGTCATTGGGACATTAAGCGAAACCTAAAGGCGAAATGAAAGTGAA----TTCGTATCACT--------TGTGATCG----AATAGGGAGGATGATCAGGCTCACGGACTTGAT--CCGCACTCCCGGGGCGTCTCGTGTTCATTGCGAACTGAGGCGCACCTAGAGCGTACACGCTGTGACCCGAAAGGTGGGGAACTATGCCTGATCAGGACGAAGTCAGGGGAAACCCTGATGGAGGTCCGTAGCGATTCTGACGTGCAAATCGATCGTAAGAATTTGGTATAGCGGCGATAGACTAATCGAACCATCTAGTAGCTGGTTCCCTCCGAAGTTTCCCTCAGGATAGCTGGCGCTC-------AAATAAAGCGGACAGTCCCTAAAA-GGGG…	TTTATTATCAGCAATTCCTTATTTAGGAACTTCAATAGTAACCTGATTATGAGGAGGATTTGCAGTTAATAATCCTACTTTAAATCGATTTTTTTCATTGCATTTTATGCTACCTTTTTTAATTATAGCTTTAGTAATAATTCATTTACTTTTCTTACATCAAACT-GGATCTAATAACCCCTTAGGAATAAATAGTAACTTAGACAAAATTCCATTTCACCCTTACTTTTCTCTTAAAGACTTATTAGGATTTATAATTATAATATTTATATTAATGTTAATTACATTAATTAATCCTTATAAACTAGGAGACCCTGATAACTTTATCCCTGCTAATCCAATAATTACTCCTATTCA-	GTACTTTATACTTCTTATTAGGAGCTTGATCTGGTATAA-TTGGGACCTCACTAAGATTACTAATTCGAGCTGAATTAGGAAATCCAGGGAGATTAATCATAA------ATGATCAAATTTATAACGTTATTGTAACAGCCCATGCTTTTATTATAATTTTTTTTATAGTCATACCAATTATAATTGGAGGATTTGGAAACTGATTGGTTCCCTTAATATTAGGAGCC--CCTGACATAGCATTCCCTCGAATAAATAACATAAGATTTTGATTATTGCCTCCTTCTTTAACTTTATTGCTTATAAGAAGTATAGTAGAAAGAGGAGCTGGAACAGGATGAACTGTATACCCACCTCTATCAGCTAATATTGCCCATAGAGG-ACCATCAGTAGATTTA…	------------------TCATCCAG-AAGTCT-ACATTTTAA-TTTTACCTGGTTTTGGTATTATTTCTCATGTCATTAGACAAGAAAGAGGA-AAAAAA-GAAACATTTGGATCCTTAGGAATAATTTATGCAATAATATCCATTGGATTACTAGGA-TTTTTAGTATGAGCCCATCATATA-TTTACTGTAGGAATAGATGTTGATACCCGAGCTTATTTTACATCAGCAACAATAATTATTGCAATTCCTACTGGGATTAAAATTTTTAGATGATTAGCTACTTTACATGGAACTCAAATTAATTACTCACCATCAATATTATGAGCCTTAGGCTTTGTATTTCTATTTACTATCGGAGGCCTTACTGGAGTTATCTTAGCTAA-TTCATCAATT…	-----------------------TGTGAGCCAGATTGGATTCTATCTTTAAATTATT-TATATTATTTTAGTACGAAAGGACCAAATATTAGTTATATT-AATTTAATTTTGAATTATATTATTATTTTGGCAGATTAGTGCTTTAAATTTAGAATTTAATTATGTAT-AATTATACAGATAATACTTGTTTTATTTAGATTTTTTTATATTAAGTATTAGATTGGTAGTTTTATTTATTAGTGTTTTAGTAGGGGTTGCATATTTGACATTATTGGAACGTAAGGTTCTTGGGTATATTCAATTTCGTAAAGGTCCTAATAAGGTTGGATTATTAGGAATTTTACAGCCATTTAGTGACGGTATTAAATTATTTTCTAAAGAAAGTAGATATCCTTTA…										AGTCATATGCTTGTCTCAAAGATTAAGCCATGCATGTCTCAGTACAAGCCAAATTAAGGTGAAACCGCGAAAGGCTCATTAAATCAGTTATGGTTCCTTAGATCGTACACACATTTACTTGGATAACTGTGGTAATTCTAGAGCTAATACATGCCAACAGAACTCCGACCGGAGACGGAAGGAGTGCCTTTATTAGATCAAAACCAATCGGTGGCGCGGCTTAGGT--CGTGTCATCGTACAACATGGTGAATCTGAATAACGTTTGCTGATCGCACGGTCTCGCACCGGCGACGCATCTTTCAAATGTCTGCCTTATCAACTGTCGATGGTAGGTTCTGCGCCTACCATGGTTGTAACGGGTAACGGGGAATCAGGGTTCGATTCCGGAGAGGGAGCC…	TGCGCAAGTCATTGGGACATTAAGCGAAACCTAAAGGCGAAATGAAAGTGAA----TTCGTATCACT--------TGTGATCG----AATAGGGAGGATGATCAGGCTCACGGACTTGAT--CCGCACTCCCGGGGCGTCTCGTGTTCATTGCGAACTGAGGCGCACCTAGAGCGTACACGCTGTGACCCGAAAGGTGGGGAACTATGCCTGATCAGGACGAAGTCAGGGGAAACCCTGATGGAGGTCCGTAGCGATTCTGACGTGCAAATCGATCGTAAGAATTTGGTATAGCGGCGATAGACTAATCGAACCATCTAGTAGCTGGTTCCCTCCGAAGTTTCCCTCAGGATAGCTGGCGCTC-------AAATAAAGCGGACAGTCCCTAAAA-GGGG…	TTTATTATCAGCAATTCCTTATTTAGGAACTTCAATAGTAACCTGATTATGAGGAGGATTTGCAGTTAATAATCCTACTTTAAATCGATTTTTTTCATTGCATTTTATGCTACCTTTTTTAATTATAGCTTTAGTAATAATTCATTTACTTTTCTTACATCAAACT-GGATCTAATAACCCCTTAGGAATAAATAGTAACTTAGACAAAATTCCATTTCACCCTTACTTTTCTCTTAAAGACTTATTAGGATTTATAATTATAATATTTATATTAATGTTAATTACATTAATTAATCCTTATAAACTAGGAGACCCTGATAACTTTATCCCTGCTAATCCAATAATTACTCCTATTCA-	GTACTTTATACTTCTTATTAGGAGCTTGATCTGGTATAA-TTGGGACCTCACTAAGATTACTAATTCGAGCTGAATTAGGAAATCCAGGGAGATTAATCATAA------ATGATCAAATTTATAACGTTATTGTAACAGCCCATGCTTTTATTATAATTTTTTTTATAGTCATACCAATTATAATTGGAGGATTTGGAAACTGATTGGTTCCCTTAATATTAGGAGCC--CCTGACATAGCATTCCCTCGAATAAATAACATAAGATTTTGATTATTGCCTCCTTCTTTAACTTTATTGCTTATAAGAAGTATAGTAGAAAGAGGAGCTGGAACAGGATGAACTGTATACCCACCTCTATCAGCTAATATTGCCCATAGAGG-ACCATCAGTAGATTTA…	------------------TCATCCAG-AAGTCT-ACATTTTAA-TTTTACCTGGTTTTGGTATTATTTCTCATGTCATTAGACAAGAAAGAGGA-AAAAAA-GAAACATTTGGATCCTTAGGAATAATTTATGCAATAATATCCATTGGATTACTAGGA-TTTTTAGTATGAGCCCATCATATA-TTTACTGTAGGAATAGATGTTGATACCCGAGCTTATTTTACATCAGCAACAATAATTATTGCAATTCCTACTGGGATTAAAATTTTTAGATGATTAGCTACTTTACATGGAACTCAAATTAATTACTCACCATCAATATTATGAGCCTTAGGCTTTGTATTTCTATTTACTATCGGAGGCCTTACTGGAGTTATCTTAGCTAA-TTCATCAATT…	-----------------------TGTGAGCCAGATTGGATTCTATCTTTAAATTATT-TATATTATTTTAGTACGAAAGGACCAAATATTAGTTATATT-AATTTAATTTTGAATTATATTATTATTTTGGCAGATTAGTGCTTTAAATTTAGAATTTAATTATGTAT-AATTATACAGATAATACTTGTTTTATTTAGATTTTTTTATATTAAGTATTAGATTGGTAGTTTTATTTATTAGTGTTTTAGTAGGGGTTGCATATTTGACATTATTGGAACGTAAGGTTCTTGGGTATATTCAATTTCGTAAAGGTCCTAATAAGGTTGGATTATTAGGAATTTTACAGCCATTTAGTGACGGTATTAAATTATTTTCTAAAGAAAGTAGATATCCTTTA…
x		x	x		x	x	x		x		>IE11	IE11	Anthroherpon ganglbaueri ganglbaueri (Apfelbecki, 1894)	>Anthroherpon_ganglbaueri_ganglbaueri_IE11	#N/A	KU980190	KX121077	KX719834	KX121090	KX121111	KX719891		yes	KU980190	KX121077	KX719834	KX121090	KX121111	KX719891													>Anthroherpon_ganglbaueri_ganglbaueri_IE11	>Anthroherpon_ganglbaueri_ganglbaueri_IE11	>Anthroherpon_ganglbaueri_ganglbaueri_IE11	>Anthroherpon_ganglbaueri_ganglbaueri_IE11			>Anthroherpon_ganglbaueri_ganglbaueri_IE11
																AGTCATATGCTTGTCTCAAAGATTAAGCCATGCATGTCTCAGTACAAGCCAAATTAAGGTGAAACCGCGAAAGGCTCATTAAATCAGTTATGGTTCCTTAGATCGTACACACATTTACTTGGATAACTGTGGTAATTCTAGAGCTAATACATGCCAACAGAACTCCGACCGGAGACGGAAGGAGTGCCTTTATTAGATCAAAACCAATCGGTGGCGCGGCTTAGGT--CGTGTCATCGTACAACATGGTGAATCTGAATAACGTTTGCTGATCGCACGGTCTCGCACCGGCGACGCATCTTTCAAATGTCTGCCTTATCAACTGTCGATGGTAGGTTCTGCGCCTACCATGGTTGTAACGGGTAACGGGGAATCAGGGTTCGATTCCGGAGAGGGAGCC…	TGCGCAAGTCATTGGGACATTAAGCGAAACCTAAAGGCGAAATGAAAGTGAA----TTCGTATCACT--------TGTGATCG----AATAGGGAGGATGATCAGGCTCAAGGACTTGAT--CCGCACTCCCGGGGCGTCTCGTGTTCATTGCGAACTGAGGCGCACCTAGAGCGTACACGCTGTGACCCGAAAGGTGGGGAACTATGCCTGATCAGGACGAAGTCAGGGGAAACCCTGATGGAGGTCCGTAGCGATTCTGACGTGCAAATCGATCGTAAGAATTTGGTATAGCGGCGATAGACTAATCGAACCATCTAGTAGCTGGTTCCCTCCGAAGTTTCCCTCAGGATAGCTGGCGCTC-------AAATAAAGCGGACAGTCCCTATAACGGGG…	CTTATTATCAGCAATCCCATACTTAGGTACCTCAATAGTAACGTGATTATGAGGAGGATTTGCAGTTAATAATCCCACATTAAATCGATTCTTTTCATTACATTTTATATTACCCTTCTTAATTATAGCCCTAGTAATGATTCACCTACTTTTTTTACATCAAACC-GGATCAAATAACCCTTTAGGAATAAATAGCAACTTAGATAAAATTCCTTTTCACCCTTATTTCTCATTAAAAGACCTATTAGGATTTATAATTATATTGTTTATTTTAATATTAATTACATTAATCAGCCCTTATAAATTAGGAGACCCTGATAACTTTATTCCCGCTAATCCAATAATTACCCCCATCCA-	GTACTCTATACTTCTTACTGGGAACTTGATCAGGAATAA-TTGGAACCTCGCTAAGACTATTAATTCGGGCAGAATTAGGAAATCCCGGCAGGTTAATTATAA------ACGATCAAATTTATAATGTTATTGTAACCGCCCACGCTTTCATTATAATTTTTTTTATGGTCATGCCTATTATAATTGGAGGATTTGGAAACTGATTAGTTCCACTAATATTAGGGGCT--CCTGATATGGCTTTCCCCCGTATAAATAATATAAGATTTTGACTATTACCACCTTCTTTAACCCTTTTACTTATAAGAAGTATGGTAGAAAGGGGGGCCGGAACAGGGTGAACTGTTTATCCCCCCCTATCTGCTAACATTGCCCATAGCGG-ACCCTCAGTAGATTTG…	------------------CCACCCAG-AAGTCT-ACATTTTAA-TCCTTCCTGGATTTGGAATTATTTCTCATATTATCAGACAAGAAAGAGGA-AAAAAA-GAAACTTTTGGGTCCTTAGGAATAATTTATGCAATAATATCTATTGGTTTATTAGGT-TTCCTAGTATGAGCACACCATATA-TTCACTGTGGGGATAGATGTAGATACTCGAGCTTATTTTACATCAGCTACAATAATTATTGCAATTCCTACAGGAATTAAAATTTTTAGTTGATTAGCTACTCTACATGGAACTCAAATCAATTATTCACCATCAATACTATGAACACTCGGGTTTGTATTTTTATTTACAATTGGAGGACTTACTGGAGTAATTTTAGCTAA-TTCATCAATC…	-----------------------TGTGAGCCAGATTGGATTCTATCTTTAAAATATT-TATATTATTTTAGTACGAAAGGACCAAATATTAGTTAAATT-AATTTTATTTTGAATTATATTATTATTTTGGCAGATTAGTGCTTTAAATTTAGAATTTAATTATGTAT-AATTATACAGATAATACTTGTTTTATTTGGATTTTTTTATATTAATTATTAGATTGTTAATTTTACTTATTAGTATTTTAGTAGGAGTTGCATATTTAACATTATTAGAGCGTAAGGTTCTTGGATATATTCAATTTCGTAAAGGCCCAAATAAGGTTGGACTATTAGGAATTTTACAGCCTTTTAGTGATGGTATTAAATTATTTTCTAAGGAAAGGATATATCCTTTA…										AGTCATATGCTTGTCTCAAAGATTAAGCCATGCATGTCTCAGTACAAGCCAAATTAAGGTGAAACCGCGAAAGGCTCATTAAATCAGTTATGGTTCCTTAGATCGTACACACATTTACTTGGATAACTGTGGTAATTCTAGAGCTAATACATGCCAACAGAACTCCGACCGGAGACGGAAGGAGTGCCTTTATTAGATCAAAACCAATCGGTGGCGCGGCTTAGGT--CGTGTCATCGTACAACATGGTGAATCTGAATAACGTTTGCTGATCGCACGGTCTCGCACCGGCGACGCATCTTTCAAATGTCTGCCTTATCAACTGTCGATGGTAGGTTCTGCGCCTACCATGGTTGTAACGGGTAACGGGGAATCAGGGTTCGATTCCGGAGAGGGAGCC…	TGCGCAAGTCATTGGGACATTAAGCGAAACCTAAAGGCGAAATGAAAGTGAA----TTCGTATCACT--------TGTGATCG----AATAGGGAGGATGATCAGGCTCAAGGACTTGAT--CCGCACTCCCGGGGCGTCTCGTGTTCATTGCGAACTGAGGCGCACCTAGAGCGTACACGCTGTGACCCGAAAGGTGGGGAACTATGCCTGATCAGGACGAAGTCAGGGGAAACCCTGATGGAGGTCCGTAGCGATTCTGACGTGCAAATCGATCGTAAGAATTTGGTATAGCGGCGATAGACTAATCGAACCATCTAGTAGCTGGTTCCCTCCGAAGTTTCCCTCAGGATAGCTGGCGCTC-------AAATAAAGCGGACAGTCCCTATAACGGGG…	CTTATTATCAGCAATCCCATACTTAGGTACCTCAATAGTAACGTGATTATGAGGAGGATTTGCAGTTAATAATCCCACATTAAATCGATTCTTTTCATTACATTTTATATTACCCTTCTTAATTATAGCCCTAGTAATGATTCACCTACTTTTTTTACATCAAACC-GGATCAAATAACCCTTTAGGAATAAATAGCAACTTAGATAAAATTCCTTTTCACCCTTATTTCTCATTAAAAGACCTATTAGGATTTATAATTATATTGTTTATTTTAATATTAATTACATTAATCAGCCCTTATAAATTAGGAGACCCTGATAACTTTATTCCCGCTAATCCAATAATTACCCCCATCCA-	GTACTCTATACTTCTTACTGGGAACTTGATCAGGAATAA-TTGGAACCTCGCTAAGACTATTAATTCGGGCAGAATTAGGAAATCCCGGCAGGTTAATTATAA------ACGATCAAATTTATAATGTTATTGTAACCGCCCACGCTTTCATTATAATTTTTTTTATGGTCATGCCTATTATAATTGGAGGATTTGGAAACTGATTAGTTCCACTAATATTAGGGGCT--CCTGATATGGCTTTCCCCCGTATAAATAATATAAGATTTTGACTATTACCACCTTCTTTAACCCTTTTACTTATAAGAAGTATGGTAGAAAGGGGGGCCGGAACAGGGTGAACTGTTTATCCCCCCCTATCTGCTAACATTGCCCATAGCGG-ACCCTCAGTAGATTTG…	------------------CCACCCAG-AAGTCT-ACATTTTAA-TCCTTCCTGGATTTGGAATTATTTCTCATATTATCAGACAAGAAAGAGGA-AAAAAA-GAAACTTTTGGGTCCTTAGGAATAATTTATGCAATAATATCTATTGGTTTATTAGGT-TTCCTAGTATGAGCACACCATATA-TTCACTGTGGGGATAGATGTAGATACTCGAGCTTATTTTACATCAGCTACAATAATTATTGCAATTCCTACAGGAATTAAAATTTTTAGTTGATTAGCTACTCTACATGGAACTCAAATCAATTATTCACCATCAATACTATGAACACTCGGGTTTGTATTTTTATTTACAATTGGAGGACTTACTGGAGTAATTTTAGCTAA-TTCATCAATC…	-----------------------TGTGAGCCAGATTGGATTCTATCTTTAAAATATT-TATATTATTTTAGTACGAAAGGACCAAATATTAGTTAAATT-AATTTTATTTTGAATTATATTATTATTTTGGCAGATTAGTGCTTTAAATTTAGAATTTAATTATGTAT-AATTATACAGATAATACTTGTTTTATTTGGATTTTTTTATATTAATTATTAGATTGTTAATTTTACTTATTAGTATTTTAGTAGGAGTTGCATATTTAACATTATTAGAGCGTAAGGTTCTTGGATATATTCAATTTCGTAAAGGCCCAAATAAGGTTGGACTATTAGGAATTTTACAGCCTTTTAGTGATGGTATTAAATTATTTTCTAAGGAAAGGATATATCCTTTA…						AGTCATATGCTTGTCTCAAAGATTAAGCCATGCATGTCTCAGTACAAGCCAAATTAAGGTGAAACCGCGAAAGGCTCATTAAATCAGTTATGGTTCCTTAGATCGTACACACATTTACTTGGATAACTGTGGTAATTCTAGAGCTAATACATGCCAACAGAACTCCGACCGGAGACGGAAGGAGTGCCTTTATTAGATCAAAACCAATCGGTGGCGCGGCTTAGGT--CGTGTCATCGTACAACATGGTGAATCTGAATAACGTTTGCTGATCGCACGGTCTCGCACCGGCGACGCATCTTTCAAATGTCTGCCTTATCAACTGTCGATGGTAGGTTCTGCGCCTACCATGGTTGTAACGGGTAACGGGGAATCAGGGTTCGATTCCGGAGAGGGAGCC…	TGCGCAAGTCATTGGGACATTAAGCGAAACCTAAAGGCGAAATGAAAGTGAA----TTCGTATCACT--------TGTGATCG----AATAGGGAGGATGATCAGGCTCAAGGACTTGAT--CCGCACTCCCGGGGCGTCTCGTGTTCATTGCGAACTGAGGCGCACCTAGAGCGTACACGCTGTGACCCGAAAGGTGGGGAACTATGCCTGATCAGGACGAAGTCAGGGGAAACCCTGATGGAGGTCCGTAGCGATTCTGACGTGCAAATCGATCGTAAGAATTTGGTATAGCGGCGATAGACTAATCGAACCATCTAGTAGCTGGTTCCCTCCGAAGTTTCCCTCAGGATAGCTGGCGCTC-------AAATAAAGCGGACAGTCCCTATAACGGGG…	GTACTCTATACTTCTTACTGGGAACTTGATCAGGAATAA-TTGGAACCTCGCTAAGACTATTAATTCGGGCAGAATTAGGAAATCCCGGCAGGTTAATTATAA------ACGATCAAATTTATAATGTTATTGTAACCGCCCACGCTTTCATTATAATTTTTTTTATGGTCATGCCTATTATAATTGGAGGATTTGGAAACTGATTAGTTCCACTAATATTAGGGGCT--CCTGATATGGCTTTCCCCCGTATAAATAATATAAGATTTTGACTATTACCACCTTCTTTAACCCTTTTACTTATAAGAAGTATGGTAGAAAGGGGGGCCGGAACAGGGTGAACTGTTTATCCCCCCCTATCTGCTAACATTGCCCATAGCGG-ACCCTCAGTAGATTTG…	------------------CCACCCAG-AAGTCT-ACATTTTAA-TCCTTCCTGGATTTGGAATTATTTCTCATATTATCAGACAAGAAAGAGGA-AAAAAA-GAAACTTTTGGGTCCTTAGGAATAATTTATGCAATAATATCTATTGGTTTATTAGGT-TTCCTAGTATGAGCACACCATATA-TTCACTGTGGGGATAGATGTAGATACTCGAGCTTATTTTACATCAGCTACAATAATTATTGCAATTCCTACAGGAATTAAAATTTTTAGTTGATTAGCTACTCTACATGGAACTCAAATCAATTATTCACCATCAATACTATGAACACTCGGGTTTGTATTTTTATTTACAATTGGAGGACTTACTGGAGTAATTTTAGCTAA-TTCATCAATC…			AGTCATATGCTTGTCTCAAAGATTAAGCCATGCATGTCTCAGTACAAGCCAAATTAAGGTGAAACCGCGAAAGGCTCATTAAATCAGTTATGGTTCCTTAGATCGTACACACATTTACTTGGATAACTGTGGTAATTCTAGAGCTAATACATGCCAACAGAACTCCGACCGGAGACGGAAGGAGTGCCTTTATTAGATCAAAACCAATCGGTGGCGCGGCTTAGGT--CGTGTCATCGTACAACATGGTGAATCTGAATAACGTTTGCTGATCGCACGGTCTCGCACCGGCGACGCATCTTTCAAATGTCTGCCTTATCAACTGTCGATGGTAGGTTCTGCGCCTACCATGGTTGTAACGGGTAACGGGGAATCAGGGTTCGATTCCGGAGAGGGAGCC…
	x			x			x	x		x	>IE12	IE12	Graciliella metohijensis (Zariquiey, 1927)	>Graciliella_metohijensis_IE12	BiH, Korita, Jametina				KX015830	KX011081							KX015830	KX011081										>Graciliella_metohijensis_IE12	>Graciliella_metohijensis_IE12	>Graciliella_metohijensis_IE12							>Graciliella_metohijensis_IE12		>Graciliella_metohijensis_IE12
																AGTCATATGCTTGTCTCAAAGATTAAGCCATGCATGTCTCAGTACAAGCCATATTAAGGTGAAACCGCGAAAGGCTCATTAAATCAGTTATGGTTCCTTAGATCGTACACACATTTACTTGGATAACTGTGGTAATTCTAGAGCTAATACATGCCAACAGAACTCCGACCGGAGACGGAAGGAGTGCCTTTATTAGATCAAAACCAATCGGTGGCGCGGCTTAGGT--TGTGTCATCGTACAAAATGGTGAATCTGAATAACGTTTGCTGATCGCACGGTCTCGCACCGGCGACGCATCTTTCAAATGTCTGCCTTATCAACTGTCGATGGTAGGTTCTGCGCCTACCATGGTTGTAACGGGTAACGGGGAATCAGGGTTCGATTCCGGAGAGGGAGCC…	TGCGCAAGTCATTGGGACATTAAGCGAAACCTAAAGGCGAAATGAAAGTGAA----TTCGTATCACT--------TGTGATCG----AATAGGGAGGATGGTCTGGCTCAAGGGCTGGAC--CCGCACTCCCAGGGCGTCTCGTGTTCATTGCGAACTGAGGCGCACCTAGAGCGTACACGCTGGGACCCGAAAGATGGGGAACTATGCCTGATCAGGACGAAGTCAGGGGAAACCCTGATGGAGGTCCGTAGCGATTCTGACGTGCAAATCGATCGTAAGAATTTGGTATAGCGGCGATAGACTAATCGAACCATCTAGTAGCTGGTTCCCTCCGAAGTTTCCCTCAGGATAGCTGGCGCTC-------AAATAAAGCGGACAGTCCCTAAAA-GGGG…	TTTAATATCAGCAATCCCTTATTTAGGAAATACCTTAGTAACATGATTATGAGGTGGATTTGCTGTAAATAACCCAACACTAAATCGATTTTTCTCATTACATTTTATACTTCCTTTTTTAATTAGAGCCCTAGTAATAATTCATTTATTATTTTTACATCAAACC-GGATCGAATAATCCTCTAGGCCTAAAAAGAAATATTGATAAAATTCCATTCCACCCTTATTTCTCATTAAAAGATTTACTTGGATTCATAATTATAATATTTATATTAATCTTAATTACTTTAATTTATCCTTATAATCTAGGAGATCCAGATAACTTTATTCCAGCTAACCCAATAATTACTCCTATTCA-	GAACTTTATACTTTATTCTTGGATCCTGAGCAGGAATAA-TTGGAACATCTCTAAGACTCTTAATTCGAGCTGAATTAGGAAATCCAGGAAGATTAATTATAA------ATGACCAAATTTATAATGTTATTGTTACAGCTCATGCTTTTATTATAATCTTTTTTATAGTAATACCAATTATAATTGGAGGATTTGGTAACTGATTAATTCCATTAATATTAGGAGCC--CCTGATATAGCATTTCCACGTATAAATAATATAAGATTTTGATTACTACCCCCTTCTTTAATTCTTTTACTTATAAGAAGATTAATTGAAAGAGGAGCAGGAACAGGATGAACTGTATATCCTCCACTATCAGCTAATATTGCTCATAGCGG-CCCCTCAGTAGACTTA…	TTTATTTTGATTTTTTGGTCACCCAG-AAGTCT-ATATTTTAA-TTCTTCCAGGATTTGGAATTATTTCTCATATTATTAGCCAAGAAAGTGGT-AAAAAA-GAAACTTTTGGATCTCTAGGTATAATTTATGCAATAATATCTATTGGCTTATTAGGA-TTTTTAGTATGAGCTCATCATATA-TTTACTGTAGGAATAGACGTAGATACCCGAGCTTATTTTACTTCTGCTACAATAATTATTGCAATTCCTACGGGAATTAAAATTTTTAGTTGATTAGCCACTTTACATGGCACTCAATTTATCTATTCCCCAGCAATATTATGAGCATTAGGATTTGTATTTCTATTCACTATTGGAGGCCTTACTGGAGTAATTTTAGCTAA-TTCATCTATT…											AGTCATATGCTTGTCTCAAAGATTAAGCCATGCATGTCTCAGTACAAGCCATATTAAGGTGAAACCGCGAAAGGCTCATTAAATCAGTTATGGTTCCTTAGATCGTACACACATTTACTTGGATAACTGTGGTAATTCTAGAGCTAATACATGCCAACAGAACTCCGACCGGAGACGGAAGGAGTGCCTTTATTAGATCAAAACCAATCGGTGGCGCGGCTTAGGT--TGTGTCATCGTACAAAATGGTGAATCTGAATAACGTTTGCTGATCGCACGGTCTCGCACCGGCGACGCATCTTTCAAATGTCTGCCTTATCAACTGTCGATGGTAGGTTCTGCGCCTACCATGGTTGTAACGGGTAACGGGGAATCAGGGTTCGATTCCGGAGAGGGAGCC…	TGCGCAAGTCATTGGGACATTAAGCGAAACCTAAAGGCGAAATGAAAGTGAA----TTCGTATCACT--------TGTGATCG----AATAGGGAGGATGGTCTGGCTCAAGGGCTGGAC--CCGCACTCCCAGGGCGTCTCGTGTTCATTGCGAACTGAGGCGCACCTAGAGCGTACACGCTGGGACCCGAAAGATGGGGAACTATGCCTGATCAGGACGAAGTCAGGGGAAACCCTGATGGAGGTCCGTAGCGATTCTGACGTGCAAATCGATCGTAAGAATTTGGTATAGCGGCGATAGACTAATCGAACCATCTAGTAGCTGGTTCCCTCCGAAGTTTCCCTCAGGATAGCTGGCGCTC-------AAATAAAGCGGACAGTCCCTAAAA-GGGG…	TTTAATATCAGCAATCCCTTATTTAGGAAATACCTTAGTAACATGATTATGAGGTGGATTTGCTGTAAATAACCCAACACTAAATCGATTTTTCTCATTACATTTTATACTTCCTTTTTTAATTAGAGCCCTAGTAATAATTCATTTATTATTTTTACATCAAACC-GGATCGAATAATCCTCTAGGCCTAAAAAGAAATATTGATAAAATTCCATTCCACCCTTATTTCTCATTAAAAGATTTACTTGGATTCATAATTATAATATTTATATTAATCTTAATTACTTTAATTTATCCTTATAATCTAGGAGATCCAGATAACTTTATTCCAGCTAACCCAATAATTACTCCTATTCA-	GAACTTTATACTTTATTCTTGGATCCTGAGCAGGAATAA-TTGGAACATCTCTAAGACTCTTAATTCGAGCTGAATTAGGAAATCCAGGAAGATTAATTATAA------ATGACCAAATTTATAATGTTATTGTTACAGCTCATGCTTTTATTATAATCTTTTTTATAGTAATACCAATTATAATTGGAGGATTTGGTAACTGATTAATTCCATTAATATTAGGAGCC--CCTGATATAGCATTTCCACGTATAAATAATATAAGATTTTGATTACTACCCCCTTCTTTAATTCTTTTACTTATAAGAAGATTAATTGAAAGAGGAGCAGGAACAGGATGAACTGTATATCCTCCACTATCAGCTAATATTGCTCATAGCGG-CCCCTCAGTAGACTTA…	TTTATTTTGATTTTTTGGTCACCCAG-AAGTCT-ATATTTTAA-TTCTTCCAGGATTTGGAATTATTTCTCATATTATTAGCCAAGAAAGTGGT-AAAAAA-GAAACTTTTGGATCTCTAGGTATAATTTATGCAATAATATCTATTGGCTTATTAGGA-TTTTTAGTATGAGCTCATCATATA-TTTACTGTAGGAATAGACGTAGATACCCGAGCTTATTTTACTTCTGCTACAATAATTATTGCAATTCCTACGGGAATTAAAATTTTTAGTTGATTAGCCACTTTACATGGCACTCAATTTATCTATTCCCCAGCAATATTATGAGCATTAGGATTTGTATTTCTATTCACTATTGGAGGCCTTACTGGAGTAATTTTAGCTAA-TTCATCTATT…	---------------------------------------------------------------------------------------------------------------------------------------------------------------------------------------------------------------------------------------------------------------------------------------------------------------------------------------------------------------------------------------------------------------…		GAACTTTATACTTTATTCTTGGATCCTGAGCAGGAATAA-TTGGAACATCTCTAAGACTCTTAATTCGAGCTGAATTAGGAAATCCAGGAAGATTAATTATAA------ATGACCAAATTTATAATGTTATTGTTACAGCTCATGCTTTTATTATAATCTTTTTTATAGTAATACCAATTATAATTGGAGGATTTGGTAACTGATTAATTCCATTAATATTAGGAGCC--CCTGATATAGCATTTCCACGTATAAATAATATAAGATTTTGATTACTACCCCCTTCTTTAATTCTTTTACTTATAAGAAGATTAATTGAAAGAGGAGCAGGAACAGGATGAACTGTATATCCTCCACTATCAGCTAATATTGCTCATAGCGG-CCCCTCAGTAGACTTA…	TTTATTTTGATTTTTTGGTCACCCAG-AAGTCT-ATATTTTAA-TTCTTCCAGGATTTGGAATTATTTCTCATATTATTAGCCAAGAAAGTGGT-AAAAAA-GAAACTTTTGGATCTCTAGGTATAATTTATGCAATAATATCTATTGGCTTATTAGGA-TTTTTAGTATGAGCTCATCATATA-TTTACTGTAGGAATAGACGTAGATACCCGAGCTTATTTTACTTCTGCTACAATAATTATTGCAATTCCTACGGGAATTAAAATTTTTAGTTGATTAGCCACTTTACATGGCACTCAATTTATCTATTCCCCAGCAATATTATGAGCATTAGGATTTGTATTTCTATTCACTATTGGAGGCCTTACTGGAGTAATTTTAGCTAA-TTCATCTATT…	---------------------------------------------------------------------------------------------------------------------------------------------------------------------------------------------------------------------------------------------------------------------------------------------------------------------------------------------------------------------------------------------------------------…							TTTAATATCAGCAATCCCTTATTTAGGAAATACCTTAGTAACATGATTATGAGGTGGATTTGCTGTAAATAACCCAACACTAAATCGATTTTTCTCATTACATTTTATACTTCCTTTTTTAATTAGAGCCCTAGTAATAATTCATTTATTATTTTTACATCAAACC-GGATCGAATAATCCTCTAGGCCTAAAAAGAAATATTGATAAAATTCCATTCCACCCTTATTTCTCATTAAAAGATTTACTTGGATTCATAATTATAATATTTATATTAATCTTAATTACTTTAATTTATCCTTATAATCTAGGAGATCCAGATAACTTTATTCCAGCTAACCCAATAATTACTCCTATTCA------NNNNN-----GAACTTTATACTTTATTCTTGGATC…		GAACTTTATACTTTATTCTTGGATCCTGAGCAGGAATAA-TTGGAACATCTCTAAGACTCTTAATTCGAGCTGAATTAGGAAATCCAGGAAGATTAATTATAA------ATGACCAAATTTATAATGTTATTGTTACAGCTCATGCTTTTATTATAATCTTTTTTATAGTAATACCAATTATAATTGGAGGATTTGGTAACTGATTAATTCCATTAATATTAGGAGCC--CCTGATATAGCATTTCCACGTATAAATAATATAAGATTTTGATTACTACCCCCTTCTTTAATTCTTTTACTTATAAGAAGATTAATTGAAAGAGGAGCAGGAACAGGATGAACTGTATATCCTCCACTATCAGCTAATATTGCTCATAGCGG-CCCCTCAGTAGACTTA…
x		x	x		x	x	x		x		>IE13	IE13	Anthroherpon latipenne latipenne	>Anthroherpon_latipenne_latipenne_IE13	#N/A	KU980184	KX121062	KX719840	KX121093	KX121114	KX719897		yes	KU980184	KX121062	KX719840	KX121093	KX121114	KX719897													>Anthroherpon_latipenne_latipenne_IE13	>Anthroherpon_latipenne_latipenne_IE13	>Anthroherpon_latipenne_latipenne_IE13	>Anthroherpon_latipenne_latipenne_IE13			>Anthroherpon_latipenne_latipenne_IE13
																AGTCATATGCTTGTCTCAAAGATTAAGCCATGCATGTCTCAGTACAAGCCAAATTAAGGTGAAACCGCGAAAGGCTCATTAAATCAGTTATGGTTCCTTAGATCGTACACACATTTACTTGGATAACTGTGGTAATTCTAGAGCTAATACATGCCAACAGAACTCCGACCGGAGACGGAAGGAGTGCCTTTATTAGATCAAAACCAATCGGTGGCGCGGCTTAGGT--TGTGTCATCGTACAACATGGTGAATCTGAATAACGTTTGCTGATCGCACGGTCTCGCACCGGCGACGCATCTTTCAAATGTCTGCCTTATCAACTGTCGATGGTAGGTTCTGCGCCTACCATGGTTGTAACGGGTAACGGGGAATCAGGGTTCGATTCCGGAGAGGGAGCC…	TGCGCAAGTCATTGGGACATTAAGCGAAACCTAAAGGCGAAATGAAAGTGAA----TTCGTATCACT--------TGTGATCG----AATAGGGAGGATGATCAGGCTCAAGGACTTGAT--CCGCACTCCCGGGGCGTCTCGTGTTCATTGCGAACTGAGGCGCACCTAGAGCGTACACGCTGTGACCCGAAAGGTGGGGAACTATGCCTGATCAGGACGAAGTCAGGGGAAACCCTGATGGAGGTCCGTAGCGATTCTGACGTGCAAATCGATCGTAAGAATTTGGTATAGCGGCGATAGACTAATCGAACCATCTAGTAGCTGGTTCCCTCCGAAGTTTCCCTCAGGATAGCTGGCGCTC-------AAATAAAGCGGACAGTCCCTACGA-GGGG…	TTTACTATCAGCAATTCCATACTTAGGTACTTCAATAGTAACCTGATTATGAGGAGGATTTGCAGTTAATAACCCCACCTTAAACCGTTTTTTTTCCCTACATTTTATATTACCCTTTTTAATCATAGCTATAGTAATAATCCATCTTCTTTTTTTACACCAAACT-GGATCAAATAACCCCTTAGGAATAAATAGTAATTTAGATAAAATTCCTTTCCATCCTTATTTTTCATTTAAAGACTTATTAGGATTTATAATCCTAATATTTATATTAATATTAATTACACTAATCAACCCTTATAAACTAGGAGATCCTGATAACTTTATTCCTGCCAATCCTATGATTACCCCAATTCA-	GTACTTTATATTTTTTACTAGGAACCTGATCAGGAATAA-TTGGAACTTCATTAAGATTATTGATTCGAGCTGAACTAGGAAACCCAGGAAGTTTAATTATAA------ATGATCAAATTTATAATGTTATTGTAACAGCTCATGCTTTTATTATAATTTTTTTTATAGTTATACCAATTATAATTGGAGGATTTGGAAATTGACTAGTTCCTTTAATACTAGGAGCT--CCTGATATAGCTTTCCCACGCATAAATAATATAAGATTTTGATTACTACCCCCCTCTCTAACTCTCTTACTTATAAGAAGTATAGTAGAAAGGGGAGCTGGAACAGGATGAACTGTTTACCCACCTTTATCAGCTAATATTGCTCATAGTGG-TCCTTCTGTGGACTTA…	------------------TCATCCAG-AAGTTT-ATATTTTAA-TTCTTCCTGGATTTGGAATTATTTCCCATATTATTAGCCAAGAAAGAGGA-AAAAAA-GAAACTTTCGGATCCTTAGGCATAATTTATGCAATAATATCCATTGGATTACTAGGA-TTTCTTGTATGAGCTCATCACATA-TTTACTGTAGGAATAGATGTTGATACTCGGGCTTATTTTACATCAGCTACAATAATTATTGCAATTCCTACTGGAATTAAAATTTTTAGCTGACTAGCCACATTACATGGAACTCAAATTAATTACTCACCATCAATATTATGAACATTAGGATTTGTATTTTTATTTACAATTGGGGGACTTACTGGAGTAATTTTAGCCAA-TTCATCAATT…	-----------------------TGTGAGCCAGATTGGATTCTATCTTTAAAATATT-TATATTATTTTAGTACGAAAGGACCAAATATTAATTAAATT-AATTTAATTTTGAATTATATTATTATTTTGGCAGATTAGTGCTTTAAATTTAGAATTTAATTATGTAT-AATTATACAGATAATACTTGTTTTATTTGGATTGTTTAATATTAGTAATTAGTTTATTAATTTTACTTATTAGGATTTTGGTAGGGGTTGCTTATTTAACATTATTAGAGCGTAAGGTTCTTGGGTATATTCAGTTTCGTAAAGGACCAAATAAGGTAGGGTTATTAGGAATTTTACAACCATTTAGTGATGGTATTAAATTATTTTCTAAGGAAAGTAGTTATCCTTTA…										AGTCATATGCTTGTCTCAAAGATTAAGCCATGCATGTCTCAGTACAAGCCAAATTAAGGTGAAACCGCGAAAGGCTCATTAAATCAGTTATGGTTCCTTAGATCGTACACACATTTACTTGGATAACTGTGGTAATTCTAGAGCTAATACATGCCAACAGAACTCCGACCGGAGACGGAAGGAGTGCCTTTATTAGATCAAAACCAATCGGTGGCGCGGCTTAGGT--TGTGTCATCGTACAACATGGTGAATCTGAATAACGTTTGCTGATCGCACGGTCTCGCACCGGCGACGCATCTTTCAAATGTCTGCCTTATCAACTGTCGATGGTAGGTTCTGCGCCTACCATGGTTGTAACGGGTAACGGGGAATCAGGGTTCGATTCCGGAGAGGGAGCC…	TGCGCAAGTCATTGGGACATTAAGCGAAACCTAAAGGCGAAATGAAAGTGAA----TTCGTATCACT--------TGTGATCG----AATAGGGAGGATGATCAGGCTCAAGGACTTGAT--CCGCACTCCCGGGGCGTCTCGTGTTCATTGCGAACTGAGGCGCACCTAGAGCGTACACGCTGTGACCCGAAAGGTGGGGAACTATGCCTGATCAGGACGAAGTCAGGGGAAACCCTGATGGAGGTCCGTAGCGATTCTGACGTGCAAATCGATCGTAAGAATTTGGTATAGCGGCGATAGACTAATCGAACCATCTAGTAGCTGGTTCCCTCCGAAGTTTCCCTCAGGATAGCTGGCGCTC-------AAATAAAGCGGACAGTCCCTACGA-GGGG…	TTTACTATCAGCAATTCCATACTTAGGTACTTCAATAGTAACCTGATTATGAGGAGGATTTGCAGTTAATAACCCCACCTTAAACCGTTTTTTTTCCCTACATTTTATATTACCCTTTTTAATCATAGCTATAGTAATAATCCATCTTCTTTTTTTACACCAAACT-GGATCAAATAACCCCTTAGGAATAAATAGTAATTTAGATAAAATTCCTTTCCATCCTTATTTTTCATTTAAAGACTTATTAGGATTTATAATCCTAATATTTATATTAATATTAATTACACTAATCAACCCTTATAAACTAGGAGATCCTGATAACTTTATTCCTGCCAATCCTATGATTACCCCAATTCA-	GTACTTTATATTTTTTACTAGGAACCTGATCAGGAATAA-TTGGAACTTCATTAAGATTATTGATTCGAGCTGAACTAGGAAACCCAGGAAGTTTAATTATAA------ATGATCAAATTTATAATGTTATTGTAACAGCTCATGCTTTTATTATAATTTTTTTTATAGTTATACCAATTATAATTGGAGGATTTGGAAATTGACTAGTTCCTTTAATACTAGGAGCT--CCTGATATAGCTTTCCCACGCATAAATAATATAAGATTTTGATTACTACCCCCCTCTCTAACTCTCTTACTTATAAGAAGTATAGTAGAAAGGGGAGCTGGAACAGGATGAACTGTTTACCCACCTTTATCAGCTAATATTGCTCATAGTGG-TCCTTCTGTGGACTTA…	------------------TCATCCAG-AAGTTT-ATATTTTAA-TTCTTCCTGGATTTGGAATTATTTCCCATATTATTAGCCAAGAAAGAGGA-AAAAAA-GAAACTTTCGGATCCTTAGGCATAATTTATGCAATAATATCCATTGGATTACTAGGA-TTTCTTGTATGAGCTCATCACATA-TTTACTGTAGGAATAGATGTTGATACTCGGGCTTATTTTACATCAGCTACAATAATTATTGCAATTCCTACTGGAATTAAAATTTTTAGCTGACTAGCCACATTACATGGAACTCAAATTAATTACTCACCATCAATATTATGAACATTAGGATTTGTATTTTTATTTACAATTGGGGGACTTACTGGAGTAATTTTAGCCAA-TTCATCAATT…	-----------------------TGTGAGCCAGATTGGATTCTATCTTTAAAATATT-TATATTATTTTAGTACGAAAGGACCAAATATTAATTAAATT-AATTTAATTTTGAATTATATTATTATTTTGGCAGATTAGTGCTTTAAATTTAGAATTTAATTATGTAT-AATTATACAGATAATACTTGTTTTATTTGGATTGTTTAATATTAGTAATTAGTTTATTAATTTTACTTATTAGGATTTTGGTAGGGGTTGCTTATTTAACATTATTAGAGCGTAAGGTTCTTGGGTATATTCAGTTTCGTAAAGGACCAAATAAGGTAGGGTTATTAGGAATTTTACAACCATTTAGTGATGGTATTAAATTATTTTCTAAGGAAAGTAGTTATCCTTTA…						AGTCATATGCTTGTCTCAAAGATTAAGCCATGCATGTCTCAGTACAAGCCAAATTAAGGTGAAACCGCGAAAGGCTCATTAAATCAGTTATGGTTCCTTAGATCGTACACACATTTACTTGGATAACTGTGGTAATTCTAGAGCTAATACATGCCAACAGAACTCCGACCGGAGACGGAAGGAGTGCCTTTATTAGATCAAAACCAATCGGTGGCGCGGCTTAGGT--TGTGTCATCGTACAACATGGTGAATCTGAATAACGTTTGCTGATCGCACGGTCTCGCACCGGCGACGCATCTTTCAAATGTCTGCCTTATCAACTGTCGATGGTAGGTTCTGCGCCTACCATGGTTGTAACGGGTAACGGGGAATCAGGGTTCGATTCCGGAGAGGGAGCC…	TGCGCAAGTCATTGGGACATTAAGCGAAACCTAAAGGCGAAATGAAAGTGAA----TTCGTATCACT--------TGTGATCG----AATAGGGAGGATGATCAGGCTCAAGGACTTGAT--CCGCACTCCCGGGGCGTCTCGTGTTCATTGCGAACTGAGGCGCACCTAGAGCGTACACGCTGTGACCCGAAAGGTGGGGAACTATGCCTGATCAGGACGAAGTCAGGGGAAACCCTGATGGAGGTCCGTAGCGATTCTGACGTGCAAATCGATCGTAAGAATTTGGTATAGCGGCGATAGACTAATCGAACCATCTAGTAGCTGGTTCCCTCCGAAGTTTCCCTCAGGATAGCTGGCGCTC-------AAATAAAGCGGACAGTCCCTACGA-GGGG…	GTACTTTATATTTTTTACTAGGAACCTGATCAGGAATAA-TTGGAACTTCATTAAGATTATTGATTCGAGCTGAACTAGGAAACCCAGGAAGTTTAATTATAA------ATGATCAAATTTATAATGTTATTGTAACAGCTCATGCTTTTATTATAATTTTTTTTATAGTTATACCAATTATAATTGGAGGATTTGGAAATTGACTAGTTCCTTTAATACTAGGAGCT--CCTGATATAGCTTTCCCACGCATAAATAATATAAGATTTTGATTACTACCCCCCTCTCTAACTCTCTTACTTATAAGAAGTATAGTAGAAAGGGGAGCTGGAACAGGATGAACTGTTTACCCACCTTTATCAGCTAATATTGCTCATAGTGG-TCCTTCTGTGGACTTA…	------------------TCATCCAG-AAGTTT-ATATTTTAA-TTCTTCCTGGATTTGGAATTATTTCCCATATTATTAGCCAAGAAAGAGGA-AAAAAA-GAAACTTTCGGATCCTTAGGCATAATTTATGCAATAATATCCATTGGATTACTAGGA-TTTCTTGTATGAGCTCATCACATA-TTTACTGTAGGAATAGATGTTGATACTCGGGCTTATTTTACATCAGCTACAATAATTATTGCAATTCCTACTGGAATTAAAATTTTTAGCTGACTAGCCACATTACATGGAACTCAAATTAATTACTCACCATCAATATTATGAACATTAGGATTTGTATTTTTATTTACAATTGGGGGACTTACTGGAGTAATTTTAGCCAA-TTCATCAATT…			AGTCATATGCTTGTCTCAAAGATTAAGCCATGCATGTCTCAGTACAAGCCAAATTAAGGTGAAACCGCGAAAGGCTCATTAAATCAGTTATGGTTCCTTAGATCGTACACACATTTACTTGGATAACTGTGGTAATTCTAGAGCTAATACATGCCAACAGAACTCCGACCGGAGACGGAAGGAGTGCCTTTATTAGATCAAAACCAATCGGTGGCGCGGCTTAGGT--TGTGTCATCGTACAACATGGTGAATCTGAATAACGTTTGCTGATCGCACGGTCTCGCACCGGCGACGCATCTTTCAAATGTCTGCCTTATCAACTGTCGATGGTAGGTTCTGCGCCTACCATGGTTGTAACGGGTAACGGGGAATCAGGGTTCGATTCCGGAGAGGGAGCC…
	x			x				x		x	>IE013	IE013	Graciliella metohijensis (Zariquiey, 1927)	>Graciliella_metohijensis_IE013	BiH, Hercegovina, Korita, Kobilja glava, Đatlo				KX015831	KX011082							KX015831	KX011082										>Graciliella_metohijensis_IE013	>Graciliella_metohijensis_IE013	>Graciliella_metohijensis_IE013							>Graciliella_metohijensis_IE013		>Graciliella_metohijensis_IE013
																----------TTGTCTCAAAGATTAAGCCATGCATGTCTCAGTACAASCCATATTAAGGTGAAACCGCGAAAGGCTCATTAAATCAGTTATGGTTCCTTAGATCGTACACACATTTACTTGGATAACTGTGGTAATTCTAGAGCTAATACATGCCAACAGAACTCCGACCGGAGACGGAAGGAGTGCCTTTATTAGATCAAAACCAATCGGTGGCGCGGCTTAGGT--TGTGTCATCGTACAAAATGGTGAATCTGAATAACGTTTGCTGATCGCACGGTCTCGCACCGGCGACGCATCTTTCAAATGTCTGCCTTATCAACTGTCGATGGTAGGTTCTGCGCCTACCATGGTTGTAACGGGTAACGGGGAATCAGGGTTCGATTCCGGAGAGGGAGCC…	-GCGCAAGTCATTGGGACATTAAGCGAAACCTAAAGGCGAAATGAAAGTGAA----TTCGTATCACT--------TGTGATCG----AATAGGGAGGATGGTCTGGCTCAAGGGCTGGAC--CCGCACTCCCAGGGCGTCTCGTGTTCATTGCGAACTGAGGCGCACCTAGAGCGTACACGCTGGGACCCGAAAGATGGGGAACTATGCCTGATCAGGACGAAGTCAGGGGAAACCCTGATGGAGGTCCGTAGCGATTCTGACGTGCAAATCGATCGTAAGAATTTGGTATAGCGGCGATAGACTAATCGAACCATCTAGTAGCTGGTTCCCTCCGAAGTTTCCCTCAGGATAGCTGGCGCTC-------AAATAAAGCGGACAGTCCCTAAAA-GGGG…	TTTAATATCAGCAATCCCTTATTTAGGAAATACCTTAGTAACATGATTATGAGGTGGATTTGCTGTAAATAACCCAACACTAAATCGATTTTTCTCATTACATTTTATACTTCCTTTTTTAATTAGAGCCCTAGTAATAATTCATTTATTATTTTTACATCAAACC-GGATCGAATAATCCTCTAGGCCTAAAAAGAAATATTGATAAAATTCCATTCCACCCTTATTTCTCATTAAAAGATTTACTTGGATTCATAATTATAATATTTATATTAATCTTAATTACTTTAATTTATCCTTATAATCTAGGAGATCCAGATAACTTTATTCCAGCTAACCCAATAATTACTCCTATTCA-	-AACTTTATACTTTATTCTTGGATCCTGAGCAGGAATAA-TTGGAACATCTCTAAGACTCTTAATTCGAGCTGAATTAGGAAATCCAGGAAGATTAATTATAA------ATGACCAAATTTATAATGTTATTGTTACAGCTCATGCTTTTATTATAATCTTTTTTATAGTAATACCAATTATAATTGGAGGATTTGGTAACTGATTAATTCCATTAATATTAGGAGCC--CCTGATATAGCATTTCCACGTATAAATAATATAAGATTTTGATTACTACCCCCTTCTTTAATTCTTTTACTTATAAGAAGATTAATTGAAAGAGGAGCAGGAACAGGATGAACTGTATATCCTCCACTATCAGCTAATATTGCTCATAGCGG-CCCCTCAGTAGACTTA…	------------------TCACCCAG-AAGTCT-ATATTTTAA-TTCTTCCAGGATTTGGAATTATTTCTCATATTATTAGCCAAGAAAGTGGT-AAAAAA-GAAACTTTTGGATCTCTAGGTATAATTTATGCAATAATATCTATTGGCTTATTAGGA-TTTTTAGTATGAGCTCATCATATA-TTTACTGTAGGAATAGACGTAGATACCCGAGCTTATTTTACTTCTGCTACAATAATTATTGCAATTCCTACGGGAATTAAAATTTTTAGTTGATTAGCCACTTTACATGGCACTCAATTTATCTATTCCCCAGCAATATTATGAGCATTAGGATTTGTATTTCTATTCACTATTGGAGGCCTTACTGGAGTAATTTTAGCTAA-TTCATCTATT…	-----------------------TGTGAGCCAGATTGGATTCTATCTTTAAAATAA--TGTAATATTTTAGTACGAAAGGACCAAATATTAATTATATT-AATTTATATAAGAATAATATTATTACTTTGGCAGATAAGTGCTTTAAATTTAGAATTTAATTATGTATTTAAAATACATGTAATACTTGTTTGTTTGAGATTTTTATTTTATATTGATTAATTTATTAATTTTATTAGTTAGTGTTTTAGTAGGGGTGGCTTATTTAACTTTATTAGAACGTAAAGTTTTAGGTTATATTCAAGTTCGTAAGGGTCCTAATAAAGTAGGTATATTAGGAATTTTACAACCATTTAGAGATGGTATTAAGTTATTTTCTAAAGAAATAAGATATCCTTTA…										----------TTGTCTCAAAGATTAAGCCATGCATGTCTCAGTACAASCCATATTAAGGTGAAACCGCGAAAGGCTCATTAAATCAGTTATGGTTCCTTAGATCGTACACACATTTACTTGGATAACTGTGGTAATTCTAGAGCTAATACATGCCAACAGAACTCCGACCGGAGACGGAAGGAGTGCCTTTATTAGATCAAAACCAATCGGTGGCGCGGCTTAGGT--TGTGTCATCGTACAAAATGGTGAATCTGAATAACGTTTGCTGATCGCACGGTCTCGCACCGGCGACGCATCTTTCAAATGTCTGCCTTATCAACTGTCGATGGTAGGTTCTGCGCCTACCATGGTTGTAACGGGTAACGGGGAATCAGGGTTCGATTCCGGAGAGGGAGCC…	-GCGCAAGTCATTGGGACATTAAGCGAAACCTAAAGGCGAAATGAAAGTGAA----TTCGTATCACT--------TGTGATCG----AATAGGGAGGATGGTCTGGCTCAAGGGCTGGAC--CCGCACTCCCAGGGCGTCTCGTGTTCATTGCGAACTGAGGCGCACCTAGAGCGTACACGCTGGGACCCGAAAGATGGGGAACTATGCCTGATCAGGACGAAGTCAGGGGAAACCCTGATGGAGGTCCGTAGCGATTCTGACGTGCAAATCGATCGTAAGAATTTGGTATAGCGGCGATAGACTAATCGAACCATCTAGTAGCTGGTTCCCTCCGAAGTTTCCCTCAGGATAGCTGGCGCTC-------AAATAAAGCGGACAGTCCCTAAAA-GGGG…	TTTAATATCAGCAATCCCTTATTTAGGAAATACCTTAGTAACATGATTATGAGGTGGATTTGCTGTAAATAACCCAACACTAAATCGATTTTTCTCATTACATTTTATACTTCCTTTTTTAATTAGAGCCCTAGTAATAATTCATTTATTATTTTTACATCAAACC-GGATCGAATAATCCTCTAGGCCTAAAAAGAAATATTGATAAAATTCCATTCCACCCTTATTTCTCATTAAAAGATTTACTTGGATTCATAATTATAATATTTATATTAATCTTAATTACTTTAATTTATCCTTATAATCTAGGAGATCCAGATAACTTTATTCCAGCTAACCCAATAATTACTCCTATTCA-	-AACTTTATACTTTATTCTTGGATCCTGAGCAGGAATAA-TTGGAACATCTCTAAGACTCTTAATTCGAGCTGAATTAGGAAATCCAGGAAGATTAATTATAA------ATGACCAAATTTATAATGTTATTGTTACAGCTCATGCTTTTATTATAATCTTTTTTATAGTAATACCAATTATAATTGGAGGATTTGGTAACTGATTAATTCCATTAATATTAGGAGCC--CCTGATATAGCATTTCCACGTATAAATAATATAAGATTTTGATTACTACCCCCTTCTTTAATTCTTTTACTTATAAGAAGATTAATTGAAAGAGGAGCAGGAACAGGATGAACTGTATATCCTCCACTATCAGCTAATATTGCTCATAGCGG-CCCCTCAGTAGACTTA…	------------------TCACCCAG-AAGTCT-ATATTTTAA-TTCTTCCAGGATTTGGAATTATTTCTCATATTATTAGCCAAGAAAGTGGT-AAAAAA-GAAACTTTTGGATCTCTAGGTATAATTTATGCAATAATATCTATTGGCTTATTAGGA-TTTTTAGTATGAGCTCATCATATA-TTTACTGTAGGAATAGACGTAGATACCCGAGCTTATTTTACTTCTGCTACAATAATTATTGCAATTCCTACGGGAATTAAAATTTTTAGTTGATTAGCCACTTTACATGGCACTCAATTTATCTATTCCCCAGCAATATTATGAGCATTAGGATTTGTATTTCTATTCACTATTGGAGGCCTTACTGGAGTAATTTTAGCTAA-TTCATCTATT…	-----------------------TGTGAGCCAGATTGGATTCTATCTTTAAAATAA--TGTAATATTTTAGTACGAAAGGACCAAATATTAATTATATT-AATTTATATAAGAATAATATTATTACTTTGGCAGATAAGTGCTTTAAATTTAGAATTTAATTATGTATTTAAAATACATGTAATACTTGTTTGTTTGAGATTTTTATTTTATATTGATTAATTTATTAATTTTATTAGTTAGTGTTTTAGTAGGGGTGGCTTATTTAACTTTATTAGAACGTAAAGTTTTAGGTTATATTCAAGTTCGTAAGGGTCCTAATAAAGTAGGTATATTAGGAATTTTACAACCATTTAGAGATGGTATTAAGTTATTTTCTAAAGAAATAAGATATCCTTTA…		-AACTTTATACTTTATTCTTGGATCCTGAGCAGGAATAA-TTGGAACATCTCTAAGACTCTTAATTCGAGCTGAATTAGGAAATCCAGGAAGATTAATTATAA------ATGACCAAATTTATAATGTTATTGTTACAGCTCATGCTTTTATTATAATCTTTTTTATAGTAATACCAATTATAATTGGAGGATTTGGTAACTGATTAATTCCATTAATATTAGGAGCC--CCTGATATAGCATTTCCACGTATAAATAATATAAGATTTTGATTACTACCCCCTTCTTTAATTCTTTTACTTATAAGAAGATTAATTGAAAGAGGAGCAGGAACAGGATGAACTGTATATCCTCCACTATCAGCTAATATTGCTCATAGCGG-CCCCTCAGTAGACTTA…	------------------TCACCCAG-AAGTCT-ATATTTTAA-TTCTTCCAGGATTTGGAATTATTTCTCATATTATTAGCCAAGAAAGTGGT-AAAAAA-GAAACTTTTGGATCTCTAGGTATAATTTATGCAATAATATCTATTGGCTTATTAGGA-TTTTTAGTATGAGCTCATCATATA-TTTACTGTAGGAATAGACGTAGATACCCGAGCTTATTTTACTTCTGCTACAATAATTATTGCAATTCCTACGGGAATTAAAATTTTTAGTTGATTAGCCACTTTACATGGCACTCAATTTATCTATTCCCCAGCAATATTATGAGCATTAGGATTTGTATTTCTATTCACTATTGGAGGCCTTACTGGAGTAATTTTAGCTAA-TTCATCTATT…	-----------------------TGTGAGCCAGATTGGATTCTATCTTTAAAATAA--TGTAATATTTTAGTACGAAAGGACCAAATATTAATTATATT-AATTTATATAAGAATAATATTATTACTTTGGCAGATAAGTGCTTTAAATTTAGAATTTAATTATGTATTTAAAATACATGTAATACTTGTTTGTTTGAGATTTTTATTTTATATTGATTAATTTATTAATTTTATTAGTTAGTGTTTTAGTAGGGGTGGCTTATTTAACTTTATTAGAACGTAAAGTTTTAGGTTATATTCAAGTTCGTAAGGGTCCTAATAAAGTAGGTATATTAGGAATTTTACAACCATTTAGAGATGGTATTAAGTTATTTTCTAAAGAAATAAGATATCCTTTA…							TTTAATATCAGCAATCCCTTATTTAGGAAATACCTTAGTAACATGATTATGAGGTGGATTTGCTGTAAATAACCCAACACTAAATCGATTTTTCTCATTACATTTTATACTTCCTTTTTTAATTAGAGCCCTAGTAATAATTCATTTATTATTTTTACATCAAACC-GGATCGAATAATCCTCTAGGCCTAAAAAGAAATATTGATAAAATTCCATTCCACCCTTATTTCTCATTAAAAGATTTACTTGGATTCATAATTATAATATTTATATTAATCTTAATTACTTTAATTTATCCTTATAATCTAGGAGATCCAGATAACTTTATTCCAGCTAACCCAATAATTACTCCTATTCA------NNNNN------AACTTTATACTTTATTCTTGGATC…		-AACTTTATACTTTATTCTTGGATCCTGAGCAGGAATAA-TTGGAACATCTCTAAGACTCTTAATTCGAGCTGAATTAGGAAATCCAGGAAGATTAATTATAA------ATGACCAAATTTATAATGTTATTGTTACAGCTCATGCTTTTATTATAATCTTTTTTATAGTAATACCAATTATAATTGGAGGATTTGGTAACTGATTAATTCCATTAATATTAGGAGCC--CCTGATATAGCATTTCCACGTATAAATAATATAAGATTTTGATTACTACCCCCTTCTTTAATTCTTTTACTTATAAGAAGATTAATTGAAAGAGGAGCAGGAACAGGATGAACTGTATATCCTCCACTATCAGCTAATATTGCTCATAGCGG-CCCCTCAGTAGACTTA…
											>IE14	IE14	Anthroherpon taxi sydowi	>Anthroherpon_taxi_sydowi_IE14	#N/A
																AGTCATATGCTTGTCTCAAAGATTAAGCCATGCATGTCTCAGTACAAGCCAAATTAAGGTGAAACCGCGAAAGGCTCATTAAATCAGTTATGGTTCCTTAGATCGTACACACATTTACTTGGATAACTGTGGTAATTCTAGAGCTAATACATGCCAACAGAACTCCGACCGGAGACGGAAGGAGTGCCTTTATTAGATCAAAACCAATCGGTGGCGCGGCTTAGGT--TGTGTCATCGTACAACATGGTGAATCTGAATAACGTTTGCTGATCGCACGGTCTCGCACCGGCGACGCATCTTTCAAATGTCTGCCTTATCAACTGTCGATGGTAGGTTCTGCGCCTACCATGGTTGTAACGGGTAACGGGGAATCAGGGTTCGATTCCGGAGAGGGAGCC…	TGCGCAAGTCATTGGGACATTAAGCGAAACCTAAAGGCGAAATGAAAGTGAA----TTCGTATCACT--------TGTGATCG----AATAGGGAGGATGATCAGGCTCAAGGACTTGAT--CCGCACTCCCGGGGCGTCTCGTGTTCATTGCGAACTGAGGCGCACCTAGAGCGTACACGCTGTGACCCGAAAGGTGGGGAACTATGCCTGATCAGGACGAAGTCAGGGGAAACCCTGATGGAGGTCCGTAGCGATTCTGACGTGCAAATCGATCGTAAGAATTTGGTATAGCGGCGATAGACTAATCGAACCATCTAGTAGCTGGTTCCCTCCGAAGTTTCCCTCAGGATAGCTGGCGCTC-------AAATAAAGCGGACAGTCCCTACGA-GGGG…	TTTACTATCAGCAATCCCATACTTAGGTACTTCAATAGTAAACTGATTATGAGGGGGATTCGCAGTTAATAATCCCACTTTAAACCGTTTTTTTTCCCTACATTTTATATTACCTTTTTTAATCATAGCTATAGTAATAATCCATCTTCTTTTTTTACATCAAACT-GGATCAAATAATCCTTTAGGAATAAATAGTAATTTAGACAAAATTCCTTTTCATCCTTACTTTTCATTTAAAGACTTATTAGGATTTATAATCCTAATATCCATATTAATATTAATTACACTAATTAACCCTTATAAGCTAGGAGATCCTGATAATTTTATTCCTGCCAATCCAATAATTACCCCAATTCA-	-----------------------------------------TGGAACTTCATTAAGATTATTAATTCGAGCTGAACTAGGAAACCCGGGAAGTTTAATTATAA------ATGACCAAATTTATAATGTTATTGTAACAGCTCATGCTTTTATTATAATTTTTTTTATAGTTATACCAATTATAATCGGAGGATTTGGAAATTGACTAGTTCCTTTAATGCTAGGAGCC--CCTGATATAGCTTTCCCGCGTATAAATAATATAAGATTTTGATTATTACCCCCTTCTCTTACTCTTTTACTTATAAGAAGCATAGTAGAAAGAGGAGCTGGAACAGGATGAACTGTTTACCCTCCTTTATCAGCTAATATTGCTCATAGTGG-CCCTTCTGTAGACTTA…	------------------CCATCCAG-AAGTTT-ATATTTTAA-TTCTTCCTGGATTTGGAATTATTTCCCATATTATTAGTCAAGAAAGAGGA-AAAAAA-GAAACTTTCGGGTCCTTAGGCATAATTTACGCAATAATATCTATTGGACTACTAGGA-TTTCTTGTATGAGCTCATCATATA-TTCACTGTAGGAATAGATGTTGATACACGGGCCTATTTTACATCAGCTACAATAATTATTGCAATTCCTACTGGAATTAAAATTTTTAGCTGACTAGCTACTTTACATGGAACTCAAATTAATTATTCACCATCAATATTATGAACATTAGGATTTGTATTTTTGTTTACAATTGGGGGACTTACTGGGGTAATTTTAGCTAA-TTCATCAATT…	-----------------------TGTGAGCCAGATTGGATTCTATCTTTAAAATATT-TATATTATTTTAGTACGAAAGGACCAAATATTAATTAAATT-AATTTAATTTTGAATTATATTATTATTTTGGCAGATTAGTGCTTTAAATTTAGAATTTAATTATGTAT-AATTATACAGATAATACTTGTTTTATTTGGATTTTTTGATAGTAGTAATTAGGTTAGTAATTTTACTTATTAGTATTTTGGTGGGAGTTGCTTATTTAACATTATTAGAGCGTAAGGTTCTTGGGTATATTCAGTTTCGTAAGGGACCAAATAAGGTAGGGCTATTAGGAATTTTACAGCCATTTAGTGATGGTATTAAATTATTTTCTAAGGAAAGAAGTTATCCCTTA…										AGTCATATGCTTGTCTCAAAGATTAAGCCATGCATGTCTCAGTACAAGCCAAATTAAGGTGAAACCGCGAAAGGCTCATTAAATCAGTTATGGTTCCTTAGATCGTACACACATTTACTTGGATAACTGTGGTAATTCTAGAGCTAATACATGCCAACAGAACTCCGACCGGAGACGGAAGGAGTGCCTTTATTAGATCAAAACCAATCGGTGGCGCGGCTTAGGT--TGTGTCATCGTACAACATGGTGAATCTGAATAACGTTTGCTGATCGCACGGTCTCGCACCGGCGACGCATCTTTCAAATGTCTGCCTTATCAACTGTCGATGGTAGGTTCTGCGCCTACCATGGTTGTAACGGGTAACGGGGAATCAGGGTTCGATTCCGGAGAGGGAGCC…	TGCGCAAGTCATTGGGACATTAAGCGAAACCTAAAGGCGAAATGAAAGTGAA----TTCGTATCACT--------TGTGATCG----AATAGGGAGGATGATCAGGCTCAAGGACTTGAT--CCGCACTCCCGGGGCGTCTCGTGTTCATTGCGAACTGAGGCGCACCTAGAGCGTACACGCTGTGACCCGAAAGGTGGGGAACTATGCCTGATCAGGACGAAGTCAGGGGAAACCCTGATGGAGGTCCGTAGCGATTCTGACGTGCAAATCGATCGTAAGAATTTGGTATAGCGGCGATAGACTAATCGAACCATCTAGTAGCTGGTTCCCTCCGAAGTTTCCCTCAGGATAGCTGGCGCTC-------AAATAAAGCGGACAGTCCCTACGA-GGGG…	TTTACTATCAGCAATCCCATACTTAGGTACTTCAATAGTAAACTGATTATGAGGGGGATTCGCAGTTAATAATCCCACTTTAAACCGTTTTTTTTCCCTACATTTTATATTACCTTTTTTAATCATAGCTATAGTAATAATCCATCTTCTTTTTTTACATCAAACT-GGATCAAATAATCCTTTAGGAATAAATAGTAATTTAGACAAAATTCCTTTTCATCCTTACTTTTCATTTAAAGACTTATTAGGATTTATAATCCTAATATCCATATTAATATTAATTACACTAATTAACCCTTATAAGCTAGGAGATCCTGATAATTTTATTCCTGCCAATCCAATAATTACCCCAATTCA-	-----------------------------------------TGGAACTTCATTAAGATTATTAATTCGAGCTGAACTAGGAAACCCGGGAAGTTTAATTATAA------ATGACCAAATTTATAATGTTATTGTAACAGCTCATGCTTTTATTATAATTTTTTTTATAGTTATACCAATTATAATCGGAGGATTTGGAAATTGACTAGTTCCTTTAATGCTAGGAGCC--CCTGATATAGCTTTCCCGCGTATAAATAATATAAGATTTTGATTATTACCCCCTTCTCTTACTCTTTTACTTATAAGAAGCATAGTAGAAAGAGGAGCTGGAACAGGATGAACTGTTTACCCTCCTTTATCAGCTAATATTGCTCATAGTGG-CCCTTCTGTAGACTTA…	------------------CCATCCAG-AAGTTT-ATATTTTAA-TTCTTCCTGGATTTGGAATTATTTCCCATATTATTAGTCAAGAAAGAGGA-AAAAAA-GAAACTTTCGGGTCCTTAGGCATAATTTACGCAATAATATCTATTGGACTACTAGGA-TTTCTTGTATGAGCTCATCATATA-TTCACTGTAGGAATAGATGTTGATACACGGGCCTATTTTACATCAGCTACAATAATTATTGCAATTCCTACTGGAATTAAAATTTTTAGCTGACTAGCTACTTTACATGGAACTCAAATTAATTATTCACCATCAATATTATGAACATTAGGATTTGTATTTTTGTTTACAATTGGGGGACTTACTGGGGTAATTTTAGCTAA-TTCATCAATT…	-----------------------TGTGAGCCAGATTGGATTCTATCTTTAAAATATT-TATATTATTTTAGTACGAAAGGACCAAATATTAATTAAATT-AATTTAATTTTGAATTATATTATTATTTTGGCAGATTAGTGCTTTAAATTTAGAATTTAATTATGTAT-AATTATACAGATAATACTTGTTTTATTTGGATTTTTTGATAGTAGTAATTAGGTTAGTAATTTTACTTATTAGTATTTTGGTGGGAGTTGCTTATTTAACATTATTAGAGCGTAAGGTTCTTGGGTATATTCAGTTTCGTAAGGGACCAAATAAGGTAGGGCTATTAGGAATTTTACAGCCATTTAGTGATGGTATTAAATTATTTTCTAAGGAAAGAAGTTATCCCTTA…
											>IE15	IE15	Anthroherpon latipenne	>Anthroherpon_latipenne_IE15	#N/A
																AGTCATATGCTTGTCTCAAAGATTAAGCCATGCATGTCTCAGTACAAGCCAAATTAAGGTGAAACCGCGAAAGGCTCATTAAATCAGTTATGGTTCCTTAGATCGTACACACATTTACTTGGATAACTGTGGTAATTCTAGAGCTAATACATGCCAACAGAACTCCGACCGGAGACGGAAGGAGTGCCTTTATTAGATCAAAACCAATCGGTGGCGCGGCTTAGGT--TGTGTCATCGTACAACATGGTGAATCTGAATAACGTTTGCTGATCGCACGGTCTCGCACCGGCGACGCATCTTTCAAATGTCTGCCTTATCAACTGTCGATGGTAGGTTCTGCGCCTACCATGGTTGTAACGGGTAACGGGGAATCAGGGTTCGATTCCGGAGAGGGAGCC…	TGCGCAAGTCATTGGGACATTAAGCGAAACCTAAAGGCGAAATGAAAGTGAA----TTCGTATCACT--------TGTGATCG----AATAGGGAGGATGATCAGGCTCAAGGACTTGAT--CCGCACTCCCGGGGCGTCTCGTGTTCATTGCGAACTGAGGCGCACCTAGAGCGTACACGCTGTGACCCGAAAGGTGGGGAACTATGCCTGATCAGGACGAAGTCAGGGGAAACCCTGATGGAGGTCCGTAGCGATTCTGACGTGCAAATCGATCGTAAGAATTTGGTATAGCGGCGATAGACTAATCGAACCATCTAGTAGCTGGTTCCCTCCGAAGTTTCCCTCAGGATAGCTGGCGCTC-------AAATAAAGCGGACAGTCCCTACGA-GGGG…	TTTACTATCAGCAATTCCATACTTAGGTACTTCAATAGTAACCTGATTATGAGGAGGATTTGCAGTTAATAACCCCACCTTAAACCGTTTTTTTTCCCTACATTTTATATTACCCTTTTTAATCATAGCTATAGTAATAATCCATCTTCTTTTTTTACACCAAACT-GGATCAAATAACCCCTTAGGAATAAATAGTAATTTAGATAAAATTCCTTTCCATCCTTATTTTTCATTTAAAGACTTATTAGGATTTATAATCCTAATATTTATATTAATATTAATTACACTAATCAACCCTTATAAACTAGGAGATCCTGATAACTTTATTCCTGCCAATCCTATGATTACCCCAATTCA-	GTACTTTATATTTTTTACTAGGAACCTGATCAGGAATAA-TTGGAACTTCATTAAGATTATTGATTCGAGCTGAACTAGGAAACCCAGGAAGTTTAATTATAA------ATGATCAAATTTATAATGTTATTGTAACAGCTCATGCTTTTATTATAATTTTTTTTATAGTTATACCAATTATAATTGGAGGATTTGGAAATTGACTAGTTCCTTTAATACTAGGAGCT--CCTGATATAGCTTTCCCACGCATAAATAATATAAGATTTTGATTACTACCCCCCTCTCTAACTCTCTTACTTATAAGAAGTATAGTAGAAAGGGGAGCTGGAACAGGATGAACTGTTTACCCACCTTTATCAGCTAATATTGCTCATAGTGG-TCCTTCTGTGGACTTA…	------------------TCATCCAGAAAGTTT-ATATTTTAA-TTCTTCCTGGATTTGGAATTATTTCCCATATTATTAGCCAAGAAAGAGGA-AAAAAA-GAAACTTTCGGGTCCTTAGGCATAATTTATGCAATAATATCCATTGGATTACTAGGA-TTTCTTGTATGAGCTCATCACATA-TTTACTGTAGGGATAGATGTTGATACTCGGGCTTATTTTACATCAGCTACAATAATTATTGCAATTCCTACTGGAATTAAAATTTTTAGCTGACTAGCCACATTACATGGAACTCAAATTAATTACTCACCATCAATATTATGAACATTAGGATTTGTATTTTTATTTACAATTGGGGGACTTACTGGAGTAATTTTAGCCAA-TTCATCAATT…	-----------------------TGTGAGCCAGATTGGATTCTATCTTTAAAATATT-TATATTATTTTAGTACGAAAGGACCAAATATTAATTAAATT-AATTTAATTTTGAATTATATTATTATTTTGGCAGATTAGTGCTTTAAATTTAGAATTTAATTATGTAT-AATTATACAGATAATACTTGTTTTATTTGGATTGTTTAATATTAGTAATTAGTTTATTAATTTTACTTATTAGGATTTTGGTAGGGGTTGCTTATTTAACATTATTAGAGCGTAAGGTTCTTGGGTATATTCAGTTTCGTAAAGGACCAAATAAGGTAGGGTTATTAGGAATTTTACAACCATTTAGTGATGGTATTAAATTATTTTCTAAGGAAAGTAGTTATCCTTTA…										AGTCATATGCTTGTCTCAAAGATTAAGCCATGCATGTCTCAGTACAAGCCAAATTAAGGTGAAACCGCGAAAGGCTCATTAAATCAGTTATGGTTCCTTAGATCGTACACACATTTACTTGGATAACTGTGGTAATTCTAGAGCTAATACATGCCAACAGAACTCCGACCGGAGACGGAAGGAGTGCCTTTATTAGATCAAAACCAATCGGTGGCGCGGCTTAGGT--TGTGTCATCGTACAACATGGTGAATCTGAATAACGTTTGCTGATCGCACGGTCTCGCACCGGCGACGCATCTTTCAAATGTCTGCCTTATCAACTGTCGATGGTAGGTTCTGCGCCTACCATGGTTGTAACGGGTAACGGGGAATCAGGGTTCGATTCCGGAGAGGGAGCC…	TGCGCAAGTCATTGGGACATTAAGCGAAACCTAAAGGCGAAATGAAAGTGAA----TTCGTATCACT--------TGTGATCG----AATAGGGAGGATGATCAGGCTCAAGGACTTGAT--CCGCACTCCCGGGGCGTCTCGTGTTCATTGCGAACTGAGGCGCACCTAGAGCGTACACGCTGTGACCCGAAAGGTGGGGAACTATGCCTGATCAGGACGAAGTCAGGGGAAACCCTGATGGAGGTCCGTAGCGATTCTGACGTGCAAATCGATCGTAAGAATTTGGTATAGCGGCGATAGACTAATCGAACCATCTAGTAGCTGGTTCCCTCCGAAGTTTCCCTCAGGATAGCTGGCGCTC-------AAATAAAGCGGACAGTCCCTACGA-GGGG…	TTTACTATCAGCAATTCCATACTTAGGTACTTCAATAGTAACCTGATTATGAGGAGGATTTGCAGTTAATAACCCCACCTTAAACCGTTTTTTTTCCCTACATTTTATATTACCCTTTTTAATCATAGCTATAGTAATAATCCATCTTCTTTTTTTACACCAAACT-GGATCAAATAACCCCTTAGGAATAAATAGTAATTTAGATAAAATTCCTTTCCATCCTTATTTTTCATTTAAAGACTTATTAGGATTTATAATCCTAATATTTATATTAATATTAATTACACTAATCAACCCTTATAAACTAGGAGATCCTGATAACTTTATTCCTGCCAATCCTATGATTACCCCAATTCA-	GTACTTTATATTTTTTACTAGGAACCTGATCAGGAATAA-TTGGAACTTCATTAAGATTATTGATTCGAGCTGAACTAGGAAACCCAGGAAGTTTAATTATAA------ATGATCAAATTTATAATGTTATTGTAACAGCTCATGCTTTTATTATAATTTTTTTTATAGTTATACCAATTATAATTGGAGGATTTGGAAATTGACTAGTTCCTTTAATACTAGGAGCT--CCTGATATAGCTTTCCCACGCATAAATAATATAAGATTTTGATTACTACCCCCCTCTCTAACTCTCTTACTTATAAGAAGTATAGTAGAAAGGGGAGCTGGAACAGGATGAACTGTTTACCCACCTTTATCAGCTAATATTGCTCATAGTGG-TCCTTCTGTGGACTTA…	------------------TCATCCAGAAAGTTT-ATATTTTAA-TTCTTCCTGGATTTGGAATTATTTCCCATATTATTAGCCAAGAAAGAGGA-AAAAAA-GAAACTTTCGGGTCCTTAGGCATAATTTATGCAATAATATCCATTGGATTACTAGGA-TTTCTTGTATGAGCTCATCACATA-TTTACTGTAGGGATAGATGTTGATACTCGGGCTTATTTTACATCAGCTACAATAATTATTGCAATTCCTACTGGAATTAAAATTTTTAGCTGACTAGCCACATTACATGGAACTCAAATTAATTACTCACCATCAATATTATGAACATTAGGATTTGTATTTTTATTTACAATTGGGGGACTTACTGGAGTAATTTTAGCCAA-TTCATCAATT…	-----------------------TGTGAGCCAGATTGGATTCTATCTTTAAAATATT-TATATTATTTTAGTACGAAAGGACCAAATATTAATTAAATT-AATTTAATTTTGAATTATATTATTATTTTGGCAGATTAGTGCTTTAAATTTAGAATTTAATTATGTAT-AATTATACAGATAATACTTGTTTTATTTGGATTGTTTAATATTAGTAATTAGTTTATTAATTTTACTTATTAGGATTTTGGTAGGGGTTGCTTATTTAACATTATTAGAGCGTAAGGTTCTTGGGTATATTCAGTTTCGTAAAGGACCAAATAAGGTAGGGTTATTAGGAATTTTACAACCATTTAGTGATGGTATTAAATTATTTTCTAAGGAAAGTAGTTATCCTTTA…
x						x	x		x		>IE16	IE16	Anthroherpon matulici	>Anthroherpon_matulici_IE16	#N/A		KX719936	KX719841		KX671667	KX719898		yes	KX755460	KX719936	KX719841		KX671667	KX719898																			>Anthroherpon_matulici_IE16
																AGTCATATGCTTGTCTCAAAGATTAAGCCATGCATGTCTCAGTACAAGCCAAATTAAGGTGAAACCGCGAAAGGCTCATTAAATCAGTTATGGTTCCTTAGATCGTACACACATTTACTTGGATAACTGTGGTAATTCTAGAGCTAATACATGCCAACAGAACTCCGACCGGAGACGGAAGGAGTGCCTTTATTAGATCAAAACCAATCGGTGGCGCGGCTTAGGT--CGTGACATCGTACAACATGGTGAATCTGAATAACGTTTGCTGATCGCACGGTCTCGCACCGGCGACGCATCTTTCAAATGTCTGCCTTATCAACTGTCGATGGTAGGTTCTGCGCCTACCATGGTTGTAACGGGTAACGGGGAATCAGGGTTCGATTCCGGAGAGGGAGCC…	TGCGCAAGTCATTGGGACATTAAGCGAAACCTAAAGGCGAAATGAAAGTGAA----TTCGTATCACT--------TGTGATCG----AATAGGGAGGATGATCAGGCTCAAGGACTTGAT--CCGCACTCCCGGGGCGTCTCGTGTTCATTGCGAACTGAGGCGCACCTAGAGCGTACACGCTGTGACCCGAAAGGTGGGGAACTATGCCTGATCAGGACGAAGTCAGGGGAAACCCTGATGGAGGTCCGTAGCGATTCTGACGTGCAAATCGATCGTAAGAATTTGGTATAGCGGCGATAGACTAATCGAACCATCTAGTAGCTGGTTCCCTCCGAAGTTTCCCTCAGGATAGCTGGCGCTC-------AAATAAAGCGGACAGTCCCTATAA-GGGA…	CTTATTATCAGCAATTCCATACTTAGGTACCTCAATAGTGACCTGATTATGAGGGGGATTTGCAGTTAATAATCCCACATTAAATCGATTCTTTTCACTACATTTTATATTACCATTCTTAATTATAGCCCTAGTAATGATTCACCTACTTTTTTTACATCAAACT-GGATCAAATAACCCTTTAGGAATAAATAGCAACTTAGATAAAATTCCTTTTCACCCTTATTTCTCATTAAAAGACTTATTAGGATTTATAATTATATTATTTATTTTAATACTAATTACACTAATCAGCCCTTATAAATTAGGAGACCCTGATAACTTTATTCCCGCTAATCCAATAATCACCCCCATCCA-		------------------CCACCCAG-AAGTCT-ACATTTTAA-TCCTTCCTGGATTTGGAATTATTTCTCATATTATTAGACAAGAAAGAGGA-AAAAAA-GAAACTTTTGGATCCTTAGGAATAATTTATGCAATAATATCTATCGGTTTACTAGGT-TTCCTAGTATGAGCACACCATATA-TTTACTGTCGGAATAGACGTGGATACTCGAGCTTATTTCACATCAGCTACAATAATTATTGCAATTCCCACGGGAATTAAAATTTTTAGTTGATTAGCTACTTTACATGGAACTCAAATCAATTATTCACCATCAATACTATGAACACTCGGATTTGTATTTTTATTTACAATTGGGGGACTTACTGGGGTAATTTTAGCTAA-TTCATCAATC…	-----------------------TGTGAGCCAGATTGGATTCTATCTTTAAGATATT-TATATTATTTTAGTACGAAAGGACCAGATATTAGTTAAATT-AATTTTATTTTGAATTATATTATTATTTTGGCAGATTAGTGCTTTAAATTTAGAATTTAATTATGTAT-AATTATACAGATAATACTTGTTTTATTTGGATTTTTTTATATTAATTATTAGGTTGTTAATTTTACTTATTAGTATTTTAGTAGGGGTTGCATATTTAACATTATTGGAGCGTAAGGTTCTTGGGTATATTCAATTTCGTAAAGGTCCAAATAAGGTTGGACTATTAGGAATTTTACAGCCTTTTAGTGATGGTATTAAATTATTTTCTAAGGAAAGGATATATCCTTTA…										AGTCATATGCTTGTCTCAAAGATTAAGCCATGCATGTCTCAGTACAAGCCAAATTAAGGTGAAACCGCGAAAGGCTCATTAAATCAGTTATGGTTCCTTAGATCGTACACACATTTACTTGGATAACTGTGGTAATTCTAGAGCTAATACATGCCAACAGAACTCCGACCGGAGACGGAAGGAGTGCCTTTATTAGATCAAAACCAATCGGTGGCGCGGCTTAGGT--CGTGACATCGTACAACATGGTGAATCTGAATAACGTTTGCTGATCGCACGGTCTCGCACCGGCGACGCATCTTTCAAATGTCTGCCTTATCAACTGTCGATGGTAGGTTCTGCGCCTACCATGGTTGTAACGGGTAACGGGGAATCAGGGTTCGATTCCGGAGAGGGAGCC…	TGCGCAAGTCATTGGGACATTAAGCGAAACCTAAAGGCGAAATGAAAGTGAA----TTCGTATCACT--------TGTGATCG----AATAGGGAGGATGATCAGGCTCAAGGACTTGAT--CCGCACTCCCGGGGCGTCTCGTGTTCATTGCGAACTGAGGCGCACCTAGAGCGTACACGCTGTGACCCGAAAGGTGGGGAACTATGCCTGATCAGGACGAAGTCAGGGGAAACCCTGATGGAGGTCCGTAGCGATTCTGACGTGCAAATCGATCGTAAGAATTTGGTATAGCGGCGATAGACTAATCGAACCATCTAGTAGCTGGTTCCCTCCGAAGTTTCCCTCAGGATAGCTGGCGCTC-------AAATAAAGCGGACAGTCCCTATAA-GGGA…	CTTATTATCAGCAATTCCATACTTAGGTACCTCAATAGTGACCTGATTATGAGGGGGATTTGCAGTTAATAATCCCACATTAAATCGATTCTTTTCACTACATTTTATATTACCATTCTTAATTATAGCCCTAGTAATGATTCACCTACTTTTTTTACATCAAACT-GGATCAAATAACCCTTTAGGAATAAATAGCAACTTAGATAAAATTCCTTTTCACCCTTATTTCTCATTAAAAGACTTATTAGGATTTATAATTATATTATTTATTTTAATACTAATTACACTAATCAGCCCTTATAAATTAGGAGACCCTGATAACTTTATTCCCGCTAATCCAATAATCACCCCCATCCA-	---------------------------------------------------------------------------------------------------------------------------------------------------------------------------------------------------------------------------------------------------------------------------------------------------------------------------------------------------------------------------------------------------------------…	------------------CCACCCAG-AAGTCT-ACATTTTAA-TCCTTCCTGGATTTGGAATTATTTCTCATATTATTAGACAAGAAAGAGGA-AAAAAA-GAAACTTTTGGATCCTTAGGAATAATTTATGCAATAATATCTATCGGTTTACTAGGT-TTCCTAGTATGAGCACACCATATA-TTTACTGTCGGAATAGACGTGGATACTCGAGCTTATTTCACATCAGCTACAATAATTATTGCAATTCCCACGGGAATTAAAATTTTTAGTTGATTAGCTACTTTACATGGAACTCAAATCAATTATTCACCATCAATACTATGAACACTCGGATTTGTATTTTTATTTACAATTGGGGGACTTACTGGGGTAATTTTAGCTAA-TTCATCAATC…	-----------------------TGTGAGCCAGATTGGATTCTATCTTTAAGATATT-TATATTATTTTAGTACGAAAGGACCAGATATTAGTTAAATT-AATTTTATTTTGAATTATATTATTATTTTGGCAGATTAGTGCTTTAAATTTAGAATTTAATTATGTAT-AATTATACAGATAATACTTGTTTTATTTGGATTTTTTTATATTAATTATTAGGTTGTTAATTTTACTTATTAGTATTTTAGTAGGGGTTGCATATTTAACATTATTGGAGCGTAAGGTTCTTGGGTATATTCAATTTCGTAAAGGTCCAAATAAGGTTGGACTATTAGGAATTTTACAGCCTTTTAGTGATGGTATTAAATTATTTTCTAAGGAAAGGATATATCCTTTA…												AGTCATATGCTTGTCTCAAAGATTAAGCCATGCATGTCTCAGTACAAGCCAAATTAAGGTGAAACCGCGAAAGGCTCATTAAATCAGTTATGGTTCCTTAGATCGTACACACATTTACTTGGATAACTGTGGTAATTCTAGAGCTAATACATGCCAACAGAACTCCGACCGGAGACGGAAGGAGTGCCTTTATTAGATCAAAACCAATCGGTGGCGCGGCTTAGGT--CGTGACATCGTACAACATGGTGAATCTGAATAACGTTTGCTGATCGCACGGTCTCGCACCGGCGACGCATCTTTCAAATGTCTGCCTTATCAACTGTCGATGGTAGGTTCTGCGCCTACCATGGTTGTAACGGGTAACGGGGAATCAGGGTTCGATTCCGGAGAGGGAGCC…
											>IE17	IE17	Anthroherpon taxi albanicum	>Anthroherpon_taxi_albanicum_IE17	#N/A									MH348441	MH348501	MH348363	MH348304	MH348335	MH348415
																AGTCATATGCTTGTCTCAAAGATTAAGCCATGCATGTCTCAGTACAAGCCAAATTAAGGTGAAACCGCGAAAGGCTCATTAAATCAGTTATGGTTCCTTAGATCGTACACACATTTACTTGGATAACTGTGGTAATTCTAGAGCTAATACATGCCAACAGAACTCCGACCGGAGACGGAAGGAGTGCCTTTATTAGATCAAAACCAATCGGTGGCGCGGCTTAGGT--TGTGTCATCGTACAACATGGTGAATCTGAATAACGTTTGCTGATCGCACGGTCTCGCACCGGCGACGCATCTTTCAAATGTCTGCCTTATCAACTGTCGATGGTAGGTTCTGCGCCTACCATGGTTGTAACGGGTAACGGGGAATCAGGGTTCGATTCCGGAGAGGGAGCC…	TGCGCAAGTCATTGGGACATTAAGCGAAACCTAAAGGCGAAATGAAAGTGAA----TTCGTATCACT--------TGTGATCG----AATAGGGAGGATGATCAGGCTCAAGGACTTGAT--CCGCACTCCCGGGGCGTCTCGTGTTCATTGCGAACTGAGGCGCACCTAGAGCGTACACGCTGTGACCCGAAAGGTGGGGAACTATGCCTGATCAGGACGAAGTCAGGGGAAACCCTGATGGAGGTCCGTAGCGATTCTGACGTGCAAATCGATCGTAAGAATTTGGTATAGCGGCGATAGACTAATCGAACCATCTAGTAGCTGGTTCCCTCCGAAGTTTCCCTCAGGATAGCTGGCGCTC-------AAATAAAGCGGTCAGTCCCTACGA-GGGG…	CTTACTATCAGCAATTCCATACTTAGGCAATTCAATAGTAAACTGATTATGAGGGGGATTCGCAGTTAATAACCCGACCTTAAACCGTTTTTTTTCACTACATTTTATATTACCTTTTTTAATTATAGCTATAGTAATAATCCATCTTCTTTTTTTACATCAAACT-GGATCAAATAACCCTTTAGGAATAAATAGTAATTTAGATAAAATTCCCTTTCATCCTTACTTTTCATTTAAAGACTTATTAGGATTTATAATCCTAATATTTATATTAATATTAATTACATTAATCAACCCCTATAAACTAGGAGATCCTGATAACTTTATTCCTGCCAATCCTATAATTACCCCAATTCA-	-------------------------------------------GAACTTCATTAAGATTATTGATTCGAGCTGAATTAGGAAATCCAGGAAGTTTAATCATAA------ATGATCAAATTTATAACGTTATTGTAACAGCCCATGCTTTTATTATAATTTTTTTTATAGTTATACCAATTATAATCGGAGGATTTGGAAATTGACTAGTTCCTTTAATACTGGGAGCC--CCTGATATAGCTTTCCCACGTATAAATAATATAAGATTTTGATTATTACCCCCCTCTTTAACTCTCTTACTGATAAGAAGTATAGTAGAAAGAGGAGCCGGAACAGGATGAACTGTTTACCCCCCTTTATCAGCTAATATTGCCCATAGAGG-TCCTTCTGTGGACTTA…	------------------TTATCCAG-AAGTTT-AAATTTAAA-TTTTCCCGGGATTTGGAATTATTTCCCATATTATTAGTCAAGAAAGAGGG-AAAAAA-GAAACTTTCGGATCCTTAGGTATAATTTACGCAATAATATCCATTGGACTACTAGGA-TTTCTTGTATGAGCTCATCATATA-TTCACTGTGGGAATAGATGTTGATACCCGAGCCTATTTTACATCAGCTACAATAATTATTGCAATTCCTACCGGAATTAAAATTTTTAGCTGACTAGCTACCTTACATGGAACTCAAATTAATTACTCACCATCAATATTATGAACATTAGGATTTGTATTTTTATTTACAATTGGAGGACTTACTGGAGTAATTTTAGCTAA-TTCATCAATT…	-----------------------TGTGAGCCAGATTGGATTCTATCTTTAAAATATT-TATATTATTTTAGTACGAAAGGACCAAATATTAATTAAATT-AATTTAATTTTGAATTATATTATTATTTTGGCAGATTAGTGCTTTAAATTTAGAATTTAATTATGTAT-AATTATACAGATAATACTTGTTTTATTTGGATTTTTTGATGGTAGTAATTAGATTAGTAATTTTACTTATTAGTATTTTGGTAGGAGTTGCTTATTTAACATTATTAGAGCGTAAGGTTCTTGGATATATTCAGTTTCGTAAGGGACCAAATAAGGTAGGACTATTAGGAATTTTACAGCCATTTAGTGATGGCATTAAATTATTTTCTAAGGAAAGTAGTTATCCTTTA…										AGTCATATGCTTGTCTCAAAGATTAAGCCATGCATGTCTCAGTACAAGCCAAATTAAGGTGAAACCGCGAAAGGCTCATTAAATCAGTTATGGTTCCTTAGATCGTACACACATTTACTTGGATAACTGTGGTAATTCTAGAGCTAATACATGCCAACAGAACTCCGACCGGAGACGGAAGGAGTGCCTTTATTAGATCAAAACCAATCGGTGGCGCGGCTTAGGT--TGTGTCATCGTACAACATGGTGAATCTGAATAACGTTTGCTGATCGCACGGTCTCGCACCGGCGACGCATCTTTCAAATGTCTGCCTTATCAACTGTCGATGGTAGGTTCTGCGCCTACCATGGTTGTAACGGGTAACGGGGAATCAGGGTTCGATTCCGGAGAGGGAGCC…	TGCGCAAGTCATTGGGACATTAAGCGAAACCTAAAGGCGAAATGAAAGTGAA----TTCGTATCACT--------TGTGATCG----AATAGGGAGGATGATCAGGCTCAAGGACTTGAT--CCGCACTCCCGGGGCGTCTCGTGTTCATTGCGAACTGAGGCGCACCTAGAGCGTACACGCTGTGACCCGAAAGGTGGGGAACTATGCCTGATCAGGACGAAGTCAGGGGAAACCCTGATGGAGGTCCGTAGCGATTCTGACGTGCAAATCGATCGTAAGAATTTGGTATAGCGGCGATAGACTAATCGAACCATCTAGTAGCTGGTTCCCTCCGAAGTTTCCCTCAGGATAGCTGGCGCTC-------AAATAAAGCGGTCAGTCCCTACGA-GGGG…	CTTACTATCAGCAATTCCATACTTAGGCAATTCAATAGTAAACTGATTATGAGGGGGATTCGCAGTTAATAACCCGACCTTAAACCGTTTTTTTTCACTACATTTTATATTACCTTTTTTAATTATAGCTATAGTAATAATCCATCTTCTTTTTTTACATCAAACT-GGATCAAATAACCCTTTAGGAATAAATAGTAATTTAGATAAAATTCCCTTTCATCCTTACTTTTCATTTAAAGACTTATTAGGATTTATAATCCTAATATTTATATTAATATTAATTACATTAATCAACCCCTATAAACTAGGAGATCCTGATAACTTTATTCCTGCCAATCCTATAATTACCCCAATTCA-	-------------------------------------------GAACTTCATTAAGATTATTGATTCGAGCTGAATTAGGAAATCCAGGAAGTTTAATCATAA------ATGATCAAATTTATAACGTTATTGTAACAGCCCATGCTTTTATTATAATTTTTTTTATAGTTATACCAATTATAATCGGAGGATTTGGAAATTGACTAGTTCCTTTAATACTGGGAGCC--CCTGATATAGCTTTCCCACGTATAAATAATATAAGATTTTGATTATTACCCCCCTCTTTAACTCTCTTACTGATAAGAAGTATAGTAGAAAGAGGAGCCGGAACAGGATGAACTGTTTACCCCCCTTTATCAGCTAATATTGCCCATAGAGG-TCCTTCTGTGGACTTA…	------------------TTATCCAG-AAGTTT-AAATTTAAA-TTTTCCCGGGATTTGGAATTATTTCCCATATTATTAGTCAAGAAAGAGGG-AAAAAA-GAAACTTTCGGATCCTTAGGTATAATTTACGCAATAATATCCATTGGACTACTAGGA-TTTCTTGTATGAGCTCATCATATA-TTCACTGTGGGAATAGATGTTGATACCCGAGCCTATTTTACATCAGCTACAATAATTATTGCAATTCCTACCGGAATTAAAATTTTTAGCTGACTAGCTACCTTACATGGAACTCAAATTAATTACTCACCATCAATATTATGAACATTAGGATTTGTATTTTTATTTACAATTGGAGGACTTACTGGAGTAATTTTAGCTAA-TTCATCAATT…	-----------------------TGTGAGCCAGATTGGATTCTATCTTTAAAATATT-TATATTATTTTAGTACGAAAGGACCAAATATTAATTAAATT-AATTTAATTTTGAATTATATTATTATTTTGGCAGATTAGTGCTTTAAATTTAGAATTTAATTATGTAT-AATTATACAGATAATACTTGTTTTATTTGGATTTTTTGATGGTAGTAATTAGATTAGTAATTTTACTTATTAGTATTTTGGTAGGAGTTGCTTATTTAACATTATTAGAGCGTAAGGTTCTTGGATATATTCAGTTTCGTAAGGGACCAAATAAGGTAGGACTATTAGGAATTTTACAGCCATTTAGTGATGGCATTAAATTATTTTCTAAGGAAAGTAGTTATCCTTTA…
											>IE18	IE18	Anthroherpon latipenne latipenne	>Anthroherpon_latipenne_latipenne_IE18	#N/A
																AGTCATATGCTTGTCTCAAAGATTAAGCCATGCATGTCTCAGTACAAGCCAAATTAAGGTGAAACCGCGAAAGGCTCATTAAATCAGTTATGGTTCCTTAGATCGTACACACATTTACTTGGATAACTGTGGTAATTCTAGAGCTAATACATGCCAACAGAACTCCGACCGGAGACGGAAGGAGTGCCTTTATTAGATCAAAACCAATCGGTGGCGCGGCTTAGGT--TGTGTCATCGTACAACATGGTGAATCTGAATAACGTTTGCTGATCGCACGGTCTCGCACCGGCGACGCATCTTTCAAATGTCTGCCTTATCAACTGTCGATGGTAGGTTCTGCGCCTACCATGGTTGTAACGGGTAACGGGGAATCAGGGTTCGATTCCGGAGAGGGAGCC…	TGCGCAAGTCATTGGGACATTAAGCGAAACCTAAAGGCGAAATGAAAGTGAA----TTCGTATCACT--------TGTGATCG----AATAGGGAGGATGATCAGGCTCAAGGACTTGAT--CCGCACTCCCGGGGCGTCTCGTGTTCATTGCGAACTGAGGCGCACCTAGAGCGTACACGCTGTGACCCGAAAGGTGGGGAACTATGCCTGATCAGGACGAAGTCAGGGGAAACCCTGATGGAGGTCCGTAGCGATTCTGACGTGCAAATCGATCGTAAGAATTTGGTATAGCGGCGATAGACTAATCGAACCATCTAGTAGCTGGTTCCCTCCGAAGTTTCCCTCAGGATAGCTGGCGCTC-------AAATAAAGCGGACAGTCCCTACGA-GGGG…	TTTACTATCAGCAATTCCATACTTAGGTACTTCAATAGTAACCTGATTATGAGGAGGATTTGCAGTTAATAACCCCACCTTAAACCGTTTTTTTTCCCTACATTTTATATTACCCTTTTTAATCATAGCTATAGTAATAATCCATCTTCTTTTTTTACACCAAACT-GGATCAAATAACCCCTTAGGGATAAATAGTAATTTAGATAAAATTCCTTTCCATCCTTATTTTTCATTTAAAGACTTATTAGGATTTATAATCCTAATATTTATATTAATATTAATTACACTAATCAACCCTTATAAACTAGGAGATCCTGATAACTTTATTCCTGCCAATCCTATGATTACCCCAATTCA-	-----------------------------------------------TTCATTAAGATTATTGATTCGAGCTGAACTAGGAAACCCAGGAAGTTTAATTATAA------ATGATCAAATTTATAATGTTATTGTAACAGCTCATGCTTTTATTATAATTTTTTTTATAGTTATACCAATTATAATTGGAGGATTTGGAAATTGACTAGTTCCTTTAATCAGAGGAGCT--CCTGAYATAGCWTTCCCACGCATAAATAATATAAGATTTTGATTACTACCCCCCTCTCTAACTCTCTTACTTATAAGAAGTATAGTAGAAAGGGGAGCTGGAACAGGATGAACTGTTTACCCACCTTTATCAGCTAATATTGCTCATAGTGG-TCCTTCTGTGGACTTA…	------------------TCATCCAG-AAGTTT-ATATTTTAA-TTCTTCCTGGATTTGGAATTATTTCCCATATTATTAGCCAAGAAAGAGGA-AAAAAA-GAAACTTTCGGGTCCTTAGGCATAATTTATGCAATAATATCCATTGGATTACTAGGA-TTTCTTGTATGAGCTCATCACATA-TTTACTGTAGGAATAGATGTTGATACTCGGGCTTATTTTACATCAGCTACAATAATTATTGCAATTCCTACTGGAATTAAAATTTTTAGCTGACTAGCCACATTACATGGAACTCAAATTAATTACTCACCATCAATATTATGAACATTAGGATTTGTATTTTTATTTACAATTGGGGGACTTACTGGAGTAATTTTAGCCAA-TTCATCAATT…											AGTCATATGCTTGTCTCAAAGATTAAGCCATGCATGTCTCAGTACAAGCCAAATTAAGGTGAAACCGCGAAAGGCTCATTAAATCAGTTATGGTTCCTTAGATCGTACACACATTTACTTGGATAACTGTGGTAATTCTAGAGCTAATACATGCCAACAGAACTCCGACCGGAGACGGAAGGAGTGCCTTTATTAGATCAAAACCAATCGGTGGCGCGGCTTAGGT--TGTGTCATCGTACAACATGGTGAATCTGAATAACGTTTGCTGATCGCACGGTCTCGCACCGGCGACGCATCTTTCAAATGTCTGCCTTATCAACTGTCGATGGTAGGTTCTGCGCCTACCATGGTTGTAACGGGTAACGGGGAATCAGGGTTCGATTCCGGAGAGGGAGCC…	TGCGCAAGTCATTGGGACATTAAGCGAAACCTAAAGGCGAAATGAAAGTGAA----TTCGTATCACT--------TGTGATCG----AATAGGGAGGATGATCAGGCTCAAGGACTTGAT--CCGCACTCCCGGGGCGTCTCGTGTTCATTGCGAACTGAGGCGCACCTAGAGCGTACACGCTGTGACCCGAAAGGTGGGGAACTATGCCTGATCAGGACGAAGTCAGGGGAAACCCTGATGGAGGTCCGTAGCGATTCTGACGTGCAAATCGATCGTAAGAATTTGGTATAGCGGCGATAGACTAATCGAACCATCTAGTAGCTGGTTCCCTCCGAAGTTTCCCTCAGGATAGCTGGCGCTC-------AAATAAAGCGGACAGTCCCTACGA-GGGG…	TTTACTATCAGCAATTCCATACTTAGGTACTTCAATAGTAACCTGATTATGAGGAGGATTTGCAGTTAATAACCCCACCTTAAACCGTTTTTTTTCCCTACATTTTATATTACCCTTTTTAATCATAGCTATAGTAATAATCCATCTTCTTTTTTTACACCAAACT-GGATCAAATAACCCCTTAGGGATAAATAGTAATTTAGATAAAATTCCTTTCCATCCTTATTTTTCATTTAAAGACTTATTAGGATTTATAATCCTAATATTTATATTAATATTAATTACACTAATCAACCCTTATAAACTAGGAGATCCTGATAACTTTATTCCTGCCAATCCTATGATTACCCCAATTCA-	-----------------------------------------------TTCATTAAGATTATTGATTCGAGCTGAACTAGGAAACCCAGGAAGTTTAATTATAA------ATGATCAAATTTATAATGTTATTGTAACAGCTCATGCTTTTATTATAATTTTTTTTATAGTTATACCAATTATAATTGGAGGATTTGGAAATTGACTAGTTCCTTTAATCAGAGGAGCT--CCTGAYATAGCWTTCCCACGCATAAATAATATAAGATTTTGATTACTACCCCCCTCTCTAACTCTCTTACTTATAAGAAGTATAGTAGAAAGGGGAGCTGGAACAGGATGAACTGTTTACCCACCTTTATCAGCTAATATTGCTCATAGTGG-TCCTTCTGTGGACTTA…	------------------TCATCCAG-AAGTTT-ATATTTTAA-TTCTTCCTGGATTTGGAATTATTTCCCATATTATTAGCCAAGAAAGAGGA-AAAAAA-GAAACTTTCGGGTCCTTAGGCATAATTTATGCAATAATATCCATTGGATTACTAGGA-TTTCTTGTATGAGCTCATCACATA-TTTACTGTAGGAATAGATGTTGATACTCGGGCTTATTTTACATCAGCTACAATAATTATTGCAATTCCTACTGGAATTAAAATTTTTAGCTGACTAGCCACATTACATGGAACTCAAATTAATTACTCACCATCAATATTATGAACATTAGGATTTGTATTTTTATTTACAATTGGGGGACTTACTGGAGTAATTTTAGCCAA-TTCATCAATT…	---------------------------------------------------------------------------------------------------------------------------------------------------------------------------------------------------------------------------------------------------------------------------------------------------------------------------------------------------------------------------------------------------------------…
	x			x			x	x		x	>IE19	IE19	Graciliella apfelbecki apfelbecki (Müller, 1910)	>Graciliella_apfelbecki_apfelbecki_IE19	BiH, Popovo polje, Vjeternica				KU958638	-				MH348442	MH348471	MH348364	KU958638											>Graciliella_apfelbecki_apfelbecki_IE19	>Graciliella_apfelbecki_apfelbecki_IE19	>Graciliella_apfelbecki_apfelbecki_IE19							>Graciliella_apfelbecki_apfelbecki_IE19		>Graciliella_apfelbecki_apfelbecki_IE19
																AGTCATATGCTTGTCTCAAAGATTAAGCCATGCATGTCTCAGTACAAGCCATATTAAGGTGAAACCGCGAAAGGCTCATTAAATCAGTTATGGTTCCTTAGATCGTACACACATTTACTTGGATAACTGTGGTAATTCTAGAGCTAATACATGCCAACAGAACTCCGACCGGAGACGGAAGGAGTGCCTTTATTAGATCAAAACCAATCGGTGGCGCGGCTTAGGT--TGTGTCATCGTACAAAATGGTGAATCTGAATAACGTTTGCTGATCGCACGGTCTCGCACCGGCGACGCATCTTTCAAATGTCTGCCTTATCAACTGTCGATGGTAGGTTCTGCGCCTACCATGGTTGTAACGGGTAACGGGGAATCAGGGTTCGATTCCGGAGAGGGAGCC…	TGCGCAAGTCATTGGGACATTAAGCGAAACCTAAAGGCGAAATGAAAGTGAA----TTCGTATCACT--------TGTGATCG----AATAGGGAGGATGGTCCGGCTCAAGGGCTGGAC--CCGCACTCCCAGGGCGTCTCGTGTTCATTGCGAACTGAGGCGCACCTAGAGCGTACACGCTGGGACCCGAAAGATGGGGAACTATGCCTGATCAGGACGAAGTCAGGGGAAACCCTGATGGAGGTCCGTAGCGATTCTGACGTGCAAATCGATCGTAAGAATTTGGTATAGCGGCGATAGACTAATCGAACCATCTAGTAGCTGGTTCCCTCCGAAGTTTCCCTCAGGATAGCTGGCGCTC-------AAATAAAGCGGACAGTCCCTAAAA-GGGG…	TCTAATATCAGCAATTCCTTATTTAGGGGCTACCCTAGTAAAATGACTATGAGGAGGATTTGCTGTAAATAATCCAACATTAAACCGATTTTTCTCATTACATTTTATGCTTCCTTTCTTAATTAGAGCCTTAGTAATAATTCATTTACTATTTTTACATCAAACT-GGCTCAAATAATCCTCTAGGATTAAATAAAAATATTGATAAAATTCCCTTCCATCCTTATTTCTCACTTAAAGACTTACTAGGATTCATAATTATAATATTTATATTAATCTTAATTACTTTAATTTACCCCTACAATTTAGGAGATCCTGATAATTTTATTCCAGCTAACCCAATAACCACCCCTATTCA-	GAACTTTATATTTTATTCTTGGATCCTGGGCAGGAATAA-TTGGAACATCCCTAAGACTTTTAATTCGAGCTGAACTAGGAAATCCAGGAAGCTTAATCATAA------ATGATCAAATTTATAATGTTATTGTTACAGCCCATGCTTTTATTATAATTTTTTTTATAGTAATACCAATTATAATTGGAGGATTTGGTAACTGATTAATTCCATTAATATTAGGAGCT--CCTGATATAGCATTTCCACGTATAAATAACATAAGATTTTGATTACTACCCCCTTCTTTAATTCTTTTACTCATAAGAAGATTGATTGAAAGAGGAGCAGGAACAGGATGAACTGTATACCCCCCTCTATCAGCTAATATTGCTCATAGTGG-TCCCTCAGTAGACTTA…												AGTCATATGCTTGTCTCAAAGATTAAGCCATGCATGTCTCAGTACAAGCCATATTAAGGTGAAACCGCGAAAGGCTCATTAAATCAGTTATGGTTCCTTAGATCGTACACACATTTACTTGGATAACTGTGGTAATTCTAGAGCTAATACATGCCAACAGAACTCCGACCGGAGACGGAAGGAGTGCCTTTATTAGATCAAAACCAATCGGTGGCGCGGCTTAGGT--TGTGTCATCGTACAAAATGGTGAATCTGAATAACGTTTGCTGATCGCACGGTCTCGCACCGGCGACGCATCTTTCAAATGTCTGCCTTATCAACTGTCGATGGTAGGTTCTGCGCCTACCATGGTTGTAACGGGTAACGGGGAATCAGGGTTCGATTCCGGAGAGGGAGCC…	TGCGCAAGTCATTGGGACATTAAGCGAAACCTAAAGGCGAAATGAAAGTGAA----TTCGTATCACT--------TGTGATCG----AATAGGGAGGATGGTCCGGCTCAAGGGCTGGAC--CCGCACTCCCAGGGCGTCTCGTGTTCATTGCGAACTGAGGCGCACCTAGAGCGTACACGCTGGGACCCGAAAGATGGGGAACTATGCCTGATCAGGACGAAGTCAGGGGAAACCCTGATGGAGGTCCGTAGCGATTCTGACGTGCAAATCGATCGTAAGAATTTGGTATAGCGGCGATAGACTAATCGAACCATCTAGTAGCTGGTTCCCTCCGAAGTTTCCCTCAGGATAGCTGGCGCTC-------AAATAAAGCGGACAGTCCCTAAAA-GGGG…	TCTAATATCAGCAATTCCTTATTTAGGGGCTACCCTAGTAAAATGACTATGAGGAGGATTTGCTGTAAATAATCCAACATTAAACCGATTTTTCTCATTACATTTTATGCTTCCTTTCTTAATTAGAGCCTTAGTAATAATTCATTTACTATTTTTACATCAAACT-GGCTCAAATAATCCTCTAGGATTAAATAAAAATATTGATAAAATTCCCTTCCATCCTTATTTCTCACTTAAAGACTTACTAGGATTCATAATTATAATATTTATATTAATCTTAATTACTTTAATTTACCCCTACAATTTAGGAGATCCTGATAATTTTATTCCAGCTAACCCAATAACCACCCCTATTCA-	GAACTTTATATTTTATTCTTGGATCCTGGGCAGGAATAA-TTGGAACATCCCTAAGACTTTTAATTCGAGCTGAACTAGGAAATCCAGGAAGCTTAATCATAA------ATGATCAAATTTATAATGTTATTGTTACAGCCCATGCTTTTATTATAATTTTTTTTATAGTAATACCAATTATAATTGGAGGATTTGGTAACTGATTAATTCCATTAATATTAGGAGCT--CCTGATATAGCATTTCCACGTATAAATAACATAAGATTTTGATTACTACCCCCTTCTTTAATTCTTTTACTCATAAGAAGATTGATTGAAAGAGGAGCAGGAACAGGATGAACTGTATACCCCCCTCTATCAGCTAATATTGCTCATAGTGG-TCCCTCAGTAGACTTA…	---------------------------------------------------------------------------------------------------------------------------------------------------------------------------------------------------------------------------------------------------------------------------------------------------------------------------------------------------------------------------------------------------------------…	---------------------------------------------------------------------------------------------------------------------------------------------------------------------------------------------------------------------------------------------------------------------------------------------------------------------------------------------------------------------------------------------------------------…		GAACTTTATATTTTATTCTTGGATCCTGGGCAGGAATAA-TTGGAACATCCCTAAGACTTTTAATTCGAGCTGAACTAGGAAATCCAGGAAGCTTAATCATAA------ATGATCAAATTTATAATGTTATTGTTACAGCCCATGCTTTTATTATAATTTTTTTTATAGTAATACCAATTATAATTGGAGGATTTGGTAACTGATTAATTCCATTAATATTAGGAGCT--CCTGATATAGCATTTCCACGTATAAATAACATAAGATTTTGATTACTACCCCCTTCTTTAATTCTTTTACTCATAAGAAGATTGATTGAAAGAGGAGCAGGAACAGGATGAACTGTATACCCCCCTCTATCAGCTAATATTGCTCATAGTGG-TCCCTCAGTAGACTTA…	---------------------------------------------------------------------------------------------------------------------------------------------------------------------------------------------------------------------------------------------------------------------------------------------------------------------------------------------------------------------------------------------------------------…	---------------------------------------------------------------------------------------------------------------------------------------------------------------------------------------------------------------------------------------------------------------------------------------------------------------------------------------------------------------------------------------------------------------…							TCTAATATCAGCAATTCCTTATTTAGGGGCTACCCTAGTAAAATGACTATGAGGAGGATTTGCTGTAAATAATCCAACATTAAACCGATTTTTCTCATTACATTTTATGCTTCCTTTCTTAATTAGAGCCTTAGTAATAATTCATTTACTATTTTTACATCAAACT-GGCTCAAATAATCCTCTAGGATTAAATAAAAATATTGATAAAATTCCCTTCCATCCTTATTTCTCACTTAAAGACTTACTAGGATTCATAATTATAATATTTATATTAATCTTAATTACTTTAATTTACCCCTACAATTTAGGAGATCCTGATAATTTTATTCCAGCTAACCCAATAACCACCCCTATTCA------NNNNN-----GAACTTTATATTTTATTCTTGGATC…		GAACTTTATATTTTATTCTTGGATCCTGGGCAGGAATAA-TTGGAACATCCCTAAGACTTTTAATTCGAGCTGAACTAGGAAATCCAGGAAGCTTAATCATAA------ATGATCAAATTTATAATGTTATTGTTACAGCCCATGCTTTTATTATAATTTTTTTTATAGTAATACCAATTATAATTGGAGGATTTGGTAACTGATTAATTCCATTAATATTAGGAGCT--CCTGATATAGCATTTCCACGTATAAATAACATAAGATTTTGATTACTACCCCCTTCTTTAATTCTTTTACTCATAAGAAGATTGATTGAAAGAGGAGCAGGAACAGGATGAACTGTATACCCCCCTCTATCAGCTAATATTGCTCATAGTGG-TCCCTCAGTAGACTTA…
											>IE20	IE20	Anthroherpon stenocephalum stenocephalum	>Anthroherpon_stenocephalum_stenocephalum_IE20	#N/A
																AGTCATATGCTTGTCTCAAAGATTAAGCCATGCATGTCTCAGTACAAGCCAAATTAAGGTGAAACCGCGAAAGGCTCATTAAATCAGTTATGGTTCCTTAGATCGTACACACATTTACTTGGATAACTGTGGTAATTCTAGAGCTAATACATGCCAACAGAACTCCGACCGGAGACGGAAGGAGTGCCTTTATTAGATCAAAACCAATCGGTGGCGCGGCTTAGGT--CGTGTCATCGTACAACATGGTGAATCTGAATAACGTTTGCTGATCGCACGGTCTCGCACCGGCGACGCATCTTTCAAATGTCTGCCTTATCAACTGTCGATGGTAGGTTCTGCGCCTACCATGGTTGTAACGGGTAACGGGGAATCAGGGTTCGATTCCGGAGAGGGAGCC…	TGCGCAAGTCATTGGGACATTAAGCGAAACCTAAAGGCGAAATGAAAGTGAA----TTCGTATCACT--------TGTGATCG----AATAGGGAGGATGATCAGGCTCAAGGACTTGAT--CCGCACTCCCGGGGCGTCTCGTGTTCATTGCGAACTGAGGCGCACCTAGAGCGTACACGCTGTGACCCGAAAGGTGGGGAACTATGCCTGATCAGGACGAAGTCAGGGGAAACCCTGATGGAGGTCCGTAGCGATTCTGACGTGCAAATCGATCGTAAGAATTTGGTATAGCGGCGATAGACTAATCGAACCATCTAGTAGCTGGTTCCCTCCGAAGTTTCCCTCAGGATAGCTGGCGCTC-------AAATAAAGCGGACGGTCCCTAAAA-GGGG…	TCTATTATCAGCAATCCCTTATTTAGGGTCTTCAATAGTAACCTGACTGTGAGGGGGATTTGCAGTTAATAATCCTACCTTAAATCGATTTTTTTCACTACATTTTATATTACCTTTTTTAATTATAGCTTTAGTAATAATTCACTTACTTTTCTTACATCAAACT-GGATCAAATAATCCTTTAGGAATAAATAGCAACTTAGATAAAATTCCTTTCCATCCTTATTTTTCATTTAAAGACCTTTTAGGATTCATAATTATAATATTTATTTTAATATTAATTACATTAATTAGACCTTATAAATTAGGTGACCCTGACAATTTTATTCCAGCTAATCCAATAATTACACCAATCCA-	GAACTTTATATTTTTTATTAGGGGCCTGATCAGGAATAA-TTGGGACTTCCCTAAGATTATTAATTCGGGCTGAATTAGGAAATCCAGGTAGTTTAATTATAA------ATGATCAAATTTACAATGTAATTGTCACAGCTCATGCTTTTATTATAATTTTTTTTATAGTTATACCAATTATAATTGGAGGATTTGGAAACTGATTAGTTCCTTTAATATTAGGGGCT--CCTGATATAGCTTTCCCGCGTATAAATAATATAAGATTTTGATTATTGCCTCCGTCTCTTACTTTATTACTTATAAGAAGAATAGTAGAAAGTGGAGCAGGGACAGGATGAACAGTCTATCCTCCTTTATCAGCTAATATTGCTCATAGTGG-TCCATCAGTAGATTTA…	------------------TCACCCTG-AAGTAT-ACATTCTAA-TCCTTCCAGGATTTGGAATTATTTCCCATATTATTAGCCAAGAAAGAGGA-AAAAAA-GAAACTTTTGGGTCTTTAGGCATAATTTATGCAATAATATCTATTGGTTTATTAGGC-TTTCTAGTATGAGCTCATCATATA-TTTACTGTAGGAATAGATGTAGATACCCGAGCTTATTTTACATCAGCTACAATAATTATTGCTATTCCTACAGGAATTAAAATTTTTAGATGATTAGCTACTTTACATGGAACTCAAATTAACTACTCACCATCAATACTATGAACATTAGGATTTGTATTTTTATTCACTATTGGGGGTCTTACAGGAGTAATTTTAGCTAA-TTCATCAATT…	-----------------------TGTGAGCCAGATTGGATTCTATCTTTAAAATATT-TATATTATTTTAGTACGAAAGGACCAAATATTAATTAAATT-AATTTAATTTTGAATTATATTATTATTTTGGCAGATTAGTGCTTTAAATTTAGAATTTAATTATGTAT-AATTATACAAATAATACTTGTTTTATTTGGATATTTTAATAGTAATAATTAGATTATTAGTTTTATTTATTTTTATTTTAGTAGGAGTTGCATATTTAACATTATTAGAGCGTAAAGTTTTAGGGTATATTCAGTTTCGTAAGGGTCCGAATAAAGTAGGGTTATTAGGGATTTTACAACCATTTAGTGATGGTATTAAATTATTTTCTAAAGAAAGGAGGTATCCTATA…										AGTCATATGCTTGTCTCAAAGATTAAGCCATGCATGTCTCAGTACAAGCCAAATTAAGGTGAAACCGCGAAAGGCTCATTAAATCAGTTATGGTTCCTTAGATCGTACACACATTTACTTGGATAACTGTGGTAATTCTAGAGCTAATACATGCCAACAGAACTCCGACCGGAGACGGAAGGAGTGCCTTTATTAGATCAAAACCAATCGGTGGCGCGGCTTAGGT--CGTGTCATCGTACAACATGGTGAATCTGAATAACGTTTGCTGATCGCACGGTCTCGCACCGGCGACGCATCTTTCAAATGTCTGCCTTATCAACTGTCGATGGTAGGTTCTGCGCCTACCATGGTTGTAACGGGTAACGGGGAATCAGGGTTCGATTCCGGAGAGGGAGCC…	TGCGCAAGTCATTGGGACATTAAGCGAAACCTAAAGGCGAAATGAAAGTGAA----TTCGTATCACT--------TGTGATCG----AATAGGGAGGATGATCAGGCTCAAGGACTTGAT--CCGCACTCCCGGGGCGTCTCGTGTTCATTGCGAACTGAGGCGCACCTAGAGCGTACACGCTGTGACCCGAAAGGTGGGGAACTATGCCTGATCAGGACGAAGTCAGGGGAAACCCTGATGGAGGTCCGTAGCGATTCTGACGTGCAAATCGATCGTAAGAATTTGGTATAGCGGCGATAGACTAATCGAACCATCTAGTAGCTGGTTCCCTCCGAAGTTTCCCTCAGGATAGCTGGCGCTC-------AAATAAAGCGGACGGTCCCTAAAA-GGGG…	TCTATTATCAGCAATCCCTTATTTAGGGTCTTCAATAGTAACCTGACTGTGAGGGGGATTTGCAGTTAATAATCCTACCTTAAATCGATTTTTTTCACTACATTTTATATTACCTTTTTTAATTATAGCTTTAGTAATAATTCACTTACTTTTCTTACATCAAACT-GGATCAAATAATCCTTTAGGAATAAATAGCAACTTAGATAAAATTCCTTTCCATCCTTATTTTTCATTTAAAGACCTTTTAGGATTCATAATTATAATATTTATTTTAATATTAATTACATTAATTAGACCTTATAAATTAGGTGACCCTGACAATTTTATTCCAGCTAATCCAATAATTACACCAATCCA-	GAACTTTATATTTTTTATTAGGGGCCTGATCAGGAATAA-TTGGGACTTCCCTAAGATTATTAATTCGGGCTGAATTAGGAAATCCAGGTAGTTTAATTATAA------ATGATCAAATTTACAATGTAATTGTCACAGCTCATGCTTTTATTATAATTTTTTTTATAGTTATACCAATTATAATTGGAGGATTTGGAAACTGATTAGTTCCTTTAATATTAGGGGCT--CCTGATATAGCTTTCCCGCGTATAAATAATATAAGATTTTGATTATTGCCTCCGTCTCTTACTTTATTACTTATAAGAAGAATAGTAGAAAGTGGAGCAGGGACAGGATGAACAGTCTATCCTCCTTTATCAGCTAATATTGCTCATAGTGG-TCCATCAGTAGATTTA…	------------------TCACCCTG-AAGTAT-ACATTCTAA-TCCTTCCAGGATTTGGAATTATTTCCCATATTATTAGCCAAGAAAGAGGA-AAAAAA-GAAACTTTTGGGTCTTTAGGCATAATTTATGCAATAATATCTATTGGTTTATTAGGC-TTTCTAGTATGAGCTCATCATATA-TTTACTGTAGGAATAGATGTAGATACCCGAGCTTATTTTACATCAGCTACAATAATTATTGCTATTCCTACAGGAATTAAAATTTTTAGATGATTAGCTACTTTACATGGAACTCAAATTAACTACTCACCATCAATACTATGAACATTAGGATTTGTATTTTTATTCACTATTGGGGGTCTTACAGGAGTAATTTTAGCTAA-TTCATCAATT…	-----------------------TGTGAGCCAGATTGGATTCTATCTTTAAAATATT-TATATTATTTTAGTACGAAAGGACCAAATATTAATTAAATT-AATTTAATTTTGAATTATATTATTATTTTGGCAGATTAGTGCTTTAAATTTAGAATTTAATTATGTAT-AATTATACAAATAATACTTGTTTTATTTGGATATTTTAATAGTAATAATTAGATTATTAGTTTTATTTATTTTTATTTTAGTAGGAGTTGCATATTTAACATTATTAGAGCGTAAAGTTTTAGGGTATATTCAGTTTCGTAAGGGTCCGAATAAAGTAGGGTTATTAGGGATTTTACAACCATTTAGTGATGGTATTAAATTATTTTCTAAAGAAAGGAGGTATCCTATA…
x		x	x		x	x	x		x		>IE21	IE21	Anthroherpon weiratheri	>Anthroherpon_weiratheri_IE21	#N/A	KU980179	KX121068		KX121098	KX121121			yes	KU980179	KX121068	KX719854	KX121098	KX121121	KX719911													>Anthroherpon_weiratheri_IE21	>Anthroherpon_weiratheri_IE21	>Anthroherpon_weiratheri_IE21	>Anthroherpon_weiratheri_IE21			>Anthroherpon_weiratheri_IE21
																AGTCATATGCTTGTCTCAAAGATTAAGCCATGCATGTCTCAGTACAAGCCAAATTAAGGTGAAACCGCGAAAGGCTCATTAAATCAGTTATGGTTCCTTAGATCGTACACACATTTACTTGGATAACTGTGGTAATTCTAGAGCTAATACATGCCAACAGAACTCCGACCGGAGACGGAAGGAGTGTCTTTATTAGATCAAAACCAATCGGTGGCGCGGCTTAGGT--CGTGTCATCGTACAACATGGTGAATCTGAATAACGTTTGCTGATCGCACGGTCTCGCACCGGCGACGCATCTTTCAAATGTCTGCCTTATCAACTGTCGATGGTAGGTTCTGCGCCTACCATGGTTGTAACGGGTAACGGGGAATCAGGGTTCGATTCCGGAGAGGGAGCC…	TGCGCAAGTCATTGGGACATTAAGCGAAACCTAAAGGCGAAATGAAAGTGAA----TTCGAATCACT--------TGTGATCG----AATAGGGAGGATGATCAGGTTCAAGGACTTGAT--CCGCACTCCCGGGGCGTCTCGTGTTCATTGCGAACTGAGGCGCACCTAGAGCGTACACGCTGTGACCCGAAAGGTGGGGAACTATGCCTGATCAGGACGAAGTCAGGGGAAACCCTGATGGAGGTCCGTAGCGATTCTGACGTGCAAATCGATCGTAAGAATTTGGTATAGCGGCGATAGACTAATCGAACCATCTAGTAGCTGGTTCCCTCCGAAGTTTCCCTCAGGATAGCTGGCGCTC-------AAATATAGCGGACAGTCCCTAAAA-GGGG…	CTTATTATCTGCAATTCCCTATTTAGGAACATCAATAGTAACCTGACTATGAGGAGGTTTTGCAGTTAATAACCCAACTTTAAACCGTTTCTTCTCATTACATTTCATATTACCATTTTTAATTATAGCATTTGTAATAATTCACCTACTTTTTTTACACCAAACC-GGATCAAATAACCCCTTAGGAATAAATAGAAATTTAGATAAAATTCCCTTTCATCCCTATTTTTCATTAAAAGATTTACTAGGATTCATTACAATAATATTTATATTAATATTAATTACATTAATTTACCCCTATAAACTAGGAGACCCAGACAACTTTATTCCTGCTAACCCAATAGTTACCCCTATCCA-	GTACTATATATTTTTTATTAGGAACTTGATCGGGAATAA-TTGGAACTTCATTAAGATTATTAATCCGAGCTGAATTAGGAAGCCCAGGAAGTTTAATTATAA------ATGATCAAATTTATAATGTTATTGTAACAGCTCATGCTTTCATTATAATTTTTTTTATAGTCATACCAATCATAATTGGAGGATTCGGAAATTGACTAGTCCCATTAATATTAGGAGCC--CCTGACATGGCATTTCCTCGTATAAATAACATAAGATTTTGACTATTACCCCCTTCTTTAATTTTATTACTTATAAGAAGTATAGTAGAAAGAGGAGCAGGAACAGGATGAACTGTTTATCCACCATTATCTGCTAATATCGCTCATAGTGG-TCCATCTGTAGACTTA…	--------------------ATCCAG-AAGTTT-ATATCTTAA-TCCTTCCTGGATTCGGAATCATTTCCCATATCATTAGTCAAGAAAGAGGA-AAAAAA-GAAACCTTTGGGTCCTTAGGTATAATTTATGCAATAATATCTATTGGTTTATTAGGA-TTTCTAGTATGAGCTCATCATATA-TTTACTGTAGGAATAGATGTTGATACACGAGCTTATTTTACATCAGCTACAATAATTATTGCAATTCCAACAGGAATTAAAATTTTTAGCTGATTAGCTACCTTACATGGCACTCAAATCAATTATTCACCTTCGATACTATGAACACTAGGATTTGTATTTTTATTCACTATTGGAGGTCTTACTGGAGTAATTTTAGCCAA-TTCCTCAATT…	-----------------------TGTGAGCCAGATTGGATTCTATCTTTAATCTATTAAATATTATTTTAGTACGAAAGGACCAAATATTAGTTAAATT-AATTTTATTTTGAATTAAATTATTATTTTGGCAGATTAGTGCTTTAAATTTAGAATTTAATTATGTAT--AATATACAAATAATACTTGTTTTATTTGGATTTTTTGATAGTTATTGTTAGTTTATTAATTTTATTTATTAGTATTTTAGTAGGAGTTGCATATTTAACATTATTAGAACGTAAAGTTCTGGGATATATTCAGTTTCGTAAGGGACCTAATAAGGTTGGGTTATTAGGAATAATGCAACCATTTAGGGATGGTATTAAATTATTTTCTAAGGAAAGTAGGTATCCTTTA…										AGTCATATGCTTGTCTCAAAGATTAAGCCATGCATGTCTCAGTACAAGCCAAATTAAGGTGAAACCGCGAAAGGCTCATTAAATCAGTTATGGTTCCTTAGATCGTACACACATTTACTTGGATAACTGTGGTAATTCTAGAGCTAATACATGCCAACAGAACTCCGACCGGAGACGGAAGGAGTGTCTTTATTAGATCAAAACCAATCGGTGGCGCGGCTTAGGT--CGTGTCATCGTACAACATGGTGAATCTGAATAACGTTTGCTGATCGCACGGTCTCGCACCGGCGACGCATCTTTCAAATGTCTGCCTTATCAACTGTCGATGGTAGGTTCTGCGCCTACCATGGTTGTAACGGGTAACGGGGAATCAGGGTTCGATTCCGGAGAGGGAGCC…	TGCGCAAGTCATTGGGACATTAAGCGAAACCTAAAGGCGAAATGAAAGTGAA----TTCGAATCACT--------TGTGATCG----AATAGGGAGGATGATCAGGTTCAAGGACTTGAT--CCGCACTCCCGGGGCGTCTCGTGTTCATTGCGAACTGAGGCGCACCTAGAGCGTACACGCTGTGACCCGAAAGGTGGGGAACTATGCCTGATCAGGACGAAGTCAGGGGAAACCCTGATGGAGGTCCGTAGCGATTCTGACGTGCAAATCGATCGTAAGAATTTGGTATAGCGGCGATAGACTAATCGAACCATCTAGTAGCTGGTTCCCTCCGAAGTTTCCCTCAGGATAGCTGGCGCTC-------AAATATAGCGGACAGTCCCTAAAA-GGGG…	CTTATTATCTGCAATTCCCTATTTAGGAACATCAATAGTAACCTGACTATGAGGAGGTTTTGCAGTTAATAACCCAACTTTAAACCGTTTCTTCTCATTACATTTCATATTACCATTTTTAATTATAGCATTTGTAATAATTCACCTACTTTTTTTACACCAAACC-GGATCAAATAACCCCTTAGGAATAAATAGAAATTTAGATAAAATTCCCTTTCATCCCTATTTTTCATTAAAAGATTTACTAGGATTCATTACAATAATATTTATATTAATATTAATTACATTAATTTACCCCTATAAACTAGGAGACCCAGACAACTTTATTCCTGCTAACCCAATAGTTACCCCTATCCA-	GTACTATATATTTTTTATTAGGAACTTGATCGGGAATAA-TTGGAACTTCATTAAGATTATTAATCCGAGCTGAATTAGGAAGCCCAGGAAGTTTAATTATAA------ATGATCAAATTTATAATGTTATTGTAACAGCTCATGCTTTCATTATAATTTTTTTTATAGTCATACCAATCATAATTGGAGGATTCGGAAATTGACTAGTCCCATTAATATTAGGAGCC--CCTGACATGGCATTTCCTCGTATAAATAACATAAGATTTTGACTATTACCCCCTTCTTTAATTTTATTACTTATAAGAAGTATAGTAGAAAGAGGAGCAGGAACAGGATGAACTGTTTATCCACCATTATCTGCTAATATCGCTCATAGTGG-TCCATCTGTAGACTTA…	--------------------ATCCAG-AAGTTT-ATATCTTAA-TCCTTCCTGGATTCGGAATCATTTCCCATATCATTAGTCAAGAAAGAGGA-AAAAAA-GAAACCTTTGGGTCCTTAGGTATAATTTATGCAATAATATCTATTGGTTTATTAGGA-TTTCTAGTATGAGCTCATCATATA-TTTACTGTAGGAATAGATGTTGATACACGAGCTTATTTTACATCAGCTACAATAATTATTGCAATTCCAACAGGAATTAAAATTTTTAGCTGATTAGCTACCTTACATGGCACTCAAATCAATTATTCACCTTCGATACTATGAACACTAGGATTTGTATTTTTATTCACTATTGGAGGTCTTACTGGAGTAATTTTAGCCAA-TTCCTCAATT…	-----------------------TGTGAGCCAGATTGGATTCTATCTTTAATCTATTAAATATTATTTTAGTACGAAAGGACCAAATATTAGTTAAATT-AATTTTATTTTGAATTAAATTATTATTTTGGCAGATTAGTGCTTTAAATTTAGAATTTAATTATGTAT--AATATACAAATAATACTTGTTTTATTTGGATTTTTTGATAGTTATTGTTAGTTTATTAATTTTATTTATTAGTATTTTAGTAGGAGTTGCATATTTAACATTATTAGAACGTAAAGTTCTGGGATATATTCAGTTTCGTAAGGGACCTAATAAGGTTGGGTTATTAGGAATAATGCAACCATTTAGGGATGGTATTAAATTATTTTCTAAGGAAAGTAGGTATCCTTTA…						AGTCATATGCTTGTCTCAAAGATTAAGCCATGCATGTCTCAGTACAAGCCAAATTAAGGTGAAACCGCGAAAGGCTCATTAAATCAGTTATGGTTCCTTAGATCGTACACACATTTACTTGGATAACTGTGGTAATTCTAGAGCTAATACATGCCAACAGAACTCCGACCGGAGACGGAAGGAGTGTCTTTATTAGATCAAAACCAATCGGTGGCGCGGCTTAGGT--CGTGTCATCGTACAACATGGTGAATCTGAATAACGTTTGCTGATCGCACGGTCTCGCACCGGCGACGCATCTTTCAAATGTCTGCCTTATCAACTGTCGATGGTAGGTTCTGCGCCTACCATGGTTGTAACGGGTAACGGGGAATCAGGGTTCGATTCCGGAGAGGGAGCC…	TGCGCAAGTCATTGGGACATTAAGCGAAACCTAAAGGCGAAATGAAAGTGAA----TTCGAATCACT--------TGTGATCG----AATAGGGAGGATGATCAGGTTCAAGGACTTGAT--CCGCACTCCCGGGGCGTCTCGTGTTCATTGCGAACTGAGGCGCACCTAGAGCGTACACGCTGTGACCCGAAAGGTGGGGAACTATGCCTGATCAGGACGAAGTCAGGGGAAACCCTGATGGAGGTCCGTAGCGATTCTGACGTGCAAATCGATCGTAAGAATTTGGTATAGCGGCGATAGACTAATCGAACCATCTAGTAGCTGGTTCCCTCCGAAGTTTCCCTCAGGATAGCTGGCGCTC-------AAATATAGCGGACAGTCCCTAAAA-GGGG…	GTACTATATATTTTTTATTAGGAACTTGATCGGGAATAA-TTGGAACTTCATTAAGATTATTAATCCGAGCTGAATTAGGAAGCCCAGGAAGTTTAATTATAA------ATGATCAAATTTATAATGTTATTGTAACAGCTCATGCTTTCATTATAATTTTTTTTATAGTCATACCAATCATAATTGGAGGATTCGGAAATTGACTAGTCCCATTAATATTAGGAGCC--CCTGACATGGCATTTCCTCGTATAAATAACATAAGATTTTGACTATTACCCCCTTCTTTAATTTTATTACTTATAAGAAGTATAGTAGAAAGAGGAGCAGGAACAGGATGAACTGTTTATCCACCATTATCTGCTAATATCGCTCATAGTGG-TCCATCTGTAGACTTA…	--------------------ATCCAG-AAGTTT-ATATCTTAA-TCCTTCCTGGATTCGGAATCATTTCCCATATCATTAGTCAAGAAAGAGGA-AAAAAA-GAAACCTTTGGGTCCTTAGGTATAATTTATGCAATAATATCTATTGGTTTATTAGGA-TTTCTAGTATGAGCTCATCATATA-TTTACTGTAGGAATAGATGTTGATACACGAGCTTATTTTACATCAGCTACAATAATTATTGCAATTCCAACAGGAATTAAAATTTTTAGCTGATTAGCTACCTTACATGGCACTCAAATCAATTATTCACCTTCGATACTATGAACACTAGGATTTGTATTTTTATTCACTATTGGAGGTCTTACTGGAGTAATTTTAGCCAA-TTCCTCAATT…			AGTCATATGCTTGTCTCAAAGATTAAGCCATGCATGTCTCAGTACAAGCCAAATTAAGGTGAAACCGCGAAAGGCTCATTAAATCAGTTATGGTTCCTTAGATCGTACACACATTTACTTGGATAACTGTGGTAATTCTAGAGCTAATACATGCCAACAGAACTCCGACCGGAGACGGAAGGAGTGTCTTTATTAGATCAAAACCAATCGGTGGCGCGGCTTAGGT--CGTGTCATCGTACAACATGGTGAATCTGAATAACGTTTGCTGATCGCACGGTCTCGCACCGGCGACGCATCTTTCAAATGTCTGCCTTATCAACTGTCGATGGTAGGTTCTGCGCCTACCATGGTTGTAACGGGTAACGGGGAATCAGGGTTCGATTCCGGAGAGGGAGCC…
x											>IE22	IE22	Anthroherpon harbichi	>Anthroherpon_harbichi_IE22	#N/A		KX719930	KX719835	KX671661	KX671664	KX719892		yes	KX755454	KX719930	KX719835	KX671661	KX671664	KX719892
																AGTCATATGCTTGTCTCAAAGATTAAGCCATGCATGTCTCAGTACAAGCCAAATTAAGGTGAAACCGCGAAAGGCTCATTAAATCAGTTATGGTTCCTTAGATCGTACACACATTTACTTGGATAACTGTGGTAATTCTAGAGCTAATACATGCCAACAGAACTCCGACCGGAGACGGAAGGAGTGCCTTTATTAGATCAAAACCAATCGGTGGCGCGGCTTAGGT--CGTGTCATCGTACAACATGGTGAATCTGAATAACGTTTGCTGATCGCACGGTCTCGCACCGGCGACGCATCTTTCAAATGTCTGCCTTATCAACTGTCGATGGTAGGTTCTGCGCCTACCATGGTTGTAACGGGTAACGGGGAATCAGGGTTCGATTCCGGAGAGGGAGCC…	TGCGCAAGTCATTGGGACATTAAGCGAAACCTAAAGGCGAAATGAAAGTGAA----TTCGTATCACT--------TGTGATCG----AATAGGGAGGATGATCAGGCTCAAGGACTTGAT--CCGCACTCCCGGGGCGTCTCGTGTTCATTGCGAACTGAGGCGCACCTAGAGCGTACACGCTGTGACCCGAAAGGTGGGGAACTATGCCTGATCAGGACGAAGTCAGGGGAAACCCTGATGGAGGTCCGTAGCGATTCTGACGTGCAAATCGATCGTAAGAATTTGGTATAGCGGCGATAGACTAATCGAACCATCTAGTAGCTGGTTCCCTCCGAAGTTTCCCTCAGGATAGCTGGCGCTC-------AAATAAAGCGGACAGTCCCTAAAA-GGGG…	TTTATTATCAGCAATTCCGTATTTAGGAACTTCAATAGTAACCTGACTATGAGGTGGATTTGCAGTTAATAATCCCACTTTAAATCGTTTCTTTTCACTACATTTTATACTACCTTTCCTAATTATAGCTCTTGTAATGATTCATTTACTTTTTTTACATCAAACT-GGATCAAATAATCCTTTAGGAATAAATAGAAATTTAGATAAAATTCCCTTCCATCCTTACTTTTCATCTAAAGATTTATTAGGATTTATAATTATAATATTTATATTAATATTAATTACATTAATTAACCCTTATAAATTAGGAGACCCTGATAACTTTATCCCTGCAAATCCCATAATTACTCCTATCCA-	GTACTCTATACTTTCTACTAGGAACTTGATCAGGGATAA-TTGGAACCTCATTAAGATTATTAATTCGAGCTGAATTAGGAACTCCGGGAAGATTAATCATAA------ATGATCAAATTTATAATGTTATTGTAACAGCTCATGCTTTTATTATAATTTTTTTTATGGTTATACCAATCATAATTGGGGGATTTGGAAATTGATTAGTTCCTTTAATGTTAGGGGCC--CCTGATATAGCTTTCCCACGTATAAATAATATAAGATTTTGATTACTACCCCCTTCCTTAACTTTATTACTTATAAGAAGAATGGTAGAAAGAGGAGCTGGGACAGGATGAACAGTTTATCCACCTTTATCAGCTAATATTGCTCATAGCGG-CCCGTCAGTTGACTTA…	-------------------CATCCAG-AAGTAT-ATATTTTGA-TTCTTCCTGGATTTGGTATTATTTCCCATATTATCAGTCAAGAAAGAGGA-AAAAAA-GAAACTTTCGGATCTTTAGGAATAATTTATGCAATAATATCTATTGGATTATTAGGA-TTCTTAGTATGAGCTCATCATATA-TTTACTGTAGGAATAGATGTAGATACCCGGGCTTATTTTACATCAGCCACAATAATTATTGCAATCCCTACTGGTATTAAAATTTTCAGCTGATTAGCCACATTACATGGAACCCAAATTAATTACTCACCATCAATATTATGAACCTTAGGATTCGTATTTTTATTCACTATTGGAGGTCTTACGGGAGTAATTTTAGCCAA-TTCATCAATT…	-----------------------TGTGAGCCAGATTGGATTCTATCTTTAAAATATT-TATATTATTTTAGTACGAAAGGACCAAATATTAATTAAATT-AATTTAATTTTGAATTATATTATTATTTTGGCAGATTAGTGCTTTAAATTTAGAATTTAATTATGTAT-AATTATACAGATAATACTTGTTTTATTTGGATTTTTTAATATTAATTATTAGTTTAATAATTTTATTTATTAGTATTTTAGTAGGGGTTGCATATTTAACATTATTAGAACGTAAAGTTCTTGGTTATATTCAGTTTCGTAAAGGGCCTAATAAGGTAGGCTTATTAGGAATTTTACAACCATTTAGTGACGGTATTAAATTATTTTCTAAAGAAATAAGGTATCCTTTA…										AGTCATATGCTTGTCTCAAAGATTAAGCCATGCATGTCTCAGTACAAGCCAAATTAAGGTGAAACCGCGAAAGGCTCATTAAATCAGTTATGGTTCCTTAGATCGTACACACATTTACTTGGATAACTGTGGTAATTCTAGAGCTAATACATGCCAACAGAACTCCGACCGGAGACGGAAGGAGTGCCTTTATTAGATCAAAACCAATCGGTGGCGCGGCTTAGGT--CGTGTCATCGTACAACATGGTGAATCTGAATAACGTTTGCTGATCGCACGGTCTCGCACCGGCGACGCATCTTTCAAATGTCTGCCTTATCAACTGTCGATGGTAGGTTCTGCGCCTACCATGGTTGTAACGGGTAACGGGGAATCAGGGTTCGATTCCGGAGAGGGAGCC…	TGCGCAAGTCATTGGGACATTAAGCGAAACCTAAAGGCGAAATGAAAGTGAA----TTCGTATCACT--------TGTGATCG----AATAGGGAGGATGATCAGGCTCAAGGACTTGAT--CCGCACTCCCGGGGCGTCTCGTGTTCATTGCGAACTGAGGCGCACCTAGAGCGTACACGCTGTGACCCGAAAGGTGGGGAACTATGCCTGATCAGGACGAAGTCAGGGGAAACCCTGATGGAGGTCCGTAGCGATTCTGACGTGCAAATCGATCGTAAGAATTTGGTATAGCGGCGATAGACTAATCGAACCATCTAGTAGCTGGTTCCCTCCGAAGTTTCCCTCAGGATAGCTGGCGCTC-------AAATAAAGCGGACAGTCCCTAAAA-GGGG…	TTTATTATCAGCAATTCCGTATTTAGGAACTTCAATAGTAACCTGACTATGAGGTGGATTTGCAGTTAATAATCCCACTTTAAATCGTTTCTTTTCACTACATTTTATACTACCTTTCCTAATTATAGCTCTTGTAATGATTCATTTACTTTTTTTACATCAAACT-GGATCAAATAATCCTTTAGGAATAAATAGAAATTTAGATAAAATTCCCTTCCATCCTTACTTTTCATCTAAAGATTTATTAGGATTTATAATTATAATATTTATATTAATATTAATTACATTAATTAACCCTTATAAATTAGGAGACCCTGATAACTTTATCCCTGCAAATCCCATAATTACTCCTATCCA-	GTACTCTATACTTTCTACTAGGAACTTGATCAGGGATAA-TTGGAACCTCATTAAGATTATTAATTCGAGCTGAATTAGGAACTCCGGGAAGATTAATCATAA------ATGATCAAATTTATAATGTTATTGTAACAGCTCATGCTTTTATTATAATTTTTTTTATGGTTATACCAATCATAATTGGGGGATTTGGAAATTGATTAGTTCCTTTAATGTTAGGGGCC--CCTGATATAGCTTTCCCACGTATAAATAATATAAGATTTTGATTACTACCCCCTTCCTTAACTTTATTACTTATAAGAAGAATGGTAGAAAGAGGAGCTGGGACAGGATGAACAGTTTATCCACCTTTATCAGCTAATATTGCTCATAGCGG-CCCGTCAGTTGACTTA…	-------------------CATCCAG-AAGTAT-ATATTTTGA-TTCTTCCTGGATTTGGTATTATTTCCCATATTATCAGTCAAGAAAGAGGA-AAAAAA-GAAACTTTCGGATCTTTAGGAATAATTTATGCAATAATATCTATTGGATTATTAGGA-TTCTTAGTATGAGCTCATCATATA-TTTACTGTAGGAATAGATGTAGATACCCGGGCTTATTTTACATCAGCCACAATAATTATTGCAATCCCTACTGGTATTAAAATTTTCAGCTGATTAGCCACATTACATGGAACCCAAATTAATTACTCACCATCAATATTATGAACCTTAGGATTCGTATTTTTATTCACTATTGGAGGTCTTACGGGAGTAATTTTAGCCAA-TTCATCAATT…	-----------------------TGTGAGCCAGATTGGATTCTATCTTTAAAATATT-TATATTATTTTAGTACGAAAGGACCAAATATTAATTAAATT-AATTTAATTTTGAATTATATTATTATTTTGGCAGATTAGTGCTTTAAATTTAGAATTTAATTATGTAT-AATTATACAGATAATACTTGTTTTATTTGGATTTTTTAATATTAATTATTAGTTTAATAATTTTATTTATTAGTATTTTAGTAGGGGTTGCATATTTAACATTATTAGAACGTAAAGTTCTTGGTTATATTCAGTTTCGTAAAGGGCCTAATAAGGTAGGCTTATTAGGAATTTTACAACCATTTAGTGACGGTATTAAATTATTTTCTAAAGAAATAAGGTATCCTTTA…
											>IE23	IE23	Anthroherpon weiratheri	>Anthroherpon_weiratheri_IE23	#N/A									MH348443	MH348503	MH348365	MH348306	MH348337	MH348417
																AGTCATATGCTTGTCTCAAAGATTAAGCCATGCATGTCTCAGTACAAGCCAAATTAAGGTGAAACCGCGAAAGGCTCATTAAATCAGTTATGGTTCCTTAGATCGTACACACATTTACTTGGATAACTGTGGTAATTCTAGAGCTAATACATGCCAACAGAACTCCGACCGGAGACGGAAGGAGTGTCTTTATTAGATCAAAACCAATCGGTGGCGCGGCTTAGGT--CGTGTCATCGTACAACATGGTGAATCTGAATAACGTTTGCTGATCGCACGGTCTCGCACCGGCGACGCATCTTTCAAATGTCTGCCTTATCAACTGTCGATGGTAGGTTCTGCGCCTACCATGGTTGTAACGGGTAACGGGGAATCAGGGTTCGATTCCGGAGAGGGAGCC…	TGCGCAAGTCATTGGGACATTAAGCGAAACCTAAAGGCGAAATGAAAGTGAA----TTCGAATCACT--------TGTGATCG----AATAGGGAGGATGATCAGGTTCAAGGACTTGAT--CCGCACTCCCGGGGCGTCTCGTGTTCATTGCGAACTGAGGCGCACCTAGAGCGTACACGCTGTGACCCGAAAGGTGGGGAACTATGCCTGATCAGGACGAAGTCAGGGGAAACCCTGATGGAGGTCCGTAGCGATTCTGACGTGCAAATCGATCGTAAGAATTTGGTATAGCGGCGATAGACTAATCGAACCATCTAGTAGCTGGTTCCCTCCGAAGTTTCCCTCAGGATAGCTGGCGCTC-------AAATATAGCGGACAGTCCCTAAAA-GGGG…	CTTATTATCTGCAATTCCCTATTTAGGAACATCAATAGTAACCTGACTATGAGGAGGTTTTGCAGTTAATAACCCAACTTTAAACCGTTTCTTCTCATTACATTTCATATTACCATTTTTAATTATAGCATTTGTAATAATTCACCTACTTTTTTTACACCAAACC-GGATCAAATAACCCCTTAGGAATAAATAGAAATTTAGATAAAATTCCCTTTCATCCCTATTTTTCATTAAAAGATTTACTAGGATTCATTACAATAATATTTATATTAATATTAATTACATTAATTTACCCCTATAAACTAGGAGACCCAGACAACTTTATTCCTGCTAACCCAATAGTTACCCCYATCCA-	GTACTATATATTTTTTATTAGGAACTTGATCGGGAATAA-TTGGAACTTCATTAAGATTATTAATCCGAGCTGAATTAGGAAGCCCAGGAAGTTTAATTATAA------ATGATCAAATTTATAATGTTATTGTAACAGCTCATGCTTTCATTATAATTTTTTTTATAGTCATACCAATCATAATTGGAGGATTCGGAAATTGACTAGTCCCATTAATATTAGGAGCC--CCTGACATGGCATTTCCTCGTATAAATAACATAAGATTTTGACTATTACCCCCTTCTTTAATTTTATTACTTATAAGAAGTATAGTAGAAAGAGGAGCAGGAACAGGATGAACTGTTTATCCACCATTATCTGCTAATATCGCTCATAGTGG-TCCATCTGTAGACTTA…	------------------TCATCCAG-AAGTTT-ATATCTTAA-TCCTTCCTGGATTCGGAATCATTTCCCATATCATTAGTCAAGAAAGAGGA-AAAAAA-GAAACCTTTGGGTCCTTAGGTATAATTTATGCAATAATATCTATTGGTTTATTAGGA-TTTCTAGTATGAGCTCATCATATA-TTTACTGTAGGAATAGATGTTGATACACGAGCTTATTTTACATCAGCTACAATAATTATTGCAATTCCAACAGGAATTAAAATTTTTAGCTGATTAGCTACCTTACATGGCACTCAAATCAATTATTCACCTTCGATACTATGAACACTAGGATTTGTATTTTTATTCACTATTGGAGGTCTTACTGGAGTAATTTTAGCCAA-TTCCTCAATT…	-----------------------TGTGAGCCAGATTGGATTCTATCTTTAATCTATTAAATATTATTTTAGTACGAAAGGACCAAATATTAGTTAAATT-AATTTTATTTTGAATTAAATTATTATTTTGGCAGATTAGTGCTTTAAATTTAGAATTTAATTATGTAT--AATATACAAATAATACTTGTTTTATTTGGATTTTTTGATAGTTATTGTTAGTTTATTAATTTTATTTATTAGTATTTTAGTAGGAGTTGCATATTTAACATTATTAGAACGTAAAGTTCTGGGATATATTCAGTTTCGTAAGGGACCTAATAAGGTTGGGTTATTAGGAATAATGCAACCATTTAGGGATGGTATTAAATTATTTTCTAAGGAAAGTAGGTATCCTTTA…										AGTCATATGCTTGTCTCAAAGATTAAGCCATGCATGTCTCAGTACAAGCCAAATTAAGGTGAAACCGCGAAAGGCTCATTAAATCAGTTATGGTTCCTTAGATCGTACACACATTTACTTGGATAACTGTGGTAATTCTAGAGCTAATACATGCCAACAGAACTCCGACCGGAGACGGAAGGAGTGTCTTTATTAGATCAAAACCAATCGGTGGCGCGGCTTAGGT--CGTGTCATCGTACAACATGGTGAATCTGAATAACGTTTGCTGATCGCACGGTCTCGCACCGGCGACGCATCTTTCAAATGTCTGCCTTATCAACTGTCGATGGTAGGTTCTGCGCCTACCATGGTTGTAACGGGTAACGGGGAATCAGGGTTCGATTCCGGAGAGGGAGCC…	TGCGCAAGTCATTGGGACATTAAGCGAAACCTAAAGGCGAAATGAAAGTGAA----TTCGAATCACT--------TGTGATCG----AATAGGGAGGATGATCAGGTTCAAGGACTTGAT--CCGCACTCCCGGGGCGTCTCGTGTTCATTGCGAACTGAGGCGCACCTAGAGCGTACACGCTGTGACCCGAAAGGTGGGGAACTATGCCTGATCAGGACGAAGTCAGGGGAAACCCTGATGGAGGTCCGTAGCGATTCTGACGTGCAAATCGATCGTAAGAATTTGGTATAGCGGCGATAGACTAATCGAACCATCTAGTAGCTGGTTCCCTCCGAAGTTTCCCTCAGGATAGCTGGCGCTC-------AAATATAGCGGACAGTCCCTAAAA-GGGG…	CTTATTATCTGCAATTCCCTATTTAGGAACATCAATAGTAACCTGACTATGAGGAGGTTTTGCAGTTAATAACCCAACTTTAAACCGTTTCTTCTCATTACATTTCATATTACCATTTTTAATTATAGCATTTGTAATAATTCACCTACTTTTTTTACACCAAACC-GGATCAAATAACCCCTTAGGAATAAATAGAAATTTAGATAAAATTCCCTTTCATCCCTATTTTTCATTAAAAGATTTACTAGGATTCATTACAATAATATTTATATTAATATTAATTACATTAATTTACCCCTATAAACTAGGAGACCCAGACAACTTTATTCCTGCTAACCCAATAGTTACCCCYATCCA-	GTACTATATATTTTTTATTAGGAACTTGATCGGGAATAA-TTGGAACTTCATTAAGATTATTAATCCGAGCTGAATTAGGAAGCCCAGGAAGTTTAATTATAA------ATGATCAAATTTATAATGTTATTGTAACAGCTCATGCTTTCATTATAATTTTTTTTATAGTCATACCAATCATAATTGGAGGATTCGGAAATTGACTAGTCCCATTAATATTAGGAGCC--CCTGACATGGCATTTCCTCGTATAAATAACATAAGATTTTGACTATTACCCCCTTCTTTAATTTTATTACTTATAAGAAGTATAGTAGAAAGAGGAGCAGGAACAGGATGAACTGTTTATCCACCATTATCTGCTAATATCGCTCATAGTGG-TCCATCTGTAGACTTA…	------------------TCATCCAG-AAGTTT-ATATCTTAA-TCCTTCCTGGATTCGGAATCATTTCCCATATCATTAGTCAAGAAAGAGGA-AAAAAA-GAAACCTTTGGGTCCTTAGGTATAATTTATGCAATAATATCTATTGGTTTATTAGGA-TTTCTAGTATGAGCTCATCATATA-TTTACTGTAGGAATAGATGTTGATACACGAGCTTATTTTACATCAGCTACAATAATTATTGCAATTCCAACAGGAATTAAAATTTTTAGCTGATTAGCTACCTTACATGGCACTCAAATCAATTATTCACCTTCGATACTATGAACACTAGGATTTGTATTTTTATTCACTATTGGAGGTCTTACTGGAGTAATTTTAGCCAA-TTCCTCAATT…	-----------------------TGTGAGCCAGATTGGATTCTATCTTTAATCTATTAAATATTATTTTAGTACGAAAGGACCAAATATTAGTTAAATT-AATTTTATTTTGAATTAAATTATTATTTTGGCAGATTAGTGCTTTAAATTTAGAATTTAATTATGTAT--AATATACAAATAATACTTGTTTTATTTGGATTTTTTGATAGTTATTGTTAGTTTATTAATTTTATTTATTAGTATTTTAGTAGGAGTTGCATATTTAACATTATTAGAACGTAAAGTTCTGGGATATATTCAGTTTCGTAAGGGACCTAATAAGGTTGGGTTATTAGGAATAATGCAACCATTTAGGGATGGTATTAAATTATTTTCTAAGGAAAGTAGGTATCCTTTA…
											>IE24	IE24	Anthroherpon cylindricolle thoracicum	>Anthroherpon_cylindricolle_thoracicum_IE24	#N/A									MH348444	MH348481	MH348366	MH348284	MH348319
																AGTCATATGCTTGTCTCAAAGATTAAGCCATGCATGTCTCAGTACAAGCCAAATTAAGGTGAAACCGCGAAAGGCTCATTAAATCAGTTATGGTTCCTTAGATCGTACACACATTTACTTGGATAACTGTGGTAATTCTAGAGCTAATACATGCCAACAGAACTCCGACCGGAGACGGAAGGAGTGCCTTTATTAGATCAAAACCAATCGGTGGCGCGGCTTAGGT--CGTGTCATCGTACAACATGGTGAATCTGAATAACGTTTGCTGATCGCACGGTCTCGCACCGGCGACGCATCTTTCAAATGTCTGCCTTATCAACTGTCGATGGTAGGTTCTGCGCCTACCATGGTTGTAACGGGTAACGGGGAATCAGGGTTCGATTCCGGAGAGGGAGCC…	TGCGCAAGTCATTGGGACATTAAGCGAAACCTAAAGGCGAAATGAAAGTGAA----TTCGTATCACT--------TGTGATCG----AATAGGGAGGATGATCAGGCTCATGGACTTGAT--CCGCACTCCCGGGGCGTCTCGTGTTCATTGCGAACTGAGGCGCACCTAGAGCGTACACGCTGTGACCCGAAAGGTGGGGAACTATGCCTGATCAGGACGAAGTCAGGGGAAACCCTGATGGAGGTCCGTAGCGATTCTGACGTGCAAATCGATCGTAAGAATTTGGTATAGCGGCGATAGACTAATCGAACCATCTAGTAGCTGGTTCCCTCCGAAGTTTCCCTCAGGATAGCTGGCGCTC-------AAATAAAGCGGACAGTCCCTAAAA-GGGG…	TTTATTATCAGCAATTCCTTATTTAGGAACTTCAATAGTAACCTGATTATGAGGGGGATTTGCAGTTAATAATCCTACTTTAAATCGATTTTTTTCATTACATTTTATGCTACCTTTTTTAATTATAGCTTTAGTAATGATTCATTTACTTTTCTTGCATCAAACT-GGATCTAATAACCCCTTAGGAATAAATAGTAACTTAGACAAAATTCCATTTCACCCTTACTTTTCTCTTAAAGACTTATTAGGATTTATAATTATAATATTTATATTAATGTTAATTACATTAATTAATCCTTATAAACTAGGAGACCCTGATAACTTTATCCCTGCTAATCCAATAATTACTCCTATTCA-	-------ATACTTCTTATTAGGAGCTTGATCTGGTATAATTTGGGACCTCACTAAGATTACTAATTCGAGCTGAATTAGGAAATCCAGGAAGATTAATCATAA------ACGATCAAATTTATAACGTTATTGTAACAGCCCATGCTTTTATTATAATTTTTTTTATAGTCATACCAATTATAATTGGAGGATTTGGAAACTGATTGGTTCCCTTAATATTAGGAGCC--CCTGATATAGCATTCCCTCGAATAAATAACATAAGATTTTGATTATTGCCTCCTTCTTTAACTTTATTGCTTATAAGAAGTATAGTAGAAAGAGGGGCTGGAACAGGATGAACTGTATATCCACCTCTATCAGCTAATATTGCCCATAGAGG-ACCATCAGTAGATTTA…	------------------TCATCCAG-AAGTTT-ACATTTTAA-TTTTACCTGGTTTTGGTATTATTTCTCATGTTATTAGACAAGAAAGAGGA-AAAAAA-GAAACATTTGGATCCTTAGGAATAATTTATGCAATAATATCCATTGGATTACTAGGA-TTTTTAGTATGAGCCCATCATATA-TTTACTGTAGGAATAGATGTTGATACCCGAGCTTATTTTACATCAGCAACAATAATTATTGCAATCCCTACTGGGATTAAAATTTTTAGATGATTAGCTACTTTACATGGAACTCAAATTAATTACTCACCATCAATATTATGAGCCTTAGGCTTTGTATTTCTATTTACTATCGGAGGCCTTACTGGAGTTATCTTAGCTAA-TTCATCAATT…											AGTCATATGCTTGTCTCAAAGATTAAGCCATGCATGTCTCAGTACAAGCCAAATTAAGGTGAAACCGCGAAAGGCTCATTAAATCAGTTATGGTTCCTTAGATCGTACACACATTTACTTGGATAACTGTGGTAATTCTAGAGCTAATACATGCCAACAGAACTCCGACCGGAGACGGAAGGAGTGCCTTTATTAGATCAAAACCAATCGGTGGCGCGGCTTAGGT--CGTGTCATCGTACAACATGGTGAATCTGAATAACGTTTGCTGATCGCACGGTCTCGCACCGGCGACGCATCTTTCAAATGTCTGCCTTATCAACTGTCGATGGTAGGTTCTGCGCCTACCATGGTTGTAACGGGTAACGGGGAATCAGGGTTCGATTCCGGAGAGGGAGCC…	TGCGCAAGTCATTGGGACATTAAGCGAAACCTAAAGGCGAAATGAAAGTGAA----TTCGTATCACT--------TGTGATCG----AATAGGGAGGATGATCAGGCTCATGGACTTGAT--CCGCACTCCCGGGGCGTCTCGTGTTCATTGCGAACTGAGGCGCACCTAGAGCGTACACGCTGTGACCCGAAAGGTGGGGAACTATGCCTGATCAGGACGAAGTCAGGGGAAACCCTGATGGAGGTCCGTAGCGATTCTGACGTGCAAATCGATCGTAAGAATTTGGTATAGCGGCGATAGACTAATCGAACCATCTAGTAGCTGGTTCCCTCCGAAGTTTCCCTCAGGATAGCTGGCGCTC-------AAATAAAGCGGACAGTCCCTAAAA-GGGG…	TTTATTATCAGCAATTCCTTATTTAGGAACTTCAATAGTAACCTGATTATGAGGGGGATTTGCAGTTAATAATCCTACTTTAAATCGATTTTTTTCATTACATTTTATGCTACCTTTTTTAATTATAGCTTTAGTAATGATTCATTTACTTTTCTTGCATCAAACT-GGATCTAATAACCCCTTAGGAATAAATAGTAACTTAGACAAAATTCCATTTCACCCTTACTTTTCTCTTAAAGACTTATTAGGATTTATAATTATAATATTTATATTAATGTTAATTACATTAATTAATCCTTATAAACTAGGAGACCCTGATAACTTTATCCCTGCTAATCCAATAATTACTCCTATTCA-	-------ATACTTCTTATTAGGAGCTTGATCTGGTATAATTTGGGACCTCACTAAGATTACTAATTCGAGCTGAATTAGGAAATCCAGGAAGATTAATCATAA------ACGATCAAATTTATAACGTTATTGTAACAGCCCATGCTTTTATTATAATTTTTTTTATAGTCATACCAATTATAATTGGAGGATTTGGAAACTGATTGGTTCCCTTAATATTAGGAGCC--CCTGATATAGCATTCCCTCGAATAAATAACATAAGATTTTGATTATTGCCTCCTTCTTTAACTTTATTGCTTATAAGAAGTATAGTAGAAAGAGGGGCTGGAACAGGATGAACTGTATATCCACCTCTATCAGCTAATATTGCCCATAGAGG-ACCATCAGTAGATTTA…	------------------TCATCCAG-AAGTTT-ACATTTTAA-TTTTACCTGGTTTTGGTATTATTTCTCATGTTATTAGACAAGAAAGAGGA-AAAAAA-GAAACATTTGGATCCTTAGGAATAATTTATGCAATAATATCCATTGGATTACTAGGA-TTTTTAGTATGAGCCCATCATATA-TTTACTGTAGGAATAGATGTTGATACCCGAGCTTATTTTACATCAGCAACAATAATTATTGCAATCCCTACTGGGATTAAAATTTTTAGATGATTAGCTACTTTACATGGAACTCAAATTAATTACTCACCATCAATATTATGAGCCTTAGGCTTTGTATTTCTATTTACTATCGGAGGCCTTACTGGAGTTATCTTAGCTAA-TTCATCAATT…	---------------------------------------------------------------------------------------------------------------------------------------------------------------------------------------------------------------------------------------------------------------------------------------------------------------------------------------------------------------------------------------------------------------…
x		x	x		x						>IE25	IE25	Anthroherpon pygmaeum stricticolle	>Anthroherpon_pygmaeum_stricticolle_IE25	#N/A	KU980178	KX121064		KX121085	KX121118			DELETE SAMPLE!!	KU980178	KX121064	MH368215	KX121085	KX121118	MH368220													>Anthroherpon_pygmaeum_stricticolle_IE25	>Anthroherpon_pygmaeum_stricticolle_IE25	>Anthroherpon_pygmaeum_stricticolle_IE25	>Anthroherpon_pygmaeum_stricticolle_IE25
																AGTCATATGCTTGTCTCAAAGATTAAGCCATGCATGTCTCAGTACAAGCCAAATTAAGGTGAAACCGCGAAAGGCTCATTAAATCAGTTATGGTTCATTAGATCGTACACACATTTACTTGGATAACTGTGGTAATTCTAGAGCTAATACATGCCAACAGAACTCCGACCGGAGACGGAAGGAGTGCCTTTATTAGATCAAAACCAATCGGTGGCGCGGCTTTGGT--CGTGTCATCGTACAACATGGTGAATCTGAATAACGTTTGCTGATCGCACGGTCTCGCACCGGCGACGCATCTTTCAAATGTCTGCCTTATCAACTGTCGATGGTAGGTTCTGCGCCTACCATGGTTGTAACGGGTAACGGGGAATCAGGGTTCGATTCCGGAGAGGGAGCC…	TGCGCAAGTCATTGGGACATAAAGCGAAACCTAAAGGCGAAATGAAAGTGAA----TTCGTATCACT--------TGTGATCG----AATAGGGAGGATGATCAGGCTCAAGGACTTGAT--CCGCACTCCCGGGGCGTCTCGTGTTCATTGCGAACTGAGGCGCACCTAGAGCGTACACGCTGTGACCCGAAAGGTGGGGAACTATGCCTGATCAGGACGAAGTCAGGGGAAACCCTGATGGAGGTCCGTAGCGATTCTGACGTGCAAATCGATCGTAAGAATTTGGTATAGCGGCGATAGACTAATCGAACCATCTAGTAGCTGGTTCCCTCCGAAGTTTCCCTCAGGATAGCTGGCGCTC-------AAATAAAGCGGACAGTCCCTAAAA-GGGG…	CTTACTATCAGCAATTCCATATTTAGGCACTTCAATAGTAACTTGACTATGAGGCGGATTTGCAGTTAGTAATCCTACTCTAAACCGATTTTTTTCATTACATTTTATATTACCTTTCTTAATTATAGCTATAGTAATAATCCACCTACTTTTCTTACATCAAACT-GGTTCAAATAACCCTTTAGGAATAAATAGCAATTTAGATAAAATCCCATTCCACCCTTATTATTCATTTAAAGATTTACTAGGATTTTTAATAATATTATTTATTTTAATATTAATTACATTAATCAGTCCTTATAAGTTAGGAGATCCTGATAACTTTATCCCTGCTAACCCAATAATTACTCCCATTCA-	----------------------------------------------------------------------------------------------------------------------------------------------------------------------------------------------------------------------------------------------------------TATAAATAATATAAGATTTTGATTATTACCCCCATCTTTAACTTTATTACTAATAAGAAGTATAGTAGAAAGAGGGGCTGGAACAGGATGAACTGTATACCCTCCCTTATCAGCCAATATTGCTCATAGAGG-TCCATCAGTAGATTTA…	---------------------------AAGTTT-ATATTTTAA-TTCTTCCTGGATTTGGAATTATTTCTCATATTATTAGTCAAGAAAGAGGA-AAAAAA-GAAACTTTTGGATCCTTAGGAATAATTTATGCAATAATATCAATTGGCTTACTAGGC-TTTTTAGTATGAGCCCATCATATA-TTTACTGTAGGAATAGATGTAGATACTCGGGCCTATTTTACATCAGCTACAATAATTATTGCAATTCCTACCGGAATCAAAATTTTTAGCTGATTAGCTACTTTACATGGAGCTCAAATTAATTATTCACCATCAATATTATGAGCCTTAGGATTTGTATTTTTATTTACTATTGGAGGTCTTACTGGGGTAATTTTAGCTAA-TTCATCTATC…	-----------------------TGTGAGCCAGATTGGATTCTATCTTTAAAATATT-TATATTATTTTAGTACGAAAGGACCAAATATTAGTTAAATT-AATTTAATTTTGAATTATATTATTATTTTGGCAGATTAGTGCTTTAAATTTAGAATTTAATTATGTAT-AATTATACAGATAATACTTGTTTTATTTGGATTTTTTAATAGTAGTTATTAGGTTATTAATTTTATTAATTAGTATTTTAGTAGGAGTTGCATATTTAACATTATTAGAGCGTAAAGTTCTTGGGTATATTCAGTTTCGTAAAGGTCCAAATAAGGTAGGGTTATTAGGAATTTTACAACCGTTTAGTGATGGTATTAAGTTATTTTCTAAGGAAAGTACATATCCTTTA…										AGTCATATGCTTGTCTCAAAGATTAAGCCATGCATGTCTCAGTACAAGCCAAATTAAGGTGAAACCGCGAAAGGCTCATTAAATCAGTTATGGTTCATTAGATCGTACACACATTTACTTGGATAACTGTGGTAATTCTAGAGCTAATACATGCCAACAGAACTCCGACCGGAGACGGAAGGAGTGCCTTTATTAGATCAAAACCAATCGGTGGCGCGGCTTTGGT--CGTGTCATCGTACAACATGGTGAATCTGAATAACGTTTGCTGATCGCACGGTCTCGCACCGGCGACGCATCTTTCAAATGTCTGCCTTATCAACTGTCGATGGTAGGTTCTGCGCCTACCATGGTTGTAACGGGTAACGGGGAATCAGGGTTCGATTCCGGAGAGGGAGCC…	TGCGCAAGTCATTGGGACATAAAGCGAAACCTAAAGGCGAAATGAAAGTGAA----TTCGTATCACT--------TGTGATCG----AATAGGGAGGATGATCAGGCTCAAGGACTTGAT--CCGCACTCCCGGGGCGTCTCGTGTTCATTGCGAACTGAGGCGCACCTAGAGCGTACACGCTGTGACCCGAAAGGTGGGGAACTATGCCTGATCAGGACGAAGTCAGGGGAAACCCTGATGGAGGTCCGTAGCGATTCTGACGTGCAAATCGATCGTAAGAATTTGGTATAGCGGCGATAGACTAATCGAACCATCTAGTAGCTGGTTCCCTCCGAAGTTTCCCTCAGGATAGCTGGCGCTC-------AAATAAAGCGGACAGTCCCTAAAA-GGGG…	CTTACTATCAGCAATTCCATATTTAGGCACTTCAATAGTAACTTGACTATGAGGCGGATTTGCAGTTAGTAATCCTACTCTAAACCGATTTTTTTCATTACATTTTATATTACCTTTCTTAATTATAGCTATAGTAATAATCCACCTACTTTTCTTACATCAAACT-GGTTCAAATAACCCTTTAGGAATAAATAGCAATTTAGATAAAATCCCATTCCACCCTTATTATTCATTTAAAGATTTACTAGGATTTTTAATAATATTATTTATTTTAATATTAATTACATTAATCAGTCCTTATAAGTTAGGAGATCCTGATAACTTTATCCCTGCTAACCCAATAATTACTCCCATTCA-	----------------------------------------------------------------------------------------------------------------------------------------------------------------------------------------------------------------------------------------------------------TATAAATAATATAAGATTTTGATTATTACCCCCATCTTTAACTTTATTACTAATAAGAAGTATAGTAGAAAGAGGGGCTGGAACAGGATGAACTGTATACCCTCCCTTATCAGCCAATATTGCTCATAGAGG-TCCATCAGTAGATTTA…	---------------------------AAGTTT-ATATTTTAA-TTCTTCCTGGATTTGGAATTATTTCTCATATTATTAGTCAAGAAAGAGGA-AAAAAA-GAAACTTTTGGATCCTTAGGAATAATTTATGCAATAATATCAATTGGCTTACTAGGC-TTTTTAGTATGAGCCCATCATATA-TTTACTGTAGGAATAGATGTAGATACTCGGGCCTATTTTACATCAGCTACAATAATTATTGCAATTCCTACCGGAATCAAAATTTTTAGCTGATTAGCTACTTTACATGGAGCTCAAATTAATTATTCACCATCAATATTATGAGCCTTAGGATTTGTATTTTTATTTACTATTGGAGGTCTTACTGGGGTAATTTTAGCTAA-TTCATCTATC…	-----------------------TGTGAGCCAGATTGGATTCTATCTTTAAAATATT-TATATTATTTTAGTACGAAAGGACCAAATATTAGTTAAATT-AATTTAATTTTGAATTATATTATTATTTTGGCAGATTAGTGCTTTAAATTTAGAATTTAATTATGTAT-AATTATACAGATAATACTTGTTTTATTTGGATTTTTTAATAGTAGTTATTAGGTTATTAATTTTATTAATTAGTATTTTAGTAGGAGTTGCATATTTAACATTATTAGAGCGTAAAGTTCTTGGGTATATTCAGTTTCGTAAAGGTCCAAATAAGGTAGGGTTATTAGGAATTTTACAACCGTTTAGTGATGGTATTAAGTTATTTTCTAAGGAAAGTACATATCCTTTA…						AGTCATATGCTTGTCTCAAAGATTAAGCCATGCATGTCTCAGTACAAGCCAAATTAAGGTGAAACCGCGAAAGGCTCATTAAATCAGTTATGGTTCATTAGATCGTACACACATTTACTTGGATAACTGTGGTAATTCTAGAGCTAATACATGCCAACAGAACTCCGACCGGAGACGGAAGGAGTGCCTTTATTAGATCAAAACCAATCGGTGGCGCGGCTTTGGT--CGTGTCATCGTACAACATGGTGAATCTGAATAACGTTTGCTGATCGCACGGTCTCGCACCGGCGACGCATCTTTCAAATGTCTGCCTTATCAACTGTCGATGGTAGGTTCTGCGCCTACCATGGTTGTAACGGGTAACGGGGAATCAGGGTTCGATTCCGGAGAGGGAGCC…	TGCGCAAGTCATTGGGACATAAAGCGAAACCTAAAGGCGAAATGAAAGTGAA----TTCGTATCACT--------TGTGATCG----AATAGGGAGGATGATCAGGCTCAAGGACTTGAT--CCGCACTCCCGGGGCGTCTCGTGTTCATTGCGAACTGAGGCGCACCTAGAGCGTACACGCTGTGACCCGAAAGGTGGGGAACTATGCCTGATCAGGACGAAGTCAGGGGAAACCCTGATGGAGGTCCGTAGCGATTCTGACGTGCAAATCGATCGTAAGAATTTGGTATAGCGGCGATAGACTAATCGAACCATCTAGTAGCTGGTTCCCTCCGAAGTTTCCCTCAGGATAGCTGGCGCTC-------AAATAAAGCGGACAGTCCCTAAAA-GGGG…	----------------------------------------------------------------------------------------------------------------------------------------------------------------------------------------------------------------------------------------------------------TATAAATAATATAAGATTTTGATTATTACCCCCATCTTTAACTTTATTACTAATAAGAAGTATAGTAGAAAGAGGGGCTGGAACAGGATGAACTGTATACCCTCCCTTATCAGCCAATATTGCTCATAGAGG-TCCATCAGTAGATTTA…	---------------------------AAGTTT-ATATTTTAA-TTCTTCCTGGATTTGGAATTATTTCTCATATTATTAGTCAAGAAAGAGGA-AAAAAA-GAAACTTTTGGATCCTTAGGAATAATTTATGCAATAATATCAATTGGCTTACTAGGC-TTTTTAGTATGAGCCCATCATATA-TTTACTGTAGGAATAGATGTAGATACTCGGGCCTATTTTACATCAGCTACAATAATTATTGCAATTCCTACCGGAATCAAAATTTTTAGCTGATTAGCTACTTTACATGGAGCTCAAATTAATTATTCACCATCAATATTATGAGCCTTAGGATTTGTATTTTTATTTACTATTGGAGGTCTTACTGGGGTAATTTTAGCTAA-TTCATCTATC…
x		x	x		x	x	x		x		>IO26	IO26	Parapropus sericeus muelleri Jeannel, 1924	>Parapropus_sericeus_muelleri_IO26	#N/A	KU980173	KX121084		KX121087	KX121133			yes	KU980173	KX121084	KX719875	KX121087	KX121133														>Parapropus_sericeus_muelleri_IO26	>Parapropus_sericeus_muelleri_IO26	>Parapropus_sericeus_muelleri_IO26	>Parapropus_sericeus_muelleri_IO26			>Parapropus_sericeus_muelleri_IO26
																AGTCATATGCTTGTCTCAAAGATTAAGCCATGCATGTCTCAGTACAAGCCAAATTAAGGTGAAACCGCGAAAGGCTCATTAAATCAGTTATGGTTCCTTAGATCGTACCCACATTTACTTGGATAACTGTGGTAATTCTAGAGCTAATACATGCTAACAGAACTCTGACCGGAGACGGAAGGAGTGCCTTTATTAGATCAAAACCAATCGGTGGCACGGCCACGGT--CGTGTCATCGTACAATATGGTGAATCTGAATAACGATTGCTGATCGCACGGTCTCGCACCGGCGACGTATCTTTCAAATGTCTGCCTTATCAACTGTCGATGGTAGGTTCTGCGCCTACCATGGTTGTAACGGGTAACGGGGAATCAGGGTTCGATTCCGGAGAGGGAGCC…	TACGCAAGTCATTGGGACA-AAAGCGAAATCTAAAGGCATAATGAAAGTGAACGTGCGCGCGCCACT--------TGTGGCCGCGTACATAGGGAGGATGGGTTGGCCCAAGGGCCGGCC--TCGCACTCCCGGGGCGTCTCGTGTTCATTGCGAACTGAGGCGCACCTAGAGCGTACCTGCTGGGACCCGAAAGATGGTGAACTATGCCTGGTCAGGACGAAGTCAGGGGAAACCCTGATGGAGGTCCGTAGCGATTCTGACGTGCAAATCGATCGTCGGAACTGGGTATAGGGGCGAAAGACTAATCGAACCATCTAGTAGCTGGTTCCCTCCGAAGTTTCCCTCAGGATAGCTGGCGCTCAAATATACAAAAATGCAGTCAGTCTCTATAC-GGGA…	TTTATTATCAGCCATCCCTTATATTGGTTATATAGCAGTACAATGATTATGAGGGGGATTTGCAGTAGATAATGCTACTTTAAACCGATTCTTTTCATTACATTTTATTATGCCTTTTGTAATTATTGCTATAGTAATAATCCATCTACTATTCCTACATCAAACA-GGGTCAAATAATCCTTTAGGGGTAAATAGAAACATTGACAAAATTCCATTTCATCCATATTTTTCTCTTAAAGATATTTTTGGTATATTAATATTAATTTTTATAATAACTATAACAACTTTAACTAATCCTTATTATTTAGGAGACCCAGACAATTTTATTCCTGCTAATCCTCTTGTAACACCTATCCA-	--------------------------------------------------------------------AGCAGAACTTGGAAATCCTGGAAGATTAATCGGAG------ATGATCAAATTTATAACGTAATTGTAACTGCTCATGCTTTTATTATGATTTTTTTTATAGTAATACCTATAATAATTGGAGGTTTTGGAAACTGACTTGTTCCTTTAATACTGGGAGCC--CCTGACATAGCCTTCCCTCGAATAAATAATATAAGCTTTTGATTACTTCCCCCTTCTTTAACTTTATTGTTAATAAGAAGAATTGTAGAAAGAGGAGCTGGTACTGGATGAACAGTATATCCCCCCCTATCCTCAAATATCTCTCATAGAGG-ATCATCAGTAGATTTA…	------------------TCATCCAG-AAGTAT-ATATTCTAA-TTTTACCTGGATTTGGAATAATCTCCCATATTATTGCGCAAGAAAGAGGA-AAAAAA-GAAACATTTGGAACTTTAGGAATAGTTTATGCTATAATAGCAATTGGAATTTTAGGA-TTTGTAGTATGAGCTCATCATATA-TTTACTGTTGGAATAGATGTAGATACTCGAGCCTATTTTACTTCAGCAACTATAATTATTGCAGTACCTACAGGTATTAAAATTTTTAGCTGATTAGCTACCCTTCATGGAACCCAAATTAACTACTCCCCTTCAATATTATGAGCTTTAGGATTTGTATTTTTATTCACAATAGGGGGATTAACCGGAGTAATCTTGGCCAA-TTCCTCAATT…											AGTCATATGCTTGTCTCAAAGATTAAGCCATGCATGTCTCAGTACAAGCCAAATTAAGGTGAAACCGCGAAAGGCTCATTAAATCAGTTATGGTTCCTTAGATCGTACCCACATTTACTTGGATAACTGTGGTAATTCTAGAGCTAATACATGCTAACAGAACTCTGACCGGAGACGGAAGGAGTGCCTTTATTAGATCAAAACCAATCGGTGGCACGGCCACGGT--CGTGTCATCGTACAATATGGTGAATCTGAATAACGATTGCTGATCGCACGGTCTCGCACCGGCGACGTATCTTTCAAATGTCTGCCTTATCAACTGTCGATGGTAGGTTCTGCGCCTACCATGGTTGTAACGGGTAACGGGGAATCAGGGTTCGATTCCGGAGAGGGAGCC…	TACGCAAGTCATTGGGACA-AAAGCGAAATCTAAAGGCATAATGAAAGTGAACGTGCGCGCGCCACT--------TGTGGCCGCGTACATAGGGAGGATGGGTTGGCCCAAGGGCCGGCC--TCGCACTCCCGGGGCGTCTCGTGTTCATTGCGAACTGAGGCGCACCTAGAGCGTACCTGCTGGGACCCGAAAGATGGTGAACTATGCCTGGTCAGGACGAAGTCAGGGGAAACCCTGATGGAGGTCCGTAGCGATTCTGACGTGCAAATCGATCGTCGGAACTGGGTATAGGGGCGAAAGACTAATCGAACCATCTAGTAGCTGGTTCCCTCCGAAGTTTCCCTCAGGATAGCTGGCGCTCAAATATACAAAAATGCAGTCAGTCTCTATAC-GGGA…	TTTATTATCAGCCATCCCTTATATTGGTTATATAGCAGTACAATGATTATGAGGGGGATTTGCAGTAGATAATGCTACTTTAAACCGATTCTTTTCATTACATTTTATTATGCCTTTTGTAATTATTGCTATAGTAATAATCCATCTACTATTCCTACATCAAACA-GGGTCAAATAATCCTTTAGGGGTAAATAGAAACATTGACAAAATTCCATTTCATCCATATTTTTCTCTTAAAGATATTTTTGGTATATTAATATTAATTTTTATAATAACTATAACAACTTTAACTAATCCTTATTATTTAGGAGACCCAGACAATTTTATTCCTGCTAATCCTCTTGTAACACCTATCCA-	--------------------------------------------------------------------AGCAGAACTTGGAAATCCTGGAAGATTAATCGGAG------ATGATCAAATTTATAACGTAATTGTAACTGCTCATGCTTTTATTATGATTTTTTTTATAGTAATACCTATAATAATTGGAGGTTTTGGAAACTGACTTGTTCCTTTAATACTGGGAGCC--CCTGACATAGCCTTCCCTCGAATAAATAATATAAGCTTTTGATTACTTCCCCCTTCTTTAACTTTATTGTTAATAAGAAGAATTGTAGAAAGAGGAGCTGGTACTGGATGAACAGTATATCCCCCCCTATCCTCAAATATCTCTCATAGAGG-ATCATCAGTAGATTTA…	------------------TCATCCAG-AAGTAT-ATATTCTAA-TTTTACCTGGATTTGGAATAATCTCCCATATTATTGCGCAAGAAAGAGGA-AAAAAA-GAAACATTTGGAACTTTAGGAATAGTTTATGCTATAATAGCAATTGGAATTTTAGGA-TTTGTAGTATGAGCTCATCATATA-TTTACTGTTGGAATAGATGTAGATACTCGAGCCTATTTTACTTCAGCAACTATAATTATTGCAGTACCTACAGGTATTAAAATTTTTAGCTGATTAGCTACCCTTCATGGAACCCAAATTAACTACTCCCCTTCAATATTATGAGCTTTAGGATTTGTATTTTTATTCACAATAGGGGGATTAACCGGAGTAATCTTGGCCAA-TTCCTCAATT…	---------------------------------------------------------------------------------------------------------------------------------------------------------------------------------------------------------------------------------------------------------------------------------------------------------------------------------------------------------------------------------------------------------------…						AGTCATATGCTTGTCTCAAAGATTAAGCCATGCATGTCTCAGTACAAGCCAAATTAAGGTGAAACCGCGAAAGGCTCATTAAATCAGTTATGGTTCCTTAGATCGTACCCACATTTACTTGGATAACTGTGGTAATTCTAGAGCTAATACATGCTAACAGAACTCTGACCGGAGACGGAAGGAGTGCCTTTATTAGATCAAAACCAATCGGTGGCACGGCCACGGT--CGTGTCATCGTACAATATGGTGAATCTGAATAACGATTGCTGATCGCACGGTCTCGCACCGGCGACGTATCTTTCAAATGTCTGCCTTATCAACTGTCGATGGTAGGTTCTGCGCCTACCATGGTTGTAACGGGTAACGGGGAATCAGGGTTCGATTCCGGAGAGGGAGCC…	TACGCAAGTCATTGGGACA-AAAGCGAAATCTAAAGGCATAATGAAAGTGAACGTGCGCGCGCCACT--------TGTGGCCGCGTACATAGGGAGGATGGGTTGGCCCAAGGGCCGGCC--TCGCACTCCCGGGGCGTCTCGTGTTCATTGCGAACTGAGGCGCACCTAGAGCGTACCTGCTGGGACCCGAAAGATGGTGAACTATGCCTGGTCAGGACGAAGTCAGGGGAAACCCTGATGGAGGTCCGTAGCGATTCTGACGTGCAAATCGATCGTCGGAACTGGGTATAGGGGCGAAAGACTAATCGAACCATCTAGTAGCTGGTTCCCTCCGAAGTTTCCCTCAGGATAGCTGGCGCTCAAATATACAAAAATGCAGTCAGTCTCTATAC-GGGA…	--------------------------------------------------------------------AGCAGAACTTGGAAATCCTGGAAGATTAATCGGAG------ATGATCAAATTTATAACGTAATTGTAACTGCTCATGCTTTTATTATGATTTTTTTTATAGTAATACCTATAATAATTGGAGGTTTTGGAAACTGACTTGTTCCTTTAATACTGGGAGCC--CCTGACATAGCCTTCCCTCGAATAAATAATATAAGCTTTTGATTACTTCCCCCTTCTTTAACTTTATTGTTAATAAGAAGAATTGTAGAAAGAGGAGCTGGTACTGGATGAACAGTATATCCCCCCCTATCCTCAAATATCTCTCATAGAGG-ATCATCAGTAGATTTA…	------------------TCATCCAG-AAGTAT-ATATTCTAA-TTTTACCTGGATTTGGAATAATCTCCCATATTATTGCGCAAGAAAGAGGA-AAAAAA-GAAACATTTGGAACTTTAGGAATAGTTTATGCTATAATAGCAATTGGAATTTTAGGA-TTTGTAGTATGAGCTCATCATATA-TTTACTGTTGGAATAGATGTAGATACTCGAGCCTATTTTACTTCAGCAACTATAATTATTGCAGTACCTACAGGTATTAAAATTTTTAGCTGATTAGCTACCCTTCATGGAACCCAAATTAACTACTCCCCTTCAATATTATGAGCTTTAGGATTTGTATTTTTATTCACAATAGGGGGATTAACCGGAGTAATCTTGGCCAA-TTCCTCAATT…			AGTCATATGCTTGTCTCAAAGATTAAGCCATGCATGTCTCAGTACAAGCCAAATTAAGGTGAAACCGCGAAAGGCTCATTAAATCAGTTATGGTTCCTTAGATCGTACCCACATTTACTTGGATAACTGTGGTAATTCTAGAGCTAATACATGCTAACAGAACTCTGACCGGAGACGGAAGGAGTGCCTTTATTAGATCAAAACCAATCGGTGGCACGGCCACGGT--CGTGTCATCGTACAATATGGTGAATCTGAATAACGATTGCTGATCGCACGGTCTCGCACCGGCGACGTATCTTTCAAATGTCTGCCTTATCAACTGTCGATGGTAGGTTCTGCGCCTACCATGGTTGTAACGGGTAACGGGGAATCAGGGTTCGATTCCGGAGAGGGAGCC…
											>IO27	IO27	Apholeuonus sp.	>Apholeuonus_sp_IO27	#N/A
																AGTCATATGCTTGTCTCAAAGATTAAGCCATGCATGTCTCAGTACAAGCCAAATTAAGGTGAAACCGCGAAAGGCTCATTAAATCAGTTATGGTTCCTTAGATCGTACCCACATTTACTTGGATAACTGTGGTAATTCTAGAGCTAATACATGCTAACAGAACTCTGACCGGAGACGGAAGGAGTGCCTTTATTAGATCAAAACCAATCGGTGGCACGGCCACGGT--CGTGTCATCGTACAATATGGTGAATCTGAATAACGATTGCTGATCGCACGGTCTCGCACCGGCGACGTATCTTTCAAATGTCTGCCTTATCAACTGTCGATGGTAGGTTCTGCGCCTACCATGGTTGTAACGGGTAACGGGGAATCAGGGTTCGATTCCGGAGAGGGAGCC…	TACGCAAGTCATTGGGACA-AAAGCGAAATCTAAAGGCATAATGAAAGTGAACGTGCGTGCGCCACT--------TGTGGCCACGTACATAGGGAGGATGGGTTGGCCCAAGGGCCGGCC--TCGCACTCCCGGGGCGTCTCGTGTTCATTGCGAACTGAGGCGCACCTAGAGCGTACATGCTGGGACCCGAAAGATGGTGAACTATGCCTGGTCAGGACGAAGTCAGGGGAAACCCTGATGGAGGTCCGTAGCGATTCTGACGTGCAAATCGATCGTCGGAACTGGGTATAGGGGCGAAAGACTAATCGAACCATCTAGTAGCTGGTTCCCTCCGAAGTTTCCCTCAGGATAGCTGGCGCTCAAATATACAAAAATGCAGTCAGTCTCTATAC-GGGA…		GAACTTTATATTTCATTTTCGGGGCATGATCAGGAATAA-TCGGAACCTCTCTAAGATTATTAATTCGAGCTGAATTAGGAAACCCAGGAAGATTAATTGGAG------ATGATCAAATCTACAATGTAATTGTAACTGCCCACGCTTTCATTATAATTTTTTTTATAGTGATACCTATAATAATTGGTGGGTTCGGAAATTGACTTGTCCCATTAATATTAGGAGCT--CCTGATATAGCTTTTCCTCGAATAAACAATATAAGATTTTGACTGCTTCCCCCAGCATTAACCTTATTGTTAATAAGAAGAATTGTAGAAAGAGGAGCTGGAACAGGATGAACAGTATATCCCCCTTTATCCTCAAATATCTCTCATAGAGG-ATCATCAGTAGATTTA…	------------------GCACCCAG-AAGTAT-ATATTCTTA-TTCTTCCTGGTTTTGGGATAATTTCCCATATTATTAGACAAGAAAGAGGA-AAAAAA-GAAACATTTGGAACCTTGGGAATAATTTATGCTATAATAGCTATTGGGATTTTAGGA-TTTGTAGTATGGGCTCATCATATA-TTTACTGTTGGAATAGATGTAGATACACGAGCTTATTTTACTTCGGCTACTATAATTATTGCTGTTCCCACAGGAATTAAAATTTTTAGGTGATTAGCAACTCTTCACGGAACCCAAATTAATTACTCACCTTCAATATTATGAGCATTAGGATTTGTATTTTTATTTACAATAGGGGGACTTACTGGTGTTATCTTAGCTAA-TTCCTCAGTA…	--------------------------------------------------------T-TATA-TATTTTAGTACGAAAGGACCAAATATATATTATATT--AATTTATTTTGAATAATATTATTATTTTGGCAGATTAGTGCTTTAAATTTAGAATTTAAATATATGATTATTTCATAAATAATACTTGTATTTTGTAGATTTAATTTTAATTTTTATTAGAATATTAATTTTAATAGTAGGGGTTTTAGTGGGAGTAGCTTTTTTGACTTTATTAGAGCGTAAAGTTTTAGGATATATTCAGATTCGTAAAGGTCCTAATAAAGTTGGTTTATTAGGAATTTTACAACCTTTTAGAGATGCAATTAAGTTATTTTCTAAGGAAAGAATATTTCCTTTA…										AGTCATATGCTTGTCTCAAAGATTAAGCCATGCATGTCTCAGTACAAGCCAAATTAAGGTGAAACCGCGAAAGGCTCATTAAATCAGTTATGGTTCCTTAGATCGTACCCACATTTACTTGGATAACTGTGGTAATTCTAGAGCTAATACATGCTAACAGAACTCTGACCGGAGACGGAAGGAGTGCCTTTATTAGATCAAAACCAATCGGTGGCACGGCCACGGT--CGTGTCATCGTACAATATGGTGAATCTGAATAACGATTGCTGATCGCACGGTCTCGCACCGGCGACGTATCTTTCAAATGTCTGCCTTATCAACTGTCGATGGTAGGTTCTGCGCCTACCATGGTTGTAACGGGTAACGGGGAATCAGGGTTCGATTCCGGAGAGGGAGCC…	TACGCAAGTCATTGGGACA-AAAGCGAAATCTAAAGGCATAATGAAAGTGAACGTGCGTGCGCCACT--------TGTGGCCACGTACATAGGGAGGATGGGTTGGCCCAAGGGCCGGCC--TCGCACTCCCGGGGCGTCTCGTGTTCATTGCGAACTGAGGCGCACCTAGAGCGTACATGCTGGGACCCGAAAGATGGTGAACTATGCCTGGTCAGGACGAAGTCAGGGGAAACCCTGATGGAGGTCCGTAGCGATTCTGACGTGCAAATCGATCGTCGGAACTGGGTATAGGGGCGAAAGACTAATCGAACCATCTAGTAGCTGGTTCCCTCCGAAGTTTCCCTCAGGATAGCTGGCGCTCAAATATACAAAAATGCAGTCAGTCTCTATAC-GGGA…	-----------------------------------------------------------------------------------------------------------------------------------------------------------------------------------------------------------------------------------------------------------------------------------------------------------------------------------------------------------------------	GAACTTTATATTTCATTTTCGGGGCATGATCAGGAATAA-TCGGAACCTCTCTAAGATTATTAATTCGAGCTGAATTAGGAAACCCAGGAAGATTAATTGGAG------ATGATCAAATCTACAATGTAATTGTAACTGCCCACGCTTTCATTATAATTTTTTTTATAGTGATACCTATAATAATTGGTGGGTTCGGAAATTGACTTGTCCCATTAATATTAGGAGCT--CCTGATATAGCTTTTCCTCGAATAAACAATATAAGATTTTGACTGCTTCCCCCAGCATTAACCTTATTGTTAATAAGAAGAATTGTAGAAAGAGGAGCTGGAACAGGATGAACAGTATATCCCCCTTTATCCTCAAATATCTCTCATAGAGG-ATCATCAGTAGATTTA…	------------------GCACCCAG-AAGTAT-ATATTCTTA-TTCTTCCTGGTTTTGGGATAATTTCCCATATTATTAGACAAGAAAGAGGA-AAAAAA-GAAACATTTGGAACCTTGGGAATAATTTATGCTATAATAGCTATTGGGATTTTAGGA-TTTGTAGTATGGGCTCATCATATA-TTTACTGTTGGAATAGATGTAGATACACGAGCTTATTTTACTTCGGCTACTATAATTATTGCTGTTCCCACAGGAATTAAAATTTTTAGGTGATTAGCAACTCTTCACGGAACCCAAATTAATTACTCACCTTCAATATTATGAGCATTAGGATTTGTATTTTTATTTACAATAGGGGGACTTACTGGTGTTATCTTAGCTAA-TTCCTCAGTA…	--------------------------------------------------------T-TATA-TATTTTAGTACGAAAGGACCAAATATATATTATATT--AATTTATTTTGAATAATATTATTATTTTGGCAGATTAGTGCTTTAAATTTAGAATTTAAATATATGATTATTTCATAAATAATACTTGTATTTTGTAGATTTAATTTTAATTTTTATTAGAATATTAATTTTAATAGTAGGGGTTTTAGTGGGAGTAGCTTTTTTGACTTTATTAGAGCGTAAAGTTTTAGGATATATTCAGATTCGTAAAGGTCCTAATAAAGTTGGTTTATTAGGAATTTTACAACCTTTTAGAGATGCAATTAAGTTATTTTCTAAGGAAAGAATATTTCCTTTA…
x											>IO28	IO28	Speonesiotes sp.	>Speonesiotes_sp_IO28	#N/A				KX671635	KX671691			yes	KX755508	KX719982		KX671635	KX671691	KX719926
																AGTCATATGCTTGTCTCAAAGATTAAGCCATGCATGTCTCAGTACAAGCCAAATTAAGGTGAAACCGCGAAAGGCTCATTAAATCAGTTATGGTTCCTTAGATCGTACACACATTTACTTGGATAACTGTGGTAATTCTAGAGCTAATACATGCTAACAGAACTCCGACCGGAGACGGAAGGAGTGCCTTTATTAGATCAAAACCAATCGGTGGCTTGGCCACGGC--CTCGCCATCGTACAAAATGGTGAATCTGAATAACGTTTGCTGATCGCACGGTCTCGCACCGGCGACGCATCTTTCAAATGTCTGCCTTATCAACTGTCGATGGTAGGATCTGCGCCTACCATGGTTGTAACGGGTAACGGGGAATCAGGGTTCGATTCCGGAGAGGGAGCC…	TGCGCAAGTCATTGGGACTTAAAGCGAAACCTAAAGGCAAAATGAAAGTGAA----AGCGTGCCACT--------TGTGGYCG----CATAGGGAGGATGAGCTGGCTCACGGACCAGCT--CCGCACTCCCGGGGCGTCTCGTGTTCATTGCGAACTGAGGCGCACCTAGAGCGTACATGCTACTGCCCGAAAGATGGGGAACTATGCCTGATCAGGACGAAGTCAGGGGAAACCCTGATGGAGGTCCGTAGCGGTTCTGACGTGCAAATCGATCGTAAGAATTTGGTATAGCGGCGAAAGACTAATCGACCTATCTAGTAGCTGGTTCCCTCCGAAGTTTCCCTCAGGATAGCTGGCATTCA----TAAAAATAAGCGGTCAGTCCCTAAAG-GGGA…		GAACCTTATATTTTATTCTAGGTTCTTGGTCTGGAATAA-TTGGAACCTCCTTAAGTTTACTCATCCGAGCAGAACTTGGTAATCCTGGAAGTCTAATCGGAA------ATGATCAAATTTACAATGTAGTAGTAACAGCMCATGCTTTCATTATAATTTTTTTTATGGTAATGCCAATTATAATTGGTGGATTTGGAAACTGATTAGTCCCTCTTATACTAGGAGCT--CCTGATATGGCATTCCCTCGAATAAATAATATAAGATTTTGACTCCTTCCCCCTTCTTTAACTCTCTTATTAATAAGAAGAATTATTGAAAGTGGGGCTGGAACTGGTTGGACTGTTTATCCCCCTCTTTCAGCTAATATTGCCCATAGAGG-ACCTTCAGTTGATTTA…	------------------ACATCCAG-AAGTTT-ACATCCTAA-TTCTACCTGGGTTTGGAATCATCTCCCATATTATTAGCCAAGAAAGAGGG-AAAAAA-GAAACATTTGGATCCTTAGGAATAATTTATGCCATAATAGCTATTGGTTTATTAGGA-TTTGTTGTATGAGCTCATCATATA-TTTACAGTAGGAATAGATGTAGATACACGAGCCTACTTTACTTCAGCCACAATAATTATTGCTGTTCCTACTGGAATTAAAATTTTTAGATGATTAGCCACACTTCATGGAACACAAATTAATTACTCCCCCTCCATGCTCTGATCCTTAGGATTTGTCTTTCTCTTCACGGTAGGGGGCCTTACAGGAGTAATTCTAGCTAA-TTCCTCAATT…	-----------------------CGTGAGCCAGGTTGGATTCTATCTTTAAATAAG--AATAGTATTTTAGTACGAAAGGACCAATTATTAGATATAAT--ATTTTTTATAGAATAAAATTATTATTTTGGCAGATTAGTGTTTTAAATTTAGAATTTAAGTATGTAA-GGTTTTACAAATAATA-TTGTTTTATAAGGATATTTTATTAATTATAGTTAGAATTTTAATTTTATTAGTGGGGGTATTGGTGGGGGTAGCTTTTTTAACATTATTAGAGCGTAAGGTTTTAGGTTATATTCAGATTCGTAAGGGTCCAAATAAAGTGGGAGTTTTAGGTATGTTGCAGCCATTCAGAGATGCTTTGAAGTTATTTTCTAAGGAGGTTGTTTATCCTTTA…										AGTCATATGCTTGTCTCAAAGATTAAGCCATGCATGTCTCAGTACAAGCCAAATTAAGGTGAAACCGCGAAAGGCTCATTAAATCAGTTATGGTTCCTTAGATCGTACACACATTTACTTGGATAACTGTGGTAATTCTAGAGCTAATACATGCTAACAGAACTCCGACCGGAGACGGAAGGAGTGCCTTTATTAGATCAAAACCAATCGGTGGCTTGGCCACGGC--CTCGCCATCGTACAAAATGGTGAATCTGAATAACGTTTGCTGATCGCACGGTCTCGCACCGGCGACGCATCTTTCAAATGTCTGCCTTATCAACTGTCGATGGTAGGATCTGCGCCTACCATGGTTGTAACGGGTAACGGGGAATCAGGGTTCGATTCCGGAGAGGGAGCC…	TGCGCAAGTCATTGGGACTTAAAGCGAAACCTAAAGGCAAAATGAAAGTGAA----AGCGTGCCACT--------TGTGGYCG----CATAGGGAGGATGAGCTGGCTCACGGACCAGCT--CCGCACTCCCGGGGCGTCTCGTGTTCATTGCGAACTGAGGCGCACCTAGAGCGTACATGCTACTGCCCGAAAGATGGGGAACTATGCCTGATCAGGACGAAGTCAGGGGAAACCCTGATGGAGGTCCGTAGCGGTTCTGACGTGCAAATCGATCGTAAGAATTTGGTATAGCGGCGAAAGACTAATCGACCTATCTAGTAGCTGGTTCCCTCCGAAGTTTCCCTCAGGATAGCTGGCATTCA----TAAAAATAAGCGGTCAGTCCCTAAAG-GGGA…	-----------------------------------------------------------------------------------------------------------------------------------------------------------------------------------------------------------------------------------------------------------------------------------------------------------------------------------------------------------------------	GAACCTTATATTTTATTCTAGGTTCTTGGTCTGGAATAA-TTGGAACCTCCTTAAGTTTACTCATCCGAGCAGAACTTGGTAATCCTGGAAGTCTAATCGGAA------ATGATCAAATTTACAATGTAGTAGTAACAGCMCATGCTTTCATTATAATTTTTTTTATGGTAATGCCAATTATAATTGGTGGATTTGGAAACTGATTAGTCCCTCTTATACTAGGAGCT--CCTGATATGGCATTCCCTCGAATAAATAATATAAGATTTTGACTCCTTCCCCCTTCTTTAACTCTCTTATTAATAAGAAGAATTATTGAAAGTGGGGCTGGAACTGGTTGGACTGTTTATCCCCCTCTTTCAGCTAATATTGCCCATAGAGG-ACCTTCAGTTGATTTA…	------------------ACATCCAG-AAGTTT-ACATCCTAA-TTCTACCTGGGTTTGGAATCATCTCCCATATTATTAGCCAAGAAAGAGGG-AAAAAA-GAAACATTTGGATCCTTAGGAATAATTTATGCCATAATAGCTATTGGTTTATTAGGA-TTTGTTGTATGAGCTCATCATATA-TTTACAGTAGGAATAGATGTAGATACACGAGCCTACTTTACTTCAGCCACAATAATTATTGCTGTTCCTACTGGAATTAAAATTTTTAGATGATTAGCCACACTTCATGGAACACAAATTAATTACTCCCCCTCCATGCTCTGATCCTTAGGATTTGTCTTTCTCTTCACGGTAGGGGGCCTTACAGGAGTAATTCTAGCTAA-TTCCTCAATT…	-----------------------CGTGAGCCAGGTTGGATTCTATCTTTAAATAAG--AATAGTATTTTAGTACGAAAGGACCAATTATTAGATATAAT--ATTTTTTATAGAATAAAATTATTATTTTGGCAGATTAGTGTTTTAAATTTAGAATTTAAGTATGTAA-GGTTTTACAAATAATA-TTGTTTTATAAGGATATTTTATTAATTATAGTTAGAATTTTAATTTTATTAGTGGGGGTATTGGTGGGGGTAGCTTTTTTAACATTATTAGAGCGTAAGGTTTTAGGTTATATTCAGATTCGTAAGGGTCCAAATAAAGTGGGAGTTTTAGGTATGTTGCAGCCATTCAGAGATGCTTTGAAGTTATTTTCTAAGGAGGTTGTTTATCCTTTA…
											>IO30	IO30	Speonesiotes sp.	>Speonesiotes_sp_IO30	#N/A
																AGTCATATGCTTGTCTCAAAGATTAAGCCATGCATGTCTCAGTACAAGCCAAATTAAGGTGAAACCGCGAAAGGCTCATTAAATCAGTTATGGTTCCTTAGATCGTACTCACATTTACTTGGATAACTGTGGTAATTCTAGAGCTAATACATGCCAACAGAACTCCGACCGGAGACGGAAGGAGTGCCTTTATTAGATCAAAACCAATCGGTGGCATAGCCTCGGC--TGTGTCATCGTACAAAATGGTGAATCTGAATAACGTTTGCTGATCGCACGGTCTCGCACCGGCGACGCATCTTTCAAATGTCTGCCTTATCAACTGTCGATGGTAGGATCTGCGCCTACCATGGTTGTAACGGGTAACGGGGAATCAGGGTTCGATTCCGGAGAGGGAGCC…	TGCGCAAGTCATTGGGACTTAAAGCGAAACCTAAAGGCGTAATGAAAGTGAA----AGCGTGCCACT--------TGTGGCCG----TATAGGGAGGATGGGCTAGCCTGCGGGCCGGCT--CCGCACTCCCGGGGCGTCTCGTGTTCATTGCGAACTGAGGCGCACCTAGAGCGTACATGCTGGGACCCGAAAGATGGGGAACTATGCCTGATCAGGACGAAGTCAGGGGAAACCCTGATGGAGGTCCGTAGCGGTTCTGACGTGCAAATCGATCGTAAGAATTGGGTATAGCGGCGAAAGACTAATCGACCCATCTAGTAGCTGGTTCCCTCCGAAGTTTCCCTCAGGATAGCTGGCATTCA----T-AAAATTGGCGGACAGTCCCTACAT-GGGA…	TCTACTATCCGCTATCCCTTACCTAGGTAAAATAATAGTAGAATGGTTGTGGGGGGGATTCGCCGTAGATAATGCTACTTTAAATCGATTTTTCTCATTACACTTCTTTTTACCATTTATAATTATCGCAATAGTAATAATTCATTTAATATTCCTACATCAGACA-GGGTCGAATAATCCATTAGGTTTAAGTAAAAATTTAGACAAAATCCCCTTCCATCCATACTTCAGTTACAAAGATTTATTCGGTTATAGTATCTTAATTATAACTTTAATAATTATTACTTTATGAAACCCTTACATACTAGGAGACCCGGACAATTTTATCCCTGCCAATCCTTTAGTTACACCTATTCA-	GCACCCTCTACTTTATTTTAGGGGCTTGATCCGGAATAA-TCGGGACCTCTTTAAGATTACTGATTCGGGCCGAATTAGGTAATCCTGGAAGTTTAATTGGGA------ACGATCAAATCTACAATGTAATTGTCACCGCTCATGCCTTTATTATAATTTTTTTTATAGTTATACCTGTAATAATTGGGGGGTTTGGAAATTGATTAGTCCCTTTAATATTAGGGGCT--CCAGATATAGCTTTCCCACGAATAAATAACATAAGATTTTGACTACTCCCCCCTTCACTAACTTTATTACTTATAAGAAGGTTAATTGAAAGGGGGGCAGGGACTGGGTGAACTGTCTACCCGCCTTTATCAGCTAACATTGCCCATAGAGG-CCCCTCTGTAGATTTA…												AGTCATATGCTTGTCTCAAAGATTAAGCCATGCATGTCTCAGTACAAGCCAAATTAAGGTGAAACCGCGAAAGGCTCATTAAATCAGTTATGGTTCCTTAGATCGTACTCACATTTACTTGGATAACTGTGGTAATTCTAGAGCTAATACATGCCAACAGAACTCCGACCGGAGACGGAAGGAGTGCCTTTATTAGATCAAAACCAATCGGTGGCATAGCCTCGGC--TGTGTCATCGTACAAAATGGTGAATCTGAATAACGTTTGCTGATCGCACGGTCTCGCACCGGCGACGCATCTTTCAAATGTCTGCCTTATCAACTGTCGATGGTAGGATCTGCGCCTACCATGGTTGTAACGGGTAACGGGGAATCAGGGTTCGATTCCGGAGAGGGAGCC…	TGCGCAAGTCATTGGGACTTAAAGCGAAACCTAAAGGCGTAATGAAAGTGAA----AGCGTGCCACT--------TGTGGCCG----TATAGGGAGGATGGGCTAGCCTGCGGGCCGGCT--CCGCACTCCCGGGGCGTCTCGTGTTCATTGCGAACTGAGGCGCACCTAGAGCGTACATGCTGGGACCCGAAAGATGGGGAACTATGCCTGATCAGGACGAAGTCAGGGGAAACCCTGATGGAGGTCCGTAGCGGTTCTGACGTGCAAATCGATCGTAAGAATTGGGTATAGCGGCGAAAGACTAATCGACCCATCTAGTAGCTGGTTCCCTCCGAAGTTTCCCTCAGGATAGCTGGCATTCA----T-AAAATTGGCGGACAGTCCCTACAT-GGGA…	TCTACTATCCGCTATCCCTTACCTAGGTAAAATAATAGTAGAATGGTTGTGGGGGGGATTCGCCGTAGATAATGCTACTTTAAATCGATTTTTCTCATTACACTTCTTTTTACCATTTATAATTATCGCAATAGTAATAATTCATTTAATATTCCTACATCAGACA-GGGTCGAATAATCCATTAGGTTTAAGTAAAAATTTAGACAAAATCCCCTTCCATCCATACTTCAGTTACAAAGATTTATTCGGTTATAGTATCTTAATTATAACTTTAATAATTATTACTTTATGAAACCCTTACATACTAGGAGACCCGGACAATTTTATCCCTGCCAATCCTTTAGTTACACCTATTCA-	GCACCCTCTACTTTATTTTAGGGGCTTGATCCGGAATAA-TCGGGACCTCTTTAAGATTACTGATTCGGGCCGAATTAGGTAATCCTGGAAGTTTAATTGGGA------ACGATCAAATCTACAATGTAATTGTCACCGCTCATGCCTTTATTATAATTTTTTTTATAGTTATACCTGTAATAATTGGGGGGTTTGGAAATTGATTAGTCCCTTTAATATTAGGGGCT--CCAGATATAGCTTTCCCACGAATAAATAACATAAGATTTTGACTACTCCCCCCTTCACTAACTTTATTACTTATAAGAAGGTTAATTGAAAGGGGGGCAGGGACTGGGTGAACTGTCTACCCGCCTTTATCAGCTAACATTGCCCATAGAGG-CCCCTCTGTAGATTTA…	---------------------------------------------------------------------------------------------------------------------------------------------------------------------------------------------------------------------------------------------------------------------------------------------------------------------------------------------------------------------------------------------------------------…	---------------------------------------------------------------------------------------------------------------------------------------------------------------------------------------------------------------------------------------------------------------------------------------------------------------------------------------------------------------------------------------------------------------…
x											>IO31	IO31	Charonites sp.	>Charonites_sp_IO31	#N/A				KX671649	KX671676			yes	KX755477	KX719952	KX719858	KX671649	KX671676	KX719914
																AGTCATATGCTTGTCTCAAAGATTAAGCCATGCATGTCTCAGTACAAGCCACATTAAGGTGAAACCGCGAAAGGCTCATTAAATCAGTTATGGTTCCTTAGATCGTACCCACATTTACTTGGATAACTGTGGTAATTCTAGAGCTAATACATGCTAACAGAACTCTGACCGGAGACGGAAGGAGTGCCTTTATTAGATCAAAACCAATCGGTGGCACGGCCACGGT--CGTGTCATCGTACAATATGGTGAATCTGAATAACGATTGCTGATCGCACGGTCTCGCACCGGCGACGTATCTTTCAAATGTCTGCCTTATCAACTGTCGATGGTAGGTTCTGCGCCTACCATGGTTGTAACGGGTAACGGGGAATCAGGGTTCGATTCCGGAGAGGGAGCC…	TACGCAAGTCATTGGGACA-AAAGCGAAATCTAAAGGCATAATGAAAGTGAACGTGCGCGCGCCACT--------TGTGGCCGCGTACATAGGGAGGATGGGTTGGCCCAAGGGCCGGCC--TCGCACTCCCGGGGCGTCTCGTGTTCATTGCGAACTGAGGCGCACCTAGAGCGTACATGCTGGGACCCGAAAGATGGTGAACTATGCCTGGTCAGGACGAAGTCAGGGGAAACCCTGATGGAGGTCCGTAGCGATTCTGACGTGCAAATCGATCGTCGGAACTGGGTATAGGGGCGAAAGACTAATCGAACCATCTAGTAGCTGGTTCCCTCCGAAGTTTCCCTCAGGATAGCTGGCGCTCAAATATACAAAAATGCAGTCAGTCTCTATAC-GGGA…	TTTACTATCAGCAATCCCATACATTGGTTTTATAGTAGTACAGTAAC------------TTGCAGTAGATAACGCAACTCTAAATCGATTCTTTTCATTACATTTTACTTTTCCCTTTATAGTTATTGCTATAGTAATAATTCACTTATTATTTTTACATCAAACA-GAATCTAATAACCCTTTAGGAATAAACAGAAATATTGACAAAATCCCATTTCATCCTTATTTTTCCCTTAAAGATATATTTGGGGCATTGATATTAATCTCTCTTTTAACTTTAACTACTTTAACCAATCCTTATTATCTTGGAGACCCTGTTAATTTTATTCCTGCTAATCCACTGATAACCCCTATTCA-	GAACTTTATATTTTATTTTTGGAGCTTGATCAGGAATAA-TCGGAACCTCCTTAAGATTATTAATTCGAGCTGAACTAGGAAGTCCAGGAAGATTAATTGGAA------ATGACCAAATTTACAATGTGATTGTCACAGCCCACGCTTTTATCATAATTTTTTTTATGGTGATACCGATAATAATTGGAGGTTTTGGAAACTGACTTATCCCATTAATATTGGGAGCC--CCAGATATAGCCTTCCCTCGAATAAACAATATAAGATTTTGATTACTCCCCCCATCATTAATCTTACTGTTAATAAGAAGGATTGTAGAAAATGGGGCAGGAACTGGATGAACAGTATACCCCCCTTTATCCTCTAATATCTCTCACAGAGG-ATCATCGGTAGATCTG…	------------------CCACCCAG-AAGTAT-ATATTTTAA-TTCTCCCTGGATTTGGAATAATTTCTCACATTATTAGGCAAGAAAGGGGG-AAAAAA-GAAACATTTGGAACTCTAGGAATAGTTTATGCTATACTAGCAATCGGGATCTTAGGA-TTCGTAGTATGGGCTCATCATATA-TTTACTGTAGGCATAGATGTAGATACCCGGGCTTATTTCACTTCAGCTACTATAATTATCGCTGTTCCTACAGGAATCAAAATCTTTAGTTGATTAGCAACTCTACACGGGACACAAATTAACTATTCTCCTTCAATACTATGAGCCTTAGGATTTGTATTCTTATTTACAATAGGGGGGCTAACAGGAGTTATTTTAGCTAA-TTCTTCAATT…	-------------------------------------------------------------------------------------------------TT--AATTTATTTTGAATATTATTATTATTTTGGCAGATTAGTGCTTTAAATTTAGAATTTAAATATATGATTATATCATAAATAATACTTGTATTTTTTAGATTTAATTTTAATTTTAATTAGTTTATTAATTTTAATTGTAGGTATTTTAGTTGGCGTGGCTTTTTTAACTTTATTAGAGCGTAAAGTTTTAGGGTATATTCAGGTTCGTAAGGGTCCTAATAAAGTTGGTTTATTAGGTATTTTACAGCCTTTTAGAGATGCAATTAAGTTATTTTCTAAGGAGATAATATTTCCTTTG…										AGTCATATGCTTGTCTCAAAGATTAAGCCATGCATGTCTCAGTACAAGCCACATTAAGGTGAAACCGCGAAAGGCTCATTAAATCAGTTATGGTTCCTTAGATCGTACCCACATTTACTTGGATAACTGTGGTAATTCTAGAGCTAATACATGCTAACAGAACTCTGACCGGAGACGGAAGGAGTGCCTTTATTAGATCAAAACCAATCGGTGGCACGGCCACGGT--CGTGTCATCGTACAATATGGTGAATCTGAATAACGATTGCTGATCGCACGGTCTCGCACCGGCGACGTATCTTTCAAATGTCTGCCTTATCAACTGTCGATGGTAGGTTCTGCGCCTACCATGGTTGTAACGGGTAACGGGGAATCAGGGTTCGATTCCGGAGAGGGAGCC…	TACGCAAGTCATTGGGACA-AAAGCGAAATCTAAAGGCATAATGAAAGTGAACGTGCGCGCGCCACT--------TGTGGCCGCGTACATAGGGAGGATGGGTTGGCCCAAGGGCCGGCC--TCGCACTCCCGGGGCGTCTCGTGTTCATTGCGAACTGAGGCGCACCTAGAGCGTACATGCTGGGACCCGAAAGATGGTGAACTATGCCTGGTCAGGACGAAGTCAGGGGAAACCCTGATGGAGGTCCGTAGCGATTCTGACGTGCAAATCGATCGTCGGAACTGGGTATAGGGGCGAAAGACTAATCGAACCATCTAGTAGCTGGTTCCCTCCGAAGTTTCCCTCAGGATAGCTGGCGCTCAAATATACAAAAATGCAGTCAGTCTCTATAC-GGGA…	TTTACTATCAGCAATCCCATACATTGGTTTTATAGTAGTACAGTAAC------------TTGCAGTAGATAACGCAACTCTAAATCGATTCTTTTCATTACATTTTACTTTTCCCTTTATAGTTATTGCTATAGTAATAATTCACTTATTATTTTTACATCAAACA-GAATCTAATAACCCTTTAGGAATAAACAGAAATATTGACAAAATCCCATTTCATCCTTATTTTTCCCTTAAAGATATATTTGGGGCATTGATATTAATCTCTCTTTTAACTTTAACTACTTTAACCAATCCTTATTATCTTGGAGACCCTGTTAATTTTATTCCTGCTAATCCACTGATAACCCCTATTCA-	GAACTTTATATTTTATTTTTGGAGCTTGATCAGGAATAA-TCGGAACCTCCTTAAGATTATTAATTCGAGCTGAACTAGGAAGTCCAGGAAGATTAATTGGAA------ATGACCAAATTTACAATGTGATTGTCACAGCCCACGCTTTTATCATAATTTTTTTTATGGTGATACCGATAATAATTGGAGGTTTTGGAAACTGACTTATCCCATTAATATTGGGAGCC--CCAGATATAGCCTTCCCTCGAATAAACAATATAAGATTTTGATTACTCCCCCCATCATTAATCTTACTGTTAATAAGAAGGATTGTAGAAAATGGGGCAGGAACTGGATGAACAGTATACCCCCCTTTATCCTCTAATATCTCTCACAGAGG-ATCATCGGTAGATCTG…	------------------CCACCCAG-AAGTAT-ATATTTTAA-TTCTCCCTGGATTTGGAATAATTTCTCACATTATTAGGCAAGAAAGGGGG-AAAAAA-GAAACATTTGGAACTCTAGGAATAGTTTATGCTATACTAGCAATCGGGATCTTAGGA-TTCGTAGTATGGGCTCATCATATA-TTTACTGTAGGCATAGATGTAGATACCCGGGCTTATTTCACTTCAGCTACTATAATTATCGCTGTTCCTACAGGAATCAAAATCTTTAGTTGATTAGCAACTCTACACGGGACACAAATTAACTATTCTCCTTCAATACTATGAGCCTTAGGATTTGTATTCTTATTTACAATAGGGGGGCTAACAGGAGTTATTTTAGCTAA-TTCTTCAATT…	-------------------------------------------------------------------------------------------------TT--AATTTATTTTGAATATTATTATTATTTTGGCAGATTAGTGCTTTAAATTTAGAATTTAAATATATGATTATATCATAAATAATACTTGTATTTTTTAGATTTAATTTTAATTTTAATTAGTTTATTAATTTTAATTGTAGGTATTTTAGTTGGCGTGGCTTTTTTAACTTTATTAGAGCGTAAAGTTTTAGGGTATATTCAGGTTCGTAAGGGTCCTAATAAAGTTGGTTTATTAGGTATTTTACAGCCTTTTAGAGATGCAATTAAGTTATTTTCTAAGGAGATAATATTTCCTTTG…
											>IE32	IE32	Anthroherpon taxi albanicum	>Anthroherpon_taxi_albanicum_IE32	#N/A									MH348445	MH348502	MH348367	MH348305	MH348336	MH348416
																AGTCATATGCTTGTCTCAAAGATTAAGCCATGCATGTCTCAGTACAAGCCAAATTAAGGTGAAACCGCGAAAGGCTCATTAAATCAGTTATGGTTCCTTAGATCGTACACACATTTACTTGGATAACTGTGGTAATTCTAGAGCTAATACATGCCAACAGAACTCCGACCGGAGACGGAAGGAGTGCCTTTATTAGATCAAAACCAATCGGTGGCGCGGCTTAGGT--TGTGTCATCGTACAACATGGTGAATCTGAATAACGTTTGCTGATCGCACGGTCTCGCACCGGCGACGCATCTTTCAAATGTCTGCCTTATCAACTGTCGATGGTAGGTTCTGCGCCTACCATGGTTGTAACGGGTAACGGGGAATCAGGGTTCGATTCCGGAGAGGGAGCC…	TGCGCAAGTCATTGGGACATTAAGCGAAACCTAAAGGCGAAATGAAAGTGAA----TTCGTATCACT--------TGTGATCG----AATAGGGAGGATGATCAGGCTCAAGGACTTGAT--CCGCACTCCCGGGGCGTCTCGTGTTCATTGCGAACTGAGGCGCACCTAGAGCGTACACGCTGTGACCCGAAAGGTGGGGAACTATGCCTGATCAGGACGAAGTCAGGGGAAACCCTGATGGAGGTCCGTAGCGATTCTGACGTGCAAATCGATCGTAAGAATTTGGTATAGCGGCGATAGACTAATCGAACCATCTAGTAGCTGGTTCCCTCCGAAGTTTCCCTCAGGATAGCTGGCGCTC-------AAATAAAGCGGTCAGTCCCTACGA-GGGG…	CTTACTATCAGCAATTCCATACTTAGGCAATTCAATAGTAAACTGATTATGAGGAGGATTCGCAGTTAATAACCCGACCTTAAACCGTTTTTTTTCACTACATTTTATATTACCTTTTTTAATTATAGCTATAGTAATAATCCATCTTCTTTTTTTACATCAAACT-GGATCAAATAACCCTTTAGGAATAAATAGTAATTTAGATAAAATTCCCTTTCATCCTTACTTTTCATTTAAAGACTTATTAGGATTTATAATCCTAATATTTATATTAATATTAATTACATTAATCAACCCCTATAAACTAGGAGATCCTGATAACTTTATTCCTGCCAATCCTATAATTACCCCAATTCA-	GTACTTTATATTTTTTACTAGGAACCTGATCAGGAATAA-TTGGAACTTCATTAAGATTATTGATTCGAGCTGAATTAGGAAATCCAGGAAGTTTAATCATAA------ATGATCAAATTTATAACGTTATTGTAACAGCCCATGCTTTTATTATAATTTTTTTTATAGTTATACCAATTATAATCGGAGGATTTGGAAATTGACTAGTTCCTTTAATACTGGGAGCC--CCTGATATAGCTTTCCCACGTATAAATAATATAAGATTTTGATTATTACCCCCCTCTTTAACTCTCTTACTGATAAGAAGTATAGTAGAAAGAGGAGCCGGAACAGGATGAACTGTTTACCCTCCTTTATCAGCTAATATTGCCCATAGAGG-TCCTTCTGTGGACTTA…	------------------TCATCCAG-AAGTTT-ATATTTTAA-TTCTTCCTGGATTTGGAATTATTTCCCATATTATTAGTCAAGAAAGAGGG-AAAAAA-GAAACTTTCGGATCCTTAGGTATAATTTACGCAATAATATCCATTGGACTACTAGGA-TTTCTTGTATGAGCTCACCATATA-TTCACTGTGGGAATAGATGTTGATACCCGAGCCTATTTTACATCAGCTACAATAATTATTGCAATTCCTACCGGAATTAAAATTTTTAGCTGACTAGCTACCTTACATGGAACTCAAATTAATTACTCACCATCAATATTATGAACATTAGGATTTGTATTTTTATTTACAATTGGAGGACTTACTGGAGTAATTTTAGCTAA-TTCATCAATT…	-----------------------TGTGAGCCAGATTGGATTCTATCTTTAAAATATT-TATATTATTTTAGTACGAAAGGACCAAATATTAATTAAATT-AATTTAATTTTGAATTATATTATTATTTTGGCAGATTAGTGCTTTAAATTTAGAATTTAATTATGTAT-AATTATACAGATAATACTTGTTTTATTTGGATTTTTTGATGGTAGTAATTAGATTAGTAATTTTACTTATTAGTATTTTGGTAGGAGTTGCTTATTTAACATTATTAGAGCGTAAGGTTCTTGGATATATTCAGTTTCGTAAGGGACCAAATAAGGTAGGACTATTAGGAATTTTACAGCCATTTAGTGATGGCATTAAATTATTTTCTAAGGAAAGTAGTTATCCTTTA…										AGTCATATGCTTGTCTCAAAGATTAAGCCATGCATGTCTCAGTACAAGCCAAATTAAGGTGAAACCGCGAAAGGCTCATTAAATCAGTTATGGTTCCTTAGATCGTACACACATTTACTTGGATAACTGTGGTAATTCTAGAGCTAATACATGCCAACAGAACTCCGACCGGAGACGGAAGGAGTGCCTTTATTAGATCAAAACCAATCGGTGGCGCGGCTTAGGT--TGTGTCATCGTACAACATGGTGAATCTGAATAACGTTTGCTGATCGCACGGTCTCGCACCGGCGACGCATCTTTCAAATGTCTGCCTTATCAACTGTCGATGGTAGGTTCTGCGCCTACCATGGTTGTAACGGGTAACGGGGAATCAGGGTTCGATTCCGGAGAGGGAGCC…	TGCGCAAGTCATTGGGACATTAAGCGAAACCTAAAGGCGAAATGAAAGTGAA----TTCGTATCACT--------TGTGATCG----AATAGGGAGGATGATCAGGCTCAAGGACTTGAT--CCGCACTCCCGGGGCGTCTCGTGTTCATTGCGAACTGAGGCGCACCTAGAGCGTACACGCTGTGACCCGAAAGGTGGGGAACTATGCCTGATCAGGACGAAGTCAGGGGAAACCCTGATGGAGGTCCGTAGCGATTCTGACGTGCAAATCGATCGTAAGAATTTGGTATAGCGGCGATAGACTAATCGAACCATCTAGTAGCTGGTTCCCTCCGAAGTTTCCCTCAGGATAGCTGGCGCTC-------AAATAAAGCGGTCAGTCCCTACGA-GGGG…	CTTACTATCAGCAATTCCATACTTAGGCAATTCAATAGTAAACTGATTATGAGGAGGATTCGCAGTTAATAACCCGACCTTAAACCGTTTTTTTTCACTACATTTTATATTACCTTTTTTAATTATAGCTATAGTAATAATCCATCTTCTTTTTTTACATCAAACT-GGATCAAATAACCCTTTAGGAATAAATAGTAATTTAGATAAAATTCCCTTTCATCCTTACTTTTCATTTAAAGACTTATTAGGATTTATAATCCTAATATTTATATTAATATTAATTACATTAATCAACCCCTATAAACTAGGAGATCCTGATAACTTTATTCCTGCCAATCCTATAATTACCCCAATTCA-	GTACTTTATATTTTTTACTAGGAACCTGATCAGGAATAA-TTGGAACTTCATTAAGATTATTGATTCGAGCTGAATTAGGAAATCCAGGAAGTTTAATCATAA------ATGATCAAATTTATAACGTTATTGTAACAGCCCATGCTTTTATTATAATTTTTTTTATAGTTATACCAATTATAATCGGAGGATTTGGAAATTGACTAGTTCCTTTAATACTGGGAGCC--CCTGATATAGCTTTCCCACGTATAAATAATATAAGATTTTGATTATTACCCCCCTCTTTAACTCTCTTACTGATAAGAAGTATAGTAGAAAGAGGAGCCGGAACAGGATGAACTGTTTACCCTCCTTTATCAGCTAATATTGCCCATAGAGG-TCCTTCTGTGGACTTA…	------------------TCATCCAG-AAGTTT-ATATTTTAA-TTCTTCCTGGATTTGGAATTATTTCCCATATTATTAGTCAAGAAAGAGGG-AAAAAA-GAAACTTTCGGATCCTTAGGTATAATTTACGCAATAATATCCATTGGACTACTAGGA-TTTCTTGTATGAGCTCACCATATA-TTCACTGTGGGAATAGATGTTGATACCCGAGCCTATTTTACATCAGCTACAATAATTATTGCAATTCCTACCGGAATTAAAATTTTTAGCTGACTAGCTACCTTACATGGAACTCAAATTAATTACTCACCATCAATATTATGAACATTAGGATTTGTATTTTTATTTACAATTGGAGGACTTACTGGAGTAATTTTAGCTAA-TTCATCAATT…	-----------------------TGTGAGCCAGATTGGATTCTATCTTTAAAATATT-TATATTATTTTAGTACGAAAGGACCAAATATTAATTAAATT-AATTTAATTTTGAATTATATTATTATTTTGGCAGATTAGTGCTTTAAATTTAGAATTTAATTATGTAT-AATTATACAGATAATACTTGTTTTATTTGGATTTTTTGATGGTAGTAATTAGATTAGTAATTTTACTTATTAGTATTTTGGTAGGAGTTGCTTATTTAACATTATTAGAGCGTAAGGTTCTTGGATATATTCAGTTTCGTAAGGGACCAAATAAGGTAGGACTATTAGGAATTTTACAGCCATTTAGTGATGGCATTAAATTATTTTCTAAGGAAAGTAGTTATCCTTTA…
											>IE33	IE33	Hadesia weiratheri	>Hadesia_weiratheri_IE33	#N/A
																AGTCATATGCTTGTCTCAAAGATTAAGCCATGCATGTCTCAGTACAAGCCAAATTAAGGTGAAACCGCGAAAGGCTCATTAAATCAGTTATGGTTCCTTAGATCGTACACACATTTACTTGGATAACTGTGGTAATTCTAGAGCTAATACATGCCAACAGAACTCCGACCGGAGACGGAAGGAGTGCCTTTATTAGATCAAAACCAATCGGTGGCGTGGCTTAGGC--CATGTCATCGTACAACATGGTGAATCTGAATAACGTTTGCTGATCGCACGGTCTCGCACCGGCGACGCATCTTTCAAATGTCTGCCTTATCAACTGTCGATGGTAGGTTCTGCGCCTACCATGGTTGTAACGGGTAACGGGGAATCAGGGTTCGATTCCGGAGAGGGAGCC…	TGCGCAAGTCATTGGGACATTAAGCGAAACCTAAAGGCGAAATGAAAGTGAA----TTCGTATCACT--------TGTGATCG----AATAGGGAGGATGGTCAGGCTCAAGGACTTGAC--CCGCACTCCCGGGGCGTCTCGTGTTCATTGCGAACTGAGGCGCACCTAGAGCGTAAACGCTAGGACTCGAAAGATGGGGAACTATGCCTGATCAGGACGAAGTCAGGGGAAACCCTGATGGAGGTCCGTAGCGATTCTGACGTGCAAATCGATCGTAAGAATTTGGTATAGCGGCGATAGACTAATCGAACCATCTAGTAGCTGGTTCCCTCCGAAGTTTCCCTCAGGATAGCTGGCGCTC-------AAATAAAGCGGACAGTCCCTAAAA-GGGG…	CTTATTATCAGCAATTCCATATCTAGGACCTTCAATAGTAAACTGACTATGAGGGGGATTTGCAGTAAGAAATCCATCTTTAAATCGATTTTTCTCATTACATTTTATATTACCCTTTTTAATTATAGCATTAGTAATAATTCATTTAATATTACTCCATCAAACT-GGATCAAATAATCCATTAGGTATTAGTAACAATTTAGATAAAATTCCCTTCCATCCTTACTTTTCACTGAAAGATTTATTAGGATTTTCTATTATAATAGCAATATTAACGATAATCACACTAATCAGCCCTTATAAAATAGGTGACCCAGATAACTTTATCCCGGCTAATCCCATAATTACACCAATTCA-	GAACTCTATATTTTCTATTGGGAATTTGATCCGGAATAA-TTGGAACATCACTAAGACTACTAATTCGAGCTGAATTAGGAAACCCAGGAAGACTAATTATAA------ATGATCAAATTTATAATGTTATTGTAACAGCTCACGCTTTTATTATAATCTTCTTCATAGTTATACCAATTATAATTGGAGGATTTGGTAATTGATTAGTACCTTTAATACTGGGGGCA--CCTGATATAGCATTTCCGCGCATAAATAATATAAGATTTTGATTACTACCGCCTTCTTTAATTATCCTACTCATAAGAAGGATAGTAGAAAGGGGAGCTGGAACAGGATGAACTGTTTACCCACCCCTTTCAGGTAATATCGCCCATAGGGG-ACCATCTGTAGACTTA…	-------------------CATCCAG-AAGTAT-ATATTTTAA-TTTTACCTGGGTTTGGGATTATTTCCCACATTATTAGCCAAGAAAGAGGA-AAAAAA-GAAACTTTTGGATCATTAGGTATAATTTATGCAATAATATCTATTGGATTATTAGGA-TTTATCGTATGGGCACATCATATA-TTTACTGTAGGAATAGATGTTGATACTCGAGCTTACTTTACATCAGCTACAATAGTTATTGCTATTCCCACTGGAATTAAAATTTTTAGTTGATTAGCCACTTTACATGGAACGCAAATTAATTATTCCCCATCAATATTGTGGGCATTAGGTTTTGTATTTCTATTTACTATTGGAGGATTAACAGGAGTTATCTTAGCTAA-TTCATCAATT…	-----------------------TGTGAGCCAGATTGGATTCTATCTTTAAGATTTT-TATATTATTTTAGTACGAAAGGACCAAATATTAATTAAATT-AATTTAATTTTGAATAATAATATTATTTTGGCAGATTAGTGCTTTAAATTTAGAATTTAATTATGTAT-AATTATACAGATAATACTTGTTTAATTTAGATTTTTTAGTAATAATTGCTAGTTTAATAGTATTATTTATTAGTGTTTTAGTGGGAGTAGCATATTTGACTTTATTAGAACGTAAAGTTTTAGGTTATATTCAAGTTCGTAAAGGTCCAAATAAGGTTGGTTTATTAGGTATTTTACAACCATTTAGGGATGGTTTAAAGTTATTTTTTAAGGAAAATAGGTATCCTTTA…										AGTCATATGCTTGTCTCAAAGATTAAGCCATGCATGTCTCAGTACAAGCCAAATTAAGGTGAAACCGCGAAAGGCTCATTAAATCAGTTATGGTTCCTTAGATCGTACACACATTTACTTGGATAACTGTGGTAATTCTAGAGCTAATACATGCCAACAGAACTCCGACCGGAGACGGAAGGAGTGCCTTTATTAGATCAAAACCAATCGGTGGCGTGGCTTAGGC--CATGTCATCGTACAACATGGTGAATCTGAATAACGTTTGCTGATCGCACGGTCTCGCACCGGCGACGCATCTTTCAAATGTCTGCCTTATCAACTGTCGATGGTAGGTTCTGCGCCTACCATGGTTGTAACGGGTAACGGGGAATCAGGGTTCGATTCCGGAGAGGGAGCC…	TGCGCAAGTCATTGGGACATTAAGCGAAACCTAAAGGCGAAATGAAAGTGAA----TTCGTATCACT--------TGTGATCG----AATAGGGAGGATGGTCAGGCTCAAGGACTTGAC--CCGCACTCCCGGGGCGTCTCGTGTTCATTGCGAACTGAGGCGCACCTAGAGCGTAAACGCTAGGACTCGAAAGATGGGGAACTATGCCTGATCAGGACGAAGTCAGGGGAAACCCTGATGGAGGTCCGTAGCGATTCTGACGTGCAAATCGATCGTAAGAATTTGGTATAGCGGCGATAGACTAATCGAACCATCTAGTAGCTGGTTCCCTCCGAAGTTTCCCTCAGGATAGCTGGCGCTC-------AAATAAAGCGGACAGTCCCTAAAA-GGGG…	CTTATTATCAGCAATTCCATATCTAGGACCTTCAATAGTAAACTGACTATGAGGGGGATTTGCAGTAAGAAATCCATCTTTAAATCGATTTTTCTCATTACATTTTATATTACCCTTTTTAATTATAGCATTAGTAATAATTCATTTAATATTACTCCATCAAACT-GGATCAAATAATCCATTAGGTATTAGTAACAATTTAGATAAAATTCCCTTCCATCCTTACTTTTCACTGAAAGATTTATTAGGATTTTCTATTATAATAGCAATATTAACGATAATCACACTAATCAGCCCTTATAAAATAGGTGACCCAGATAACTTTATCCCGGCTAATCCCATAATTACACCAATTCA-	GAACTCTATATTTTCTATTGGGAATTTGATCCGGAATAA-TTGGAACATCACTAAGACTACTAATTCGAGCTGAATTAGGAAACCCAGGAAGACTAATTATAA------ATGATCAAATTTATAATGTTATTGTAACAGCTCACGCTTTTATTATAATCTTCTTCATAGTTATACCAATTATAATTGGAGGATTTGGTAATTGATTAGTACCTTTAATACTGGGGGCA--CCTGATATAGCATTTCCGCGCATAAATAATATAAGATTTTGATTACTACCGCCTTCTTTAATTATCCTACTCATAAGAAGGATAGTAGAAAGGGGAGCTGGAACAGGATGAACTGTTTACCCACCCCTTTCAGGTAATATCGCCCATAGGGG-ACCATCTGTAGACTTA…	-------------------CATCCAG-AAGTAT-ATATTTTAA-TTTTACCTGGGTTTGGGATTATTTCCCACATTATTAGCCAAGAAAGAGGA-AAAAAA-GAAACTTTTGGATCATTAGGTATAATTTATGCAATAATATCTATTGGATTATTAGGA-TTTATCGTATGGGCACATCATATA-TTTACTGTAGGAATAGATGTTGATACTCGAGCTTACTTTACATCAGCTACAATAGTTATTGCTATTCCCACTGGAATTAAAATTTTTAGTTGATTAGCCACTTTACATGGAACGCAAATTAATTATTCCCCATCAATATTGTGGGCATTAGGTTTTGTATTTCTATTTACTATTGGAGGATTAACAGGAGTTATCTTAGCTAA-TTCATCAATT…	-----------------------TGTGAGCCAGATTGGATTCTATCTTTAAGATTTT-TATATTATTTTAGTACGAAAGGACCAAATATTAATTAAATT-AATTTAATTTTGAATAATAATATTATTTTGGCAGATTAGTGCTTTAAATTTAGAATTTAATTATGTAT-AATTATACAGATAATACTTGTTTAATTTAGATTTTTTAGTAATAATTGCTAGTTTAATAGTATTATTTATTAGTGTTTTAGTGGGAGTAGCATATTTGACTTTATTAGAACGTAAAGTTTTAGGTTATATTCAAGTTCGTAAAGGTCCAAATAAGGTTGGTTTATTAGGTATTTTACAACCATTTAGGGATGGTTTAAAGTTATTTTTTAAGGAAAATAGGTATCCTTTA…
x											>IE34	IE34	Parapropus pfeiferi	>Parapropus_pfeiferi_IE34	#N/A				KX671647	KX671679			yes	KX755493	KX719967	KX719874	KX671647	KX671679
																AGTCATATGCTTGTCTCAAAGATTAAGCCATGCATGTCTCAGTACAAGCCAAATTAAGGTGAAACCGCGAAAGGCTCATTAAATCAGTTATGGTTCCTTAGATCGTACCCACATTTACTTGGATAACTGTGGTAATTCTAGAGCTAATACATGCTAACAGAACTCTGACCGGAGACGGAAGGAGTGCCTTTATTAGATCAAAACCAATCGGTGGCACGGCCACGGT--CGTGTCATCGTACAATATGGTGAATCTGAATAACGATTGCTGATCGCACGGTCTCGCACCGGCGACGTATCTTTCAAATGTCTGCCTTATCAACTGTCGATGGTAGGTTCTGCGCCTACCATGGTTGTAACGGGTAACGGGGAATCAGGGTTCGATTCCGGAGAGGGAGCC…	TACGCAAGTCATTGGGACA-AAAGCGAAATCTAAAGGCATAATGAAAGTGAACGTGCGCGCGCCACT--------TGTGGCCGCGTACATAGGGAGGATGGGTTGGCCCAAGGGCCGGCC--TCGCACTCCCGGGGCGTCTCGTGTTCATTGCGAACTGAGGCGCACCTAGAGCGTACCTGCTGGGACCCGAAAGATGGTGAACTATGCCTGGTCAGGACGAAGTCAGGGGAAACCCTGATGGAGGTCCGTAGCGATTCTGACGTGCAAATCGATCGTCGGAACTGGGTATAGGGGCGAAAGACTAATCGAACCATCTAGTAGCTGGTTCCCTCCGAAGTTTCCCTCAGGATAGCTGGCGCTCAAATATACAAAAATGCAGTCAGTCTCTATAC-GGGA…	CTTATTATCAGCAATCCCTTATATCGGTTATATAGCAGTACAATGATTATGAGGAGGATTTGCAGTAGATAATGCTACTTTAAACCGATTCTTTTCATTACATTTCATTATACCTTTTGTAATTATTGCTATAGTAATAATCCATCTACTATTTCTACATCAAACA-GGATCAAATAATCCTTTAGGAATAAATAGAAACATTGATAAAATTCCATTTCATCCCTATTTTTCTCTTAAAGATATTTTTGGTATATTATTATTAATTTTTTTAATAACTATAACAACTTTAACTAATCCTTATTATTTAGGAGACCCAGACAATTTTATTCCAGCTAATCCTCTTATAACACCT------	GAACTTTATATTTTATTTTTGGAGCCTGGTCAGGAATAA-TTGGAACTTCCTTAAGATTATTAATTCGAGCAGAACTTGGAAACCCTGGAAGATTAATCGGAG------ATGACCAAATTTATAATGTAATTGTAACTGCTCATGCTTTTATCATAATTTTTTTTATAGTAATACCCATGATAATTGGAGGATTTGGAAATTGACTTGTTCCTTTAATATTAGGAGCC--CCTGACATAGCTTTTCCACGAATAAATAACATAAGCTTCTGATTACTCCCCCCTTCTTTAACTTTATTGTTAATGAGAAGAATTGTAGAAAGAGGAGCTGGTACTGGATGAACAGTATATCCCCCCCTATCCTCAAACATTTCTCATAGAGG-ATCATCAGTAGATTTA…	------------------TCACCCAG-AAGTAT-ATATCCTAA-TTCTACCTGGATTTGGGATAATTTCCCATATTATTGCACAAGAAAGAGGA-AAAAAA-GAAACATTTGGAACCTTAGGAATAGTTTACGCTATAATAGCAATTGGAATTTTAGGA-TTTGTTGTATGAGCTCACCATATA-TTTACTGTTGGGATAGATGTAGATACTCGAGCCTATTTCACTTCAGCAACTATAATTATTGCAGTACCTACAGGTATTAAAATTTTTAGTTGATTGGCTACCCTTCATGGAACCCAAATCAACTACTCCCCTTCAATACTATGAGCTTTAGGATTTGTATTTTTATTCACAATAGGAGGCTTAACAGGAGTAATCTTGGCTAA-TTCCTCAATT…											AGTCATATGCTTGTCTCAAAGATTAAGCCATGCATGTCTCAGTACAAGCCAAATTAAGGTGAAACCGCGAAAGGCTCATTAAATCAGTTATGGTTCCTTAGATCGTACCCACATTTACTTGGATAACTGTGGTAATTCTAGAGCTAATACATGCTAACAGAACTCTGACCGGAGACGGAAGGAGTGCCTTTATTAGATCAAAACCAATCGGTGGCACGGCCACGGT--CGTGTCATCGTACAATATGGTGAATCTGAATAACGATTGCTGATCGCACGGTCTCGCACCGGCGACGTATCTTTCAAATGTCTGCCTTATCAACTGTCGATGGTAGGTTCTGCGCCTACCATGGTTGTAACGGGTAACGGGGAATCAGGGTTCGATTCCGGAGAGGGAGCC…	TACGCAAGTCATTGGGACA-AAAGCGAAATCTAAAGGCATAATGAAAGTGAACGTGCGCGCGCCACT--------TGTGGCCGCGTACATAGGGAGGATGGGTTGGCCCAAGGGCCGGCC--TCGCACTCCCGGGGCGTCTCGTGTTCATTGCGAACTGAGGCGCACCTAGAGCGTACCTGCTGGGACCCGAAAGATGGTGAACTATGCCTGGTCAGGACGAAGTCAGGGGAAACCCTGATGGAGGTCCGTAGCGATTCTGACGTGCAAATCGATCGTCGGAACTGGGTATAGGGGCGAAAGACTAATCGAACCATCTAGTAGCTGGTTCCCTCCGAAGTTTCCCTCAGGATAGCTGGCGCTCAAATATACAAAAATGCAGTCAGTCTCTATAC-GGGA…	CTTATTATCAGCAATCCCTTATATCGGTTATATAGCAGTACAATGATTATGAGGAGGATTTGCAGTAGATAATGCTACTTTAAACCGATTCTTTTCATTACATTTCATTATACCTTTTGTAATTATTGCTATAGTAATAATCCATCTACTATTTCTACATCAAACA-GGATCAAATAATCCTTTAGGAATAAATAGAAACATTGATAAAATTCCATTTCATCCCTATTTTTCTCTTAAAGATATTTTTGGTATATTATTATTAATTTTTTTAATAACTATAACAACTTTAACTAATCCTTATTATTTAGGAGACCCAGACAATTTTATTCCAGCTAATCCTCTTATAACACCT------	GAACTTTATATTTTATTTTTGGAGCCTGGTCAGGAATAA-TTGGAACTTCCTTAAGATTATTAATTCGAGCAGAACTTGGAAACCCTGGAAGATTAATCGGAG------ATGACCAAATTTATAATGTAATTGTAACTGCTCATGCTTTTATCATAATTTTTTTTATAGTAATACCCATGATAATTGGAGGATTTGGAAATTGACTTGTTCCTTTAATATTAGGAGCC--CCTGACATAGCTTTTCCACGAATAAATAACATAAGCTTCTGATTACTCCCCCCTTCTTTAACTTTATTGTTAATGAGAAGAATTGTAGAAAGAGGAGCTGGTACTGGATGAACAGTATATCCCCCCCTATCCTCAAACATTTCTCATAGAGG-ATCATCAGTAGATTTA…	------------------TCACCCAG-AAGTAT-ATATCCTAA-TTCTACCTGGATTTGGGATAATTTCCCATATTATTGCACAAGAAAGAGGA-AAAAAA-GAAACATTTGGAACCTTAGGAATAGTTTACGCTATAATAGCAATTGGAATTTTAGGA-TTTGTTGTATGAGCTCACCATATA-TTTACTGTTGGGATAGATGTAGATACTCGAGCCTATTTCACTTCAGCAACTATAATTATTGCAGTACCTACAGGTATTAAAATTTTTAGTTGATTGGCTACCCTTCATGGAACCCAAATCAACTACTCCCCTTCAATACTATGAGCTTTAGGATTTGTATTTTTATTCACAATAGGAGGCTTAACAGGAGTAATCTTGGCTAA-TTCCTCAATT…	---------------------------------------------------------------------------------------------------------------------------------------------------------------------------------------------------------------------------------------------------------------------------------------------------------------------------------------------------------------------------------------------------------------…
											>IE35	IE35	Parapropus sericeus muelleri	>Parapropus_sericeus_muelleri_IE35	#N/A
																AGTCATATGCTTGTCTCAAAGATTAAGCCATGCATGTCTCAGTACAAGCCAAATTAAGGTGAAACCGCGAAAGGCTCATTAAATCAGTTATGGTTCCTTAGATCGTACCCACATTTACTTGGATAACTGTGGTAATTCTAGAGCTAATACATGCTAACAGAACTCTGACCGGAGACGGAAGGAGTGCCTTTATTAGATCAAAACCAATCGGTGGCACGGCCACGGT--CGTGTCATCGTACAATATGGTGAATCTGAATAACGATTGCTGATCGCACGGTCTCGCACCGGCGACGTATCTTTCAAATGTCTGCCTTATCAACTGTCGATGGTAGGTTCTGCGCCTACCATGGTTGTAACGGGTAACGGGGAATCAGGGTTCGATTCCGGAGAGGGAGCC…	TACGCAAGTCATTGGGACA-AAAGCGAAATCTAAAGGCATAATGAAAGTGAACGTGCGCGCGCCACT--------TGTGGCCGCGTACATAGGGAGGATGGGTTGGCCCAAGGGCCGGCC--TCGCACTCCCGGGGCGTCTCGTGTTCATTGCGAACTGAGGCGCACCTAGAGCGTACCTGCTGGGACCCGAAAGATGGTGAACTATGCCTGGTCAGGACGAAGTCAGGGGAAACCCTGATGGAGGTCCGTAGCGATTCTGACGTGCAAATCGATCGTCGGAACTGGGTATAGGGGCGAAAGACTAATCGAACCATCTAGTAGCTGGTTCCCTCCGAAGTTTCCCTCAGGATAGCTGGCGCTCAAATATACAAAAATGCAGTCAGTCTCTATAC-GGGA…	TTTATTATCAGCCATCCCTTATATTGGTTATATAGCAGTACAATGATTATGAGGGGGATTTGCAGTAGATAATGCTACTTTAAACCGATTCTTTTCATTACATTTTATTATACCTTTTGTAATTATTGCTATAGTAATAATCCATCTACTATTCCTACATCAAACA-GGGTCAAATAACCCTTTAGGGGTAAATAGAAACATTGACAAAATTCCATTTCATCCATATTTTTCTCTTAAAGATATTTTTGGTATATTAATATTAATTTTTCTAATAACTATAACAACTTTAACTAATCCTTATTATTTAGGAGACCCAGACAATTTTATTCCTGCTAATCCTCTTGTAACACCTATCCA-	GAACTTTATATTTTATTTTTGGAGCTTGATCAGGAATAA-TTGGCACTTCTTTAAGATTATTAATTCGAGCAGAACTTGGAAATCCTGGAAGATTAATCGGAG------ATGATCAAATTTATAACGTAATTGTAACTGCTCATGCTTTTATTATGATTTTTTTTATAGTAATACCTATAATAATTGGAGGTTTTGGAAACTGACTTGTTCCTTTAATACTGGGAGCC--CCTGACATAGCCTTCCCTCGAATAAATAATATAAGCTTTTGATTACTTCCCCCTTCTTTAACTTTATTGTTAATAAGAAGAATTGTAGAAAGAGGAGCTGGTACTGGATGAACAGTATATCCCCCCCTATCCTCAAATATCTCTCATAGAGG-ATCATCAGTAGATTTA…	------------------TCATCCAG-AAGTAT-ATATTCTAA-TTTTACCTGGATTTGGAATAATCTCCCATATTATTGCGCAAGAAAGAGGA-AAAAAA-GAAACATTTGGAACTTTAGGAATAGTTTATGCTATAATAGCAATTGGAATTTTAGGA-TTTGTAGTATGAGCTCATCATATA-TTTACTGTTGGAATAGATGTAGATACTCGAGCCTATTTTACTTCAGCAACTATAATTATTGCAGTACCTACAGGTATTAAAATTTTTAGCTGATTAGCTACCCTTCATGGAACCCAAATTAACTACTCCCCTTCAATATTATGAGCTTTAGGATTTGTATTTTTATTCACAATAGGGGGATTAACCGGAGTAATCTTGGCCAA-TTCCTCAATT…											AGTCATATGCTTGTCTCAAAGATTAAGCCATGCATGTCTCAGTACAAGCCAAATTAAGGTGAAACCGCGAAAGGCTCATTAAATCAGTTATGGTTCCTTAGATCGTACCCACATTTACTTGGATAACTGTGGTAATTCTAGAGCTAATACATGCTAACAGAACTCTGACCGGAGACGGAAGGAGTGCCTTTATTAGATCAAAACCAATCGGTGGCACGGCCACGGT--CGTGTCATCGTACAATATGGTGAATCTGAATAACGATTGCTGATCGCACGGTCTCGCACCGGCGACGTATCTTTCAAATGTCTGCCTTATCAACTGTCGATGGTAGGTTCTGCGCCTACCATGGTTGTAACGGGTAACGGGGAATCAGGGTTCGATTCCGGAGAGGGAGCC…	TACGCAAGTCATTGGGACA-AAAGCGAAATCTAAAGGCATAATGAAAGTGAACGTGCGCGCGCCACT--------TGTGGCCGCGTACATAGGGAGGATGGGTTGGCCCAAGGGCCGGCC--TCGCACTCCCGGGGCGTCTCGTGTTCATTGCGAACTGAGGCGCACCTAGAGCGTACCTGCTGGGACCCGAAAGATGGTGAACTATGCCTGGTCAGGACGAAGTCAGGGGAAACCCTGATGGAGGTCCGTAGCGATTCTGACGTGCAAATCGATCGTCGGAACTGGGTATAGGGGCGAAAGACTAATCGAACCATCTAGTAGCTGGTTCCCTCCGAAGTTTCCCTCAGGATAGCTGGCGCTCAAATATACAAAAATGCAGTCAGTCTCTATAC-GGGA…	TTTATTATCAGCCATCCCTTATATTGGTTATATAGCAGTACAATGATTATGAGGGGGATTTGCAGTAGATAATGCTACTTTAAACCGATTCTTTTCATTACATTTTATTATACCTTTTGTAATTATTGCTATAGTAATAATCCATCTACTATTCCTACATCAAACA-GGGTCAAATAACCCTTTAGGGGTAAATAGAAACATTGACAAAATTCCATTTCATCCATATTTTTCTCTTAAAGATATTTTTGGTATATTAATATTAATTTTTCTAATAACTATAACAACTTTAACTAATCCTTATTATTTAGGAGACCCAGACAATTTTATTCCTGCTAATCCTCTTGTAACACCTATCCA-	GAACTTTATATTTTATTTTTGGAGCTTGATCAGGAATAA-TTGGCACTTCTTTAAGATTATTAATTCGAGCAGAACTTGGAAATCCTGGAAGATTAATCGGAG------ATGATCAAATTTATAACGTAATTGTAACTGCTCATGCTTTTATTATGATTTTTTTTATAGTAATACCTATAATAATTGGAGGTTTTGGAAACTGACTTGTTCCTTTAATACTGGGAGCC--CCTGACATAGCCTTCCCTCGAATAAATAATATAAGCTTTTGATTACTTCCCCCTTCTTTAACTTTATTGTTAATAAGAAGAATTGTAGAAAGAGGAGCTGGTACTGGATGAACAGTATATCCCCCCCTATCCTCAAATATCTCTCATAGAGG-ATCATCAGTAGATTTA…	------------------TCATCCAG-AAGTAT-ATATTCTAA-TTTTACCTGGATTTGGAATAATCTCCCATATTATTGCGCAAGAAAGAGGA-AAAAAA-GAAACATTTGGAACTTTAGGAATAGTTTATGCTATAATAGCAATTGGAATTTTAGGA-TTTGTAGTATGAGCTCATCATATA-TTTACTGTTGGAATAGATGTAGATACTCGAGCCTATTTTACTTCAGCAACTATAATTATTGCAGTACCTACAGGTATTAAAATTTTTAGCTGATTAGCTACCCTTCATGGAACCCAAATTAACTACTCCCCTTCAATATTATGAGCTTTAGGATTTGTATTTTTATTCACAATAGGGGGATTAACCGGAGTAATCTTGGCCAA-TTCCTCAATT…	---------------------------------------------------------------------------------------------------------------------------------------------------------------------------------------------------------------------------------------------------------------------------------------------------------------------------------------------------------------------------------------------------------------…
											>IE36	IE36	Anthroherpon latipenne	>Anthroherpon_latipenne_IE36	#N/A
																AGTCATATGCTTGTCTCAAAGATTAAGCCATGCATGTCTCAGTACAAGCCAAATTAAGGTGAAACCGCGAAAGGCTCATTAAATCAGTTATGGTTCCTTAGATCGTACACACATTTACTTGGATAACTGTGGTAATTCTAGAGCTAATACATGCCAACAGAACTCCGACCGGAGACGGAAGGAGTGCCTTTATTAGATCAAAACCAATCGGTGGCGCGGCTTAGGT--TGTGTCATCGTACAACATGGTGAATCTGAATAACGTTTGCTGATCGCACGGTCTCGCACCGGCGACGCATCTTTCAAATGTCTGCCTTATCAACTGTCGATGGTAGGTTCTGCGCCTACCATGGTTGTAACGGGTAACGGGGAATCAGGGTTCGATTCCGGAGAGGGAGCC…	TGCGCAAGTCATTGGGACATTAAGCGAAACCTAAAGGCGAAATGAAAGTGAA----TTCGTATCACT--------TGTGATCG----AATAGGGAGGATGATCAGGCTCAAGGACTTGAT--CCGCACTCCCGGGGCGTCTCGTGTTCATTGCGAACTGAGGCGCACCTAGAGCGTACACGCTGTGACCCGAAAGGTGGGGAACTATGCCTGATCAGGACGAAGTCAGGGGAAACCCTGATGGAGGTCCGTAGCGATTCTGACGTGCAAATCGATCGTAAGAATTTGGTATAGCGGCGATAGACTAATCGAACCATCTAGTAGCTGGTTCCCTCCGAAGTTTCCCTCAGGATAGCTGGCGCTC-------AAATAAAGCGGACAGTCCCTACGA-GGGG…	TTTACTATCAGCAATTCCATACTTAGGTACTTCAATAGTAACCTGATTATGAGGGGGATTTGCAGTTAATAACCCCACCTTAAACCGTTTTTTTTCCCTACATTTTATATTACCCTTTTTAATCATAGCTATAGTAATAATTCATCTTCTTTTTTTACACCAAACT-GGATCAAATAACCCCTTAGGGATAAATAGTAATTTAGATAAAATTCCTTTCCATCCTTATTTTTCATTTAAAGACTTATTAGGATTTATAATCCTAATATTTATATTAATATTAATTACACTAATCAACCCTTATAAACTAGGAGATCCTGATAACTTTATTCCTGCCAATCCTATGATTACCCCAATTCA-	GTACTTTATATTTTTTACTAGGAACCTGATCAGGAATAA-TTGGAACTTCATTAAGATTATTGATTCGAGCTGAACTAGGAAACCCAGGAAGTTTAATTATAA------ATGATCAAATTTATAATGTTATTGTAACAGCTCATGCTTTTATTATAATTTTTTTTATAGTTATACCAATTATAATTGGAGGATTTGGAAATTGACTAGTTCCTTTAATACTAGGAGCT--CCTGATATAGCTTTCCCACGCATAAATAATATAAGATTTTGATTACTACCCCCCTCTCTAACTCTCTTACTTATAAGAAGTATAGTAGAAAGGGGAGCTGGAACAGGATGAACTGTTTACCCACCTTTATCAGCTAATATTGCTCATAGTGG-TCCTTCTGTGGACTTA…	------------------TCATCCAG-AAGTTT-ATATTTTAA-TTCTTCCTGGATTTGGAATTATTTCCCATATTATTAGCCAAGAAAGAGGA-AAAAAA-GAAACTTTCGGGTCCTTAGGCATAATTTATGCAATAATATCCATTGGATTACTAGGA-TTTCTTGTATGAGCTCATCACATA-TTTACTGTAGGAATAGATGTTGATACTCGGGCTTATTTTACATCAGCTACAATAATTATTGCAATTCCTACTGGAATTAAAATTTTTAGCTGACTAGCCACATTACATGGAACTCAAATTAATTACTCACCATCAATATTATGAACATTAGGATTTGTATTTTTATTTACAATTGGAGGACTTACTGGAGTAATTTTAGCCAA-TTCATCAATT…	-----------------------TGTGAGCCAGATTGGATTCTATCTTTAAAATATT-TATATTATTTTAGTACGAAAGGACCAAATATTAATTAAATT-AATTTAATTTTGAATTATATTATTATTTTGGCAGATTAGTGCTTTAAATTTAGAATTTAATTATGTAT-AATTATACAGATAATACTTGTTTTATTTGGATTGTTTAATATTAGTAATTAGTTTATTAATTTTACTTATTAGGATTTTGGTAGGGGTTGCTTATTTAACATTATTAGAGCGTAAGGTTCTTGGGTATATTCAGTTTCGTAAAGGACCAAATAAGGTAGGGTTATTAGGAATTTTACAGCCATTTAGTGATGGTATTAAATTATTTTCTAAGGAAAGTAGTTATCCTTTA…										AGTCATATGCTTGTCTCAAAGATTAAGCCATGCATGTCTCAGTACAAGCCAAATTAAGGTGAAACCGCGAAAGGCTCATTAAATCAGTTATGGTTCCTTAGATCGTACACACATTTACTTGGATAACTGTGGTAATTCTAGAGCTAATACATGCCAACAGAACTCCGACCGGAGACGGAAGGAGTGCCTTTATTAGATCAAAACCAATCGGTGGCGCGGCTTAGGT--TGTGTCATCGTACAACATGGTGAATCTGAATAACGTTTGCTGATCGCACGGTCTCGCACCGGCGACGCATCTTTCAAATGTCTGCCTTATCAACTGTCGATGGTAGGTTCTGCGCCTACCATGGTTGTAACGGGTAACGGGGAATCAGGGTTCGATTCCGGAGAGGGAGCC…	TGCGCAAGTCATTGGGACATTAAGCGAAACCTAAAGGCGAAATGAAAGTGAA----TTCGTATCACT--------TGTGATCG----AATAGGGAGGATGATCAGGCTCAAGGACTTGAT--CCGCACTCCCGGGGCGTCTCGTGTTCATTGCGAACTGAGGCGCACCTAGAGCGTACACGCTGTGACCCGAAAGGTGGGGAACTATGCCTGATCAGGACGAAGTCAGGGGAAACCCTGATGGAGGTCCGTAGCGATTCTGACGTGCAAATCGATCGTAAGAATTTGGTATAGCGGCGATAGACTAATCGAACCATCTAGTAGCTGGTTCCCTCCGAAGTTTCCCTCAGGATAGCTGGCGCTC-------AAATAAAGCGGACAGTCCCTACGA-GGGG…	TTTACTATCAGCAATTCCATACTTAGGTACTTCAATAGTAACCTGATTATGAGGGGGATTTGCAGTTAATAACCCCACCTTAAACCGTTTTTTTTCCCTACATTTTATATTACCCTTTTTAATCATAGCTATAGTAATAATTCATCTTCTTTTTTTACACCAAACT-GGATCAAATAACCCCTTAGGGATAAATAGTAATTTAGATAAAATTCCTTTCCATCCTTATTTTTCATTTAAAGACTTATTAGGATTTATAATCCTAATATTTATATTAATATTAATTACACTAATCAACCCTTATAAACTAGGAGATCCTGATAACTTTATTCCTGCCAATCCTATGATTACCCCAATTCA-	GTACTTTATATTTTTTACTAGGAACCTGATCAGGAATAA-TTGGAACTTCATTAAGATTATTGATTCGAGCTGAACTAGGAAACCCAGGAAGTTTAATTATAA------ATGATCAAATTTATAATGTTATTGTAACAGCTCATGCTTTTATTATAATTTTTTTTATAGTTATACCAATTATAATTGGAGGATTTGGAAATTGACTAGTTCCTTTAATACTAGGAGCT--CCTGATATAGCTTTCCCACGCATAAATAATATAAGATTTTGATTACTACCCCCCTCTCTAACTCTCTTACTTATAAGAAGTATAGTAGAAAGGGGAGCTGGAACAGGATGAACTGTTTACCCACCTTTATCAGCTAATATTGCTCATAGTGG-TCCTTCTGTGGACTTA…	------------------TCATCCAG-AAGTTT-ATATTTTAA-TTCTTCCTGGATTTGGAATTATTTCCCATATTATTAGCCAAGAAAGAGGA-AAAAAA-GAAACTTTCGGGTCCTTAGGCATAATTTATGCAATAATATCCATTGGATTACTAGGA-TTTCTTGTATGAGCTCATCACATA-TTTACTGTAGGAATAGATGTTGATACTCGGGCTTATTTTACATCAGCTACAATAATTATTGCAATTCCTACTGGAATTAAAATTTTTAGCTGACTAGCCACATTACATGGAACTCAAATTAATTACTCACCATCAATATTATGAACATTAGGATTTGTATTTTTATTTACAATTGGAGGACTTACTGGAGTAATTTTAGCCAA-TTCATCAATT…	-----------------------TGTGAGCCAGATTGGATTCTATCTTTAAAATATT-TATATTATTTTAGTACGAAAGGACCAAATATTAATTAAATT-AATTTAATTTTGAATTATATTATTATTTTGGCAGATTAGTGCTTTAAATTTAGAATTTAATTATGTAT-AATTATACAGATAATACTTGTTTTATTTGGATTGTTTAATATTAGTAATTAGTTTATTAATTTTACTTATTAGGATTTTGGTAGGGGTTGCTTATTTAACATTATTAGAGCGTAAGGTTCTTGGGTATATTCAGTTTCGTAAAGGACCAAATAAGGTAGGGTTATTAGGAATTTTACAGCCATTTAGTGATGGTATTAAATTATTTTCTAAGGAAAGTAGTTATCCTTTA…
x		x	x		x	x	x		x		>IE37	IE37	Anthroherpon zariquieyi	>Anthroherpon_zariquieyi_IE37	#N/A	KU980196	KX121069		KX121099	KX121122			yes	KU980196	KX121069	KX719855	KX121099	KX121122	KX719912													>Anthroherpon_zariquieyi_IE37	>Anthroherpon_zariquieyi_IE37	>Anthroherpon_zariquieyi_IE37	>Anthroherpon_zariquieyi_IE37			>Anthroherpon_zariquieyi_IE37
																AGTCATATGCTTGTCTCAAAGATTAAGCCATGCATGTCTCAGTACAAGCCAAATTAAGGTGAAACCGCGAAAGGCTCATTAAATCAGTTATGGTTCCTTAGATCGTACACACATTTACTTGGATAACTGTGGTAATTCTAGAGCTAATACATGCCAACAGAACTCCGACCGGAGACGGAAGGAGTGCCTTTATTAGATCAAAACCAATCGGTGGCGCGGCTTAGGT--CGTGTCATCGTACAACATGGTGAATCTGAATAACGTTTGCTGATCGCACGGTCTCGCACCGGCGACGCATCTTTCAAATGTCTGCCTTATCAACTGTCGATGGTAGGTTCTGCGCCTACCATGGTTGTAACGGGTAACGGGGAATCAGGGTTCGATTCCGGAGAGGGAGCC…	TGCGCAAGTCATTGGGACATTAAGCGAAACCTAAAGGCGAAATGAAAGTGAA----TTCGTATCACT--------TGTGATCG----AATAGGGAGGATGATCAGGTTCAAGGACTTGAT--CCGCACTCCCGGGGCGTCTCGTGTTCATTGCGAACTGAGGCGCACCTAGAGCGTACACGCTGTGACCCGAAAGGTGGGGAACTATGCCTGATCAGGACGAAGTCAGGGGAAACCCTGATGGAGGTCCGTAGCGATTCTGACGTGCAAATCGATCGTAAGAATTTGGTATAGCGGCGATAGACTAATCGAACCATCTAGTAGCTGGTTCCCTCCGAAGTTTCCCTCAGGATAGCTGGCGCTC-------AAATAAAGCGGTCAGTCCCTAAAA-GGGG…	CCTATTATCAGCAATCCCATATCTAGGTAATTCAATAGTAACTTGACTATGAGGAGGATTTGCAGTTAATAATCCTACCTTAAATCGATTTTTTTCACTACATTTTATACTTCCCTTTTTAACTATAGCTTTAGTAATAATTCATCTACTTTTCTTACATCAAACT-GGATCAAATAATCCTTTAGGAATAAATAGTAACTTAGATAAAATCCCATTTCATCCTTATTTTTCATATAAAGACTTATTAGGATTTATCACTATAATATTTATATTAAGAATAATTACACTAATTAATCCGTATAAACTAAGTGATCCAGATAACTTTATTCCTGCCAATCCAATAATTACTCCTATTCA-	GTACTTTATATTTCTTACTAGGAGCTTGATCAGGAATAA-TTGGAACATCATTAAGATTACTAATTCGAGCTGAATTAGGAAATCCAGGAAGTTTAATCATAA------ACGATCAAATTTATAATGTTATTGTAACAGCTCATGCTTTTATTATAATTTTTTTTATGGTTATGCCAATTATAATTGGAGGTTTTGGAAATTGACTAGTTCCATTAATATTAGGAGCC--CCTGATATAGCTTTCCCTCGTATAAATAATATAAGATTTTGATTATTACCTCCTTCCCTAACCTTACTTCTTATAAGAAGAATAGTAGAAAGCGGAGCTGGAACAGGATGAACAGTTTATCCCCCTTTATCTGCTAATATCGCTCATAGTGG-CCCATCAGTAGACTTA…	------------------TCACCCAG-AAGTCT-ATATTCTAA-TCCTTCCTGGATTTGGAATTATTTCCCATATTATTAGCCAAGAAAGAGGA-AAAAAA-GAAACTTTTGGGTCCTTAGGCATAATTTATGCAATAATATCTATTGGCTTATTAGGA-TTTCTAGTGTGAGCCCATCATATA-TTTACTGTTGGCATAGATGTTGATACTCGGGCTTATTTTACTTCAGCTACCATAATTATTGCAATTCCTACTGGAATTAAAATTTTTAGCTGATTAGCTACCCTACACGGAACTCAAATTAAATACTCACCAGCAATATTATGAGCCTTAGGATTTGTATTTTTATTTACTATTGGAGGTCTTACTGGAGTAATTTTAGCTAA-CTCATCAATT…	-----------------------TGTGAGCCAGATTGGATTCTATCTTTAAAATATT-TATATTATTTTAGTACGAAAGGACCAGATATTAATTAAATT-AATTTAATTTTGAATTATATTATTATTTTGGCAGATTAGTGCTTTAAATTTAGAATTTAATTATGTAT-AATTATACAGATAATACTTGTTTTATTTGGATTTTTTAATAGTGATTATTAGGCTAGTAATTTTATTTATTAGTATTTTGGTAGGAGTTGCATATTTAACATTATTAGAGCGTAAGGTTCTTGGTTATATTCAGTTTCGTAAAGGGCCTAATAAGGTAGGATTGTTAGGAATTTTACAGCCATTTAGTGATGGGGTTAAGTTGTTTACTAAAGAAATAAGATATCCTTTA…										AGTCATATGCTTGTCTCAAAGATTAAGCCATGCATGTCTCAGTACAAGCCAAATTAAGGTGAAACCGCGAAAGGCTCATTAAATCAGTTATGGTTCCTTAGATCGTACACACATTTACTTGGATAACTGTGGTAATTCTAGAGCTAATACATGCCAACAGAACTCCGACCGGAGACGGAAGGAGTGCCTTTATTAGATCAAAACCAATCGGTGGCGCGGCTTAGGT--CGTGTCATCGTACAACATGGTGAATCTGAATAACGTTTGCTGATCGCACGGTCTCGCACCGGCGACGCATCTTTCAAATGTCTGCCTTATCAACTGTCGATGGTAGGTTCTGCGCCTACCATGGTTGTAACGGGTAACGGGGAATCAGGGTTCGATTCCGGAGAGGGAGCC…	TGCGCAAGTCATTGGGACATTAAGCGAAACCTAAAGGCGAAATGAAAGTGAA----TTCGTATCACT--------TGTGATCG----AATAGGGAGGATGATCAGGTTCAAGGACTTGAT--CCGCACTCCCGGGGCGTCTCGTGTTCATTGCGAACTGAGGCGCACCTAGAGCGTACACGCTGTGACCCGAAAGGTGGGGAACTATGCCTGATCAGGACGAAGTCAGGGGAAACCCTGATGGAGGTCCGTAGCGATTCTGACGTGCAAATCGATCGTAAGAATTTGGTATAGCGGCGATAGACTAATCGAACCATCTAGTAGCTGGTTCCCTCCGAAGTTTCCCTCAGGATAGCTGGCGCTC-------AAATAAAGCGGTCAGTCCCTAAAA-GGGG…	CCTATTATCAGCAATCCCATATCTAGGTAATTCAATAGTAACTTGACTATGAGGAGGATTTGCAGTTAATAATCCTACCTTAAATCGATTTTTTTCACTACATTTTATACTTCCCTTTTTAACTATAGCTTTAGTAATAATTCATCTACTTTTCTTACATCAAACT-GGATCAAATAATCCTTTAGGAATAAATAGTAACTTAGATAAAATCCCATTTCATCCTTATTTTTCATATAAAGACTTATTAGGATTTATCACTATAATATTTATATTAAGAATAATTACACTAATTAATCCGTATAAACTAAGTGATCCAGATAACTTTATTCCTGCCAATCCAATAATTACTCCTATTCA-	GTACTTTATATTTCTTACTAGGAGCTTGATCAGGAATAA-TTGGAACATCATTAAGATTACTAATTCGAGCTGAATTAGGAAATCCAGGAAGTTTAATCATAA------ACGATCAAATTTATAATGTTATTGTAACAGCTCATGCTTTTATTATAATTTTTTTTATGGTTATGCCAATTATAATTGGAGGTTTTGGAAATTGACTAGTTCCATTAATATTAGGAGCC--CCTGATATAGCTTTCCCTCGTATAAATAATATAAGATTTTGATTATTACCTCCTTCCCTAACCTTACTTCTTATAAGAAGAATAGTAGAAAGCGGAGCTGGAACAGGATGAACAGTTTATCCCCCTTTATCTGCTAATATCGCTCATAGTGG-CCCATCAGTAGACTTA…	------------------TCACCCAG-AAGTCT-ATATTCTAA-TCCTTCCTGGATTTGGAATTATTTCCCATATTATTAGCCAAGAAAGAGGA-AAAAAA-GAAACTTTTGGGTCCTTAGGCATAATTTATGCAATAATATCTATTGGCTTATTAGGA-TTTCTAGTGTGAGCCCATCATATA-TTTACTGTTGGCATAGATGTTGATACTCGGGCTTATTTTACTTCAGCTACCATAATTATTGCAATTCCTACTGGAATTAAAATTTTTAGCTGATTAGCTACCCTACACGGAACTCAAATTAAATACTCACCAGCAATATTATGAGCCTTAGGATTTGTATTTTTATTTACTATTGGAGGTCTTACTGGAGTAATTTTAGCTAA-CTCATCAATT…	-----------------------TGTGAGCCAGATTGGATTCTATCTTTAAAATATT-TATATTATTTTAGTACGAAAGGACCAGATATTAATTAAATT-AATTTAATTTTGAATTATATTATTATTTTGGCAGATTAGTGCTTTAAATTTAGAATTTAATTATGTAT-AATTATACAGATAATACTTGTTTTATTTGGATTTTTTAATAGTGATTATTAGGCTAGTAATTTTATTTATTAGTATTTTGGTAGGAGTTGCATATTTAACATTATTAGAGCGTAAGGTTCTTGGTTATATTCAGTTTCGTAAAGGGCCTAATAAGGTAGGATTGTTAGGAATTTTACAGCCATTTAGTGATGGGGTTAAGTTGTTTACTAAAGAAATAAGATATCCTTTA…						AGTCATATGCTTGTCTCAAAGATTAAGCCATGCATGTCTCAGTACAAGCCAAATTAAGGTGAAACCGCGAAAGGCTCATTAAATCAGTTATGGTTCCTTAGATCGTACACACATTTACTTGGATAACTGTGGTAATTCTAGAGCTAATACATGCCAACAGAACTCCGACCGGAGACGGAAGGAGTGCCTTTATTAGATCAAAACCAATCGGTGGCGCGGCTTAGGT--CGTGTCATCGTACAACATGGTGAATCTGAATAACGTTTGCTGATCGCACGGTCTCGCACCGGCGACGCATCTTTCAAATGTCTGCCTTATCAACTGTCGATGGTAGGTTCTGCGCCTACCATGGTTGTAACGGGTAACGGGGAATCAGGGTTCGATTCCGGAGAGGGAGCC…	TGCGCAAGTCATTGGGACATTAAGCGAAACCTAAAGGCGAAATGAAAGTGAA----TTCGTATCACT--------TGTGATCG----AATAGGGAGGATGATCAGGTTCAAGGACTTGAT--CCGCACTCCCGGGGCGTCTCGTGTTCATTGCGAACTGAGGCGCACCTAGAGCGTACACGCTGTGACCCGAAAGGTGGGGAACTATGCCTGATCAGGACGAAGTCAGGGGAAACCCTGATGGAGGTCCGTAGCGATTCTGACGTGCAAATCGATCGTAAGAATTTGGTATAGCGGCGATAGACTAATCGAACCATCTAGTAGCTGGTTCCCTCCGAAGTTTCCCTCAGGATAGCTGGCGCTC-------AAATAAAGCGGTCAGTCCCTAAAA-GGGG…	GTACTTTATATTTCTTACTAGGAGCTTGATCAGGAATAA-TTGGAACATCATTAAGATTACTAATTCGAGCTGAATTAGGAAATCCAGGAAGTTTAATCATAA------ACGATCAAATTTATAATGTTATTGTAACAGCTCATGCTTTTATTATAATTTTTTTTATGGTTATGCCAATTATAATTGGAGGTTTTGGAAATTGACTAGTTCCATTAATATTAGGAGCC--CCTGATATAGCTTTCCCTCGTATAAATAATATAAGATTTTGATTATTACCTCCTTCCCTAACCTTACTTCTTATAAGAAGAATAGTAGAAAGCGGAGCTGGAACAGGATGAACAGTTTATCCCCCTTTATCTGCTAATATCGCTCATAGTGG-CCCATCAGTAGACTTA…	------------------TCACCCAG-AAGTCT-ATATTCTAA-TCCTTCCTGGATTTGGAATTATTTCCCATATTATTAGCCAAGAAAGAGGA-AAAAAA-GAAACTTTTGGGTCCTTAGGCATAATTTATGCAATAATATCTATTGGCTTATTAGGA-TTTCTAGTGTGAGCCCATCATATA-TTTACTGTTGGCATAGATGTTGATACTCGGGCTTATTTTACTTCAGCTACCATAATTATTGCAATTCCTACTGGAATTAAAATTTTTAGCTGATTAGCTACCCTACACGGAACTCAAATTAAATACTCACCAGCAATATTATGAGCCTTAGGATTTGTATTTTTATTTACTATTGGAGGTCTTACTGGAGTAATTTTAGCTAA-CTCATCAATT…			AGTCATATGCTTGTCTCAAAGATTAAGCCATGCATGTCTCAGTACAAGCCAAATTAAGGTGAAACCGCGAAAGGCTCATTAAATCAGTTATGGTTCCTTAGATCGTACACACATTTACTTGGATAACTGTGGTAATTCTAGAGCTAATACATGCCAACAGAACTCCGACCGGAGACGGAAGGAGTGCCTTTATTAGATCAAAACCAATCGGTGGCGCGGCTTAGGT--CGTGTCATCGTACAACATGGTGAATCTGAATAACGTTTGCTGATCGCACGGTCTCGCACCGGCGACGCATCTTTCAAATGTCTGCCTTATCAACTGTCGATGGTAGGTTCTGCGCCTACCATGGTTGTAACGGGTAACGGGGAATCAGGGTTCGATTCCGGAGAGGGAGCC…
x		x	x		x						>IE39	IE39	Anthroherpon primitivum jeanneli	>Anthroherpon_primitivum_jeanneli_IE39	#N/A	KU980187	KX121063	KX719844	KX121094	KX121117	KX719901		yes	KU980187	KX121063	KX719844	KX121094	KX121117	KX719901													>Anthroherpon_primitivum_jeanneli_IE39	>Anthroherpon_primitivum_jeanneli_IE39	>Anthroherpon_primitivum_jeanneli_IE39	>Anthroherpon_primitivum_jeanneli_IE39
																AGTCATATGCTTGTCTCAAAGATTAAGCCATGCATGTCTCAGTACAAGCCAAATTAAGGTGAAACCGCGAAAGGCTCATTAAATCAGTTATGGTTCCTTAGATCGTACACACATTTACTTGGATAACTGTGGTAATTCTAGAGCTAATACATGCCAACAGAACTCCGACCGGAGACGGAAGGAGTGCCTTTATTAGATCAAAACCAATCGGTGGCGCGGCTTAGGT--CGTGTCATCGTACAAAATGGTGAATCTGAATAACGTTTGCTGATCGCACGGTCTCGCACCGGCGACGCATCTTTCAAATGTCTGCCTTATCAACTGTCGATGGTAGGTTCTGCGCCTACCATGGTTGTAACGGGTAACGGGGAATCAGGGTTCGATTCCGGAGAGGGAGCC…	TGCGCAAGTCATTGGGACATTAAGCGAAACCTAAAGGCGAAATGAAAGTGAA----TTCGTATCACT--------TGTGATCG----AATAGGGAGGATGATCAGGCTCAAGGACTTGAT--CCGCACTCCCGGGGCGTCTCGTGTTCATTGCGAACTGAGGCGCACCTAGAGCGTACACGCTGTGACCCGAAAGGTGGGGAACTATGCCTGATCAGGACGAAGTCAGGGGAAACCCTGATGGAGGTCCGTAGCGATTCTGACGTGCAAATCGATCGTAAGAATTTGGTATAGCGGCGATAGACTAATCGAACCATCTAGTAGCTGGTTCCCTCCGAAGTTTCCCTCAGGATAGCTGGCGCTC-------AAATAAAGCGGACAGTCCCTAAAA-GGGG…	TTTATTATCAGCAATTCCATACCTAGGAACTTCAATAGTAACTTGATTATGAGGCGGATTTGCAGTTAATAATCCTACCTTAAATCGATTTTTTTCACTACATTTTATATTACCTTTTTTAATTATAGCTTTAGTAATAATCCATCTACTTTTCTTGCATCAAACC-GGTTCAAATAACCCTTTAGGAATAAATAGTAACTTAGATAAAATCCCCTTTCACCCCTACTTTTCATTTAAAGACTTATTAGGCTTTATAATTATGTTATTTATCCTTATATTAATTACACTAATTAACCCCTATAAATTAGGAGACCCTTATAACTTTATCCCTGCTAATCCAATAATTACCCCCATCCA-	GTACTTTATATTTTTTATTGGGAACTTGATCAGGAATAA-TTGGGACATCACTTAGATTACTAATTCGAGCTGAATTAGGTAACCCAGGTAGCCTAATTATAA------ATGACCAAATCTACAATGTTATTGTAACAGCTCATGCTTTTGTGATAATTTTTTTCATGGTCATGCCTATTATAATCGGAGGATTTGGAAATTGACTAGTTCCTTTAATATTAGGAGCC--CCTGATATAGCCTTTCCACGCATAAATAATATAAGATTTTGACTATTACCCCCTTCTTTAACTTTATTACTCATAAGAAGAATGGTAGAAAGAGGGGCTGGAACAGGATGAACTGTTTACCCTCCCCTATCTGCCAATATCGCCCATAGAGG-CCCATCAGTAGACTTA…	------------------TCATCCAG-AAGTTT-ATATTTTAA-TTCTTCCAGGATTTGGAATTATTTCTCATATTATTAGACAAGAAAGAGGA-AAAAAA-GAAACCTTTGGGTCCTTAGGTATAATTTATGCAATAATATCTATTGGTTTATTAGGG-TTCCTTGTATGAGCTCACCATATA-TTTACCGTAGGAATAGATGTAGATACTCGGGCTTACTTTACATCAGCTACAATAATTATTGCAATTCCTACTGGAATTAAAATCTTTAGCTGACTAGCTACTCTTCATGGAACTCAAATTAATTATTCACCATCAATATTATGAACATTAGGGTTTGTATTCCTATTCACGATTGGGGGACTTACAGGGATTATCTTAGCTAA-TTCATCAATT…	-----------------------TGTGAGCCAGATTGGATTCTATCTTTAAAATAT--TATATTATTTTAGTACGAAAGGACCAAATATTAATTAAATT-AATTTAATTTTGAATTATATTATTATTTTGGCAGATTAGTGCTTTAAATTTAGAATTTAATTATGTAT-AATTATACAGATAATACTTGTTTTATTTGGATTTTTTGATAGTAGTTATTAGGTTATTAGTTTTATTTATTAGTATTTTAGTAGGAGTAGCATATTTAACATTATTAGAGCGTAAGGTTCTTGGGTATATTCAGTTTCGTAAAGGTCCTAATAAGGTTGGAGTATTAGGTATTTTACAGCCATTTAGAGACGGTATTAAGTTATTTTCTAAGGAAAGTAGATATCCTTTA…										AGTCATATGCTTGTCTCAAAGATTAAGCCATGCATGTCTCAGTACAAGCCAAATTAAGGTGAAACCGCGAAAGGCTCATTAAATCAGTTATGGTTCCTTAGATCGTACACACATTTACTTGGATAACTGTGGTAATTCTAGAGCTAATACATGCCAACAGAACTCCGACCGGAGACGGAAGGAGTGCCTTTATTAGATCAAAACCAATCGGTGGCGCGGCTTAGGT--CGTGTCATCGTACAAAATGGTGAATCTGAATAACGTTTGCTGATCGCACGGTCTCGCACCGGCGACGCATCTTTCAAATGTCTGCCTTATCAACTGTCGATGGTAGGTTCTGCGCCTACCATGGTTGTAACGGGTAACGGGGAATCAGGGTTCGATTCCGGAGAGGGAGCC…	TGCGCAAGTCATTGGGACATTAAGCGAAACCTAAAGGCGAAATGAAAGTGAA----TTCGTATCACT--------TGTGATCG----AATAGGGAGGATGATCAGGCTCAAGGACTTGAT--CCGCACTCCCGGGGCGTCTCGTGTTCATTGCGAACTGAGGCGCACCTAGAGCGTACACGCTGTGACCCGAAAGGTGGGGAACTATGCCTGATCAGGACGAAGTCAGGGGAAACCCTGATGGAGGTCCGTAGCGATTCTGACGTGCAAATCGATCGTAAGAATTTGGTATAGCGGCGATAGACTAATCGAACCATCTAGTAGCTGGTTCCCTCCGAAGTTTCCCTCAGGATAGCTGGCGCTC-------AAATAAAGCGGACAGTCCCTAAAA-GGGG…	TTTATTATCAGCAATTCCATACCTAGGAACTTCAATAGTAACTTGATTATGAGGCGGATTTGCAGTTAATAATCCTACCTTAAATCGATTTTTTTCACTACATTTTATATTACCTTTTTTAATTATAGCTTTAGTAATAATCCATCTACTTTTCTTGCATCAAACC-GGTTCAAATAACCCTTTAGGAATAAATAGTAACTTAGATAAAATCCCCTTTCACCCCTACTTTTCATTTAAAGACTTATTAGGCTTTATAATTATGTTATTTATCCTTATATTAATTACACTAATTAACCCCTATAAATTAGGAGACCCTTATAACTTTATCCCTGCTAATCCAATAATTACCCCCATCCA-	GTACTTTATATTTTTTATTGGGAACTTGATCAGGAATAA-TTGGGACATCACTTAGATTACTAATTCGAGCTGAATTAGGTAACCCAGGTAGCCTAATTATAA------ATGACCAAATCTACAATGTTATTGTAACAGCTCATGCTTTTGTGATAATTTTTTTCATGGTCATGCCTATTATAATCGGAGGATTTGGAAATTGACTAGTTCCTTTAATATTAGGAGCC--CCTGATATAGCCTTTCCACGCATAAATAATATAAGATTTTGACTATTACCCCCTTCTTTAACTTTATTACTCATAAGAAGAATGGTAGAAAGAGGGGCTGGAACAGGATGAACTGTTTACCCTCCCCTATCTGCCAATATCGCCCATAGAGG-CCCATCAGTAGACTTA…	------------------TCATCCAG-AAGTTT-ATATTTTAA-TTCTTCCAGGATTTGGAATTATTTCTCATATTATTAGACAAGAAAGAGGA-AAAAAA-GAAACCTTTGGGTCCTTAGGTATAATTTATGCAATAATATCTATTGGTTTATTAGGG-TTCCTTGTATGAGCTCACCATATA-TTTACCGTAGGAATAGATGTAGATACTCGGGCTTACTTTACATCAGCTACAATAATTATTGCAATTCCTACTGGAATTAAAATCTTTAGCTGACTAGCTACTCTTCATGGAACTCAAATTAATTATTCACCATCAATATTATGAACATTAGGGTTTGTATTCCTATTCACGATTGGGGGACTTACAGGGATTATCTTAGCTAA-TTCATCAATT…	-----------------------TGTGAGCCAGATTGGATTCTATCTTTAAAATAT--TATATTATTTTAGTACGAAAGGACCAAATATTAATTAAATT-AATTTAATTTTGAATTATATTATTATTTTGGCAGATTAGTGCTTTAAATTTAGAATTTAATTATGTAT-AATTATACAGATAATACTTGTTTTATTTGGATTTTTTGATAGTAGTTATTAGGTTATTAGTTTTATTTATTAGTATTTTAGTAGGAGTAGCATATTTAACATTATTAGAGCGTAAGGTTCTTGGGTATATTCAGTTTCGTAAAGGTCCTAATAAGGTTGGAGTATTAGGTATTTTACAGCCATTTAGAGACGGTATTAAGTTATTTTCTAAGGAAAGTAGATATCCTTTA…						AGTCATATGCTTGTCTCAAAGATTAAGCCATGCATGTCTCAGTACAAGCCAAATTAAGGTGAAACCGCGAAAGGCTCATTAAATCAGTTATGGTTCCTTAGATCGTACACACATTTACTTGGATAACTGTGGTAATTCTAGAGCTAATACATGCCAACAGAACTCCGACCGGAGACGGAAGGAGTGCCTTTATTAGATCAAAACCAATCGGTGGCGCGGCTTAGGT--CGTGTCATCGTACAAAATGGTGAATCTGAATAACGTTTGCTGATCGCACGGTCTCGCACCGGCGACGCATCTTTCAAATGTCTGCCTTATCAACTGTCGATGGTAGGTTCTGCGCCTACCATGGTTGTAACGGGTAACGGGGAATCAGGGTTCGATTCCGGAGAGGGAGCC…	TGCGCAAGTCATTGGGACATTAAGCGAAACCTAAAGGCGAAATGAAAGTGAA----TTCGTATCACT--------TGTGATCG----AATAGGGAGGATGATCAGGCTCAAGGACTTGAT--CCGCACTCCCGGGGCGTCTCGTGTTCATTGCGAACTGAGGCGCACCTAGAGCGTACACGCTGTGACCCGAAAGGTGGGGAACTATGCCTGATCAGGACGAAGTCAGGGGAAACCCTGATGGAGGTCCGTAGCGATTCTGACGTGCAAATCGATCGTAAGAATTTGGTATAGCGGCGATAGACTAATCGAACCATCTAGTAGCTGGTTCCCTCCGAAGTTTCCCTCAGGATAGCTGGCGCTC-------AAATAAAGCGGACAGTCCCTAAAA-GGGG…	GTACTTTATATTTTTTATTGGGAACTTGATCAGGAATAA-TTGGGACATCACTTAGATTACTAATTCGAGCTGAATTAGGTAACCCAGGTAGCCTAATTATAA------ATGACCAAATCTACAATGTTATTGTAACAGCTCATGCTTTTGTGATAATTTTTTTCATGGTCATGCCTATTATAATCGGAGGATTTGGAAATTGACTAGTTCCTTTAATATTAGGAGCC--CCTGATATAGCCTTTCCACGCATAAATAATATAAGATTTTGACTATTACCCCCTTCTTTAACTTTATTACTCATAAGAAGAATGGTAGAAAGAGGGGCTGGAACAGGATGAACTGTTTACCCTCCCCTATCTGCCAATATCGCCCATAGAGG-CCCATCAGTAGACTTA…	------------------TCATCCAG-AAGTTT-ATATTTTAA-TTCTTCCAGGATTTGGAATTATTTCTCATATTATTAGACAAGAAAGAGGA-AAAAAA-GAAACCTTTGGGTCCTTAGGTATAATTTATGCAATAATATCTATTGGTTTATTAGGG-TTCCTTGTATGAGCTCACCATATA-TTTACCGTAGGAATAGATGTAGATACTCGGGCTTACTTTACATCAGCTACAATAATTATTGCAATTCCTACTGGAATTAAAATCTTTAGCTGACTAGCTACTCTTCATGGAACTCAAATTAATTATTCACCATCAATATTATGAACATTAGGGTTTGTATTCCTATTCACGATTGGGGGACTTACAGGGATTATCTTAGCTAA-TTCATCAATT…
											>IE40	IE40	Anthroherpon latipenne latipenne	>Anthroherpon_latipenne_latipenne_IE40	#N/A									MH348446	MH348491	MH348368	MH348295	MH348327	MH348405
																AGTCATATGCTTGTCTCAAAGATTAAGCCATGCATGTCTCAGTACAAGCCAAATTAAGGTGAAACCGCGAAAGGCTCATTAAATCAGTTATGGTTCCTTAGATCGTACACACATTTACTTGGATAACTGTGGTAATTCTAGAGCTAATACATGCCAACAGAACTCCGACCGGAGACGGAAGGAGTGCCTTTATTAGATCAAAACCAATCGGTGGCGCGGCTTAGGT--TGTGTCATCGTACAACATGGTGAATCTGAATAACGTTTGCTGATCGCACGGTCTCGCACCGGCGACGCATCTTTCAAATGTCTGCCTTATCAACTGTCGATGGTAGGTTCTGCGCCTACCATGGTTGTAACGGGTAACGGGGAATCAGGGTTCGATTCCGGAGAGGGAGCC…	TGCGCAAGTCATTGGGACATTAAGCGAAACCTAAAGGCGAAATGAAAGTGAA----TTCGTATCACT--------TGTGATCG----AATAGGGAGGATGATCAGGCTCAAGGACTTGAT--CCGCACTCCCGGGGCGTCTCGTGTTCATTGCGAACTGAGGCGCACCTAGAGCGTACACGCTGTGACCCGAAAGGTGGGGAACTATGCCTGATCAGGACGAAGTCAGGGGAAACCCTGATGGAGGTCCGTAGCGATTCTGACGTGCAAATCGATCGTAAGAATTTGGTATAGCGGCGATAGACTAATCGAACCATCTAGTAGCTGGTTCCCTCCGAAGTTTCCCTCAGGATAGCTGGCGCTC-------AAATAAAGCGGACAGTCCCTACGA-GGGG…	TTTACTATCAGCAATTCCATACTTAGGCACTTCAATAGTAACCTGATTATGGGGAGGATTTGCAGTTAATAACCCCACCTTAAACCGTTTTTTTTCCCTACATTTTATATTACCCTTTTTAATCATAGCTATAGTAATAATCCATCTTCTTTTTTTACACCAAACT-GGATCAAATAACCCCTTAGGAATAAATAGTAATTTAGATAAAATTCCTTTCCATCCTTATTTTTCATTTAAAGACTTATTAGGATTTATAATCCTAATATTTATATTAATACTAATTACACTAATCAACCCTTATAAACTAGGAGATCCTGATAACTTTATTCCTGCCAATCCTATGATTACCCCAATTCA-	GTACTTTATATTTTTTACTAGG-ACCTGATCAGGAATAA-TTGGAACTTCATTAAGATTATTGATTCGAGCTGAACTAGGAAACCCAGGAAGTTTAATTATAA------ATGATCAAATTTATAATGTTATTGTAACAGCTCATGCTTTTATTATAATTTTTTTTATAGTTATACCAATTATAATTGGAGGATTTGGAAATTGACTAGTTCCTTTAATACTAGGAGCT--CCTGATATAGCTTTCCCACGCATAAATAATATAAGATTTTGATTACTACCCCCCTCTCTAACTCTCTTACTTATAAGAAGTATAGTAGAAAGGGGAGCTGGAACAGGATGAACTGTTTACCCACCTTTATCAGCTAATATTGCTCATAGTGG-TCCTTCTGTGGACTTA…	------------------TCATCCAG-AAGTTT-ATATTTTAA-TTCTTCCTGGATTTGGAATTATTTCCCATATTATTAGCCAAGAAAGAGGA-AAAAAA-GAAACTTTCGGGTCCTTAGGCATAATTTATGCAATAATATCCATTGGATTACTAGGA-TTTCTTGTATGGGCTCATCACATA-TTTACTGTAGGAATAGATGTTGATACTCGGGCTTATTTTACATCAGCTACAATAATTATTGCAATTCCTACTGGAATTAAAATTTTTAGCTGACTAGCCACATTACATGGAACTCAAATTAATTACTCACCATCAATATTATGAACATTAGGATTTGTATTTTTATTTACAATTGGAGGACTTACTGGAGTAATTTTAGCCAA-TTCATCAATT…	-----------------------TGTGAGCCAGATTGGATTCTATCTTTAAAATATT-TATATTATTTTAGTACGAAAGGACCAAATATTAATTAAATT-AATTTAATTTTGAATTATATTATTATTTTGGCAGATTAGTGCTTTAAATTTAGAATTTAATTATGTAT-AATTATACAGATAATACTTGTTTTATTTGGATTGTTTAATATTAGTAATTAGTTTATTAATTTTATTTATTAGGATTTTGGTAGGGGTTGCTTATTTAACATTATTAGAGCGTAAGGTTCTTGGGTATATTCAGTTTCGTAAAGGACCAAATAAGGTAGGGTTATTAGGAATTTTACAGCCATTTAGTGATGGTATTAAATTATTTTCTAAGGAAAGTAGTTATCCTTTA…										AGTCATATGCTTGTCTCAAAGATTAAGCCATGCATGTCTCAGTACAAGCCAAATTAAGGTGAAACCGCGAAAGGCTCATTAAATCAGTTATGGTTCCTTAGATCGTACACACATTTACTTGGATAACTGTGGTAATTCTAGAGCTAATACATGCCAACAGAACTCCGACCGGAGACGGAAGGAGTGCCTTTATTAGATCAAAACCAATCGGTGGCGCGGCTTAGGT--TGTGTCATCGTACAACATGGTGAATCTGAATAACGTTTGCTGATCGCACGGTCTCGCACCGGCGACGCATCTTTCAAATGTCTGCCTTATCAACTGTCGATGGTAGGTTCTGCGCCTACCATGGTTGTAACGGGTAACGGGGAATCAGGGTTCGATTCCGGAGAGGGAGCC…	TGCGCAAGTCATTGGGACATTAAGCGAAACCTAAAGGCGAAATGAAAGTGAA----TTCGTATCACT--------TGTGATCG----AATAGGGAGGATGATCAGGCTCAAGGACTTGAT--CCGCACTCCCGGGGCGTCTCGTGTTCATTGCGAACTGAGGCGCACCTAGAGCGTACACGCTGTGACCCGAAAGGTGGGGAACTATGCCTGATCAGGACGAAGTCAGGGGAAACCCTGATGGAGGTCCGTAGCGATTCTGACGTGCAAATCGATCGTAAGAATTTGGTATAGCGGCGATAGACTAATCGAACCATCTAGTAGCTGGTTCCCTCCGAAGTTTCCCTCAGGATAGCTGGCGCTC-------AAATAAAGCGGACAGTCCCTACGA-GGGG…	TTTACTATCAGCAATTCCATACTTAGGCACTTCAATAGTAACCTGATTATGGGGAGGATTTGCAGTTAATAACCCCACCTTAAACCGTTTTTTTTCCCTACATTTTATATTACCCTTTTTAATCATAGCTATAGTAATAATCCATCTTCTTTTTTTACACCAAACT-GGATCAAATAACCCCTTAGGAATAAATAGTAATTTAGATAAAATTCCTTTCCATCCTTATTTTTCATTTAAAGACTTATTAGGATTTATAATCCTAATATTTATATTAATACTAATTACACTAATCAACCCTTATAAACTAGGAGATCCTGATAACTTTATTCCTGCCAATCCTATGATTACCCCAATTCA-	GTACTTTATATTTTTTACTAGG-ACCTGATCAGGAATAA-TTGGAACTTCATTAAGATTATTGATTCGAGCTGAACTAGGAAACCCAGGAAGTTTAATTATAA------ATGATCAAATTTATAATGTTATTGTAACAGCTCATGCTTTTATTATAATTTTTTTTATAGTTATACCAATTATAATTGGAGGATTTGGAAATTGACTAGTTCCTTTAATACTAGGAGCT--CCTGATATAGCTTTCCCACGCATAAATAATATAAGATTTTGATTACTACCCCCCTCTCTAACTCTCTTACTTATAAGAAGTATAGTAGAAAGGGGAGCTGGAACAGGATGAACTGTTTACCCACCTTTATCAGCTAATATTGCTCATAGTGG-TCCTTCTGTGGACTTA…	------------------TCATCCAG-AAGTTT-ATATTTTAA-TTCTTCCTGGATTTGGAATTATTTCCCATATTATTAGCCAAGAAAGAGGA-AAAAAA-GAAACTTTCGGGTCCTTAGGCATAATTTATGCAATAATATCCATTGGATTACTAGGA-TTTCTTGTATGGGCTCATCACATA-TTTACTGTAGGAATAGATGTTGATACTCGGGCTTATTTTACATCAGCTACAATAATTATTGCAATTCCTACTGGAATTAAAATTTTTAGCTGACTAGCCACATTACATGGAACTCAAATTAATTACTCACCATCAATATTATGAACATTAGGATTTGTATTTTTATTTACAATTGGAGGACTTACTGGAGTAATTTTAGCCAA-TTCATCAATT…	-----------------------TGTGAGCCAGATTGGATTCTATCTTTAAAATATT-TATATTATTTTAGTACGAAAGGACCAAATATTAATTAAATT-AATTTAATTTTGAATTATATTATTATTTTGGCAGATTAGTGCTTTAAATTTAGAATTTAATTATGTAT-AATTATACAGATAATACTTGTTTTATTTGGATTGTTTAATATTAGTAATTAGTTTATTAATTTTATTTATTAGGATTTTGGTAGGGGTTGCTTATTTAACATTATTAGAGCGTAAGGTTCTTGGGTATATTCAGTTTCGTAAAGGACCAAATAAGGTAGGGTTATTAGGAATTTTACAGCCATTTAGTGATGGTATTAAATTATTTTCTAAGGAAAGTAGTTATCCTTTA…
											>IE41	IE41	Anthroherpon taxi albanicum	>Anthroherpon_taxi_albanicum_IE41	#N/A
																AGTCATATGCTTGTCTCAAAGATTAAGCCATGCATGTCTCAGTACAAGCCAAATTAAGGTGAAACCGCGAAAGGCTCATTAAATCAGTTATGGTTCCTTAGATCGTACACACATTTACTTGGATAACTGTGGTAATTCTAGAGCTAATACATGCCAACAGAACTCCGACCGGAGACGGAAGGAGTGCCTTTATTAGATCAAAACCAATCGGTGGCGCGGCTTAGGT--TGTGTCATCGTACAACATGGTGAATCTGAATAACGTTTGCTGATCGCACGGTCTCGCACCGGCGACGCATCTTTCAAATGTCTGCCTTATCAACTGTCGATGGTAGGTTCTGCGCCTACCATGGTTGTAACGGGTAACGGGGAATCAGGGTTCGATTCCGGAGAGGGAGCC…	TGCGCAAGTCATTGGGACATTAAGCGAAACCTAAAGGCGAAATGAAAGTGAA----TTCGTATCACT--------TGTGATCG----AATAGGGAGGATGATCAGGCTCAAGGACTTGAT--CCGCACTCCCGGGGCGTCTCGTGTTCATTGCGAACTGAGGCGCACCTAGAGCGTACACGCTGTGACCCGAAAGGTGGGGAACTATGCCTGATCAGGACGAAGTCAGGGGAAACCCTGATGGAGGTCCGTAGCGATTCTGACGTGCAAATCGATCGTAAGAATTTGGTATAGCGGCGATAGACTAATCGAACCATCTAGTAGCTGGTTCCCTCCGAAGTTTCCCTCAGGATAGCTGGCGCTC-------AAATAAAGCGGTCAGTCCCTACGA-GGGG…	CTTACTATCAGCAATTCCATACTTAGGCAATTCAATAGTAAACTGATTATGAGGGGGATTCGCAGTTAATAACCCGACCTTAAACCGTTTTTTTTCACTACATTTTATATTACCTTTTTTAATTATAGCTATAGTAATAATCCATCTTCTTTTTTTACATCAAACT-GGATCAAATAACCCTTTAGGAATAAATAGTAATTTAGATAAAATTCCCTTTCATCCTTACTTTTCATTTAAAGACTTATTAGGATTTATAATCCTAATATTTATATTAATATTAATTACATTAATCAACCCCTATAAACTAGGAGATCCTGATAACTTTATTCCTGCCAATCCTATAATTACCCCA------	GTACTTTATATTTTTTACTAGGAACCTGATCAGGAATAA-TTGGAACTTCATTAAGATTATTGATTCGAGCTGAATTAGGAAATCCAGGAAGTTTAATCATAA------ATGATCAAATTTATAACGTTATTGTAACAGCCCATGCTTTTATTATAATTTTTTTTATAGTTATACCAATTATAATCGGAGGATTTGGAAATTGACTAGTTCCTTTAATACTGGGAGCC--CCTGATATAGCTTTCCCACGTATAAATAATATAAGATTTTGATTATTACCCCCCTCTTTAACTCTCTTACTGATAAGAAGTATAGTAGAAAGAGGAGCCGGAACAGGATGAACTGTTTACCCCCCTTTATCAGCTAATATTGCCCATAGAGG-TCCTTCTGTGGACTTA…	------------------TCATCCAG-AAGTTT-ATATTTTAA-TTCTTCCTGGATTTGGAATTATTTCCCATATTATTAGTCAAGAAAGAGGG-AAAAAA-GAAACTTTCGGATCCTTAGGTATAATTTACGCAATAATATCCATTGGACTACTAGGA-TTTCTTGTATGAGCTCACCATATA-TTCACTGTGGGAATAGATGTTGATACCCGAGCCTATTTTACATCAGCTACAATAATTATTGCAATTCCTACCGGAATTAAAATTTTTAGCTGACTAGCTACCTTACATGGAACTCAAATTAATTACTCACCATCAATATTATGAACATTAGGATTTGTATTTTTATTTACAATTGGAGGACTTACTGGAGTAATTTTAGCTAA-TTCATCAATT…	-----------------------TGTGAGCCAGATTGGATTCTATCTTTAAAATATT-TATATTATTTTAGTACGAAAGGACCAAATATTAATTAAATT-AATTTAATTTTGAATTATATTATTATTTTGGCAGATTAGTGCTTTAAATTTAGAATTTAATTATGTAT-AATTATACAGATAATACTTGTTTTATTTGGATTTTTTGATGGTAGTAATTAGATTAGTAATTTTACTTATTAGTATTTTGGTAGGAGTTGCTTATTTAACATTATTAGAGCGTAAGGTTCTTGGATATATTCAGTTTCGTAAGGGACCAAATAAGGTAGGACTATTAGGAATTTTACAGCCATTTAGTGATGGCATTAAATTATTTTCTAAGGAAAGTAGTTATCCTTTA…										AGTCATATGCTTGTCTCAAAGATTAAGCCATGCATGTCTCAGTACAAGCCAAATTAAGGTGAAACCGCGAAAGGCTCATTAAATCAGTTATGGTTCCTTAGATCGTACACACATTTACTTGGATAACTGTGGTAATTCTAGAGCTAATACATGCCAACAGAACTCCGACCGGAGACGGAAGGAGTGCCTTTATTAGATCAAAACCAATCGGTGGCGCGGCTTAGGT--TGTGTCATCGTACAACATGGTGAATCTGAATAACGTTTGCTGATCGCACGGTCTCGCACCGGCGACGCATCTTTCAAATGTCTGCCTTATCAACTGTCGATGGTAGGTTCTGCGCCTACCATGGTTGTAACGGGTAACGGGGAATCAGGGTTCGATTCCGGAGAGGGAGCC…	TGCGCAAGTCATTGGGACATTAAGCGAAACCTAAAGGCGAAATGAAAGTGAA----TTCGTATCACT--------TGTGATCG----AATAGGGAGGATGATCAGGCTCAAGGACTTGAT--CCGCACTCCCGGGGCGTCTCGTGTTCATTGCGAACTGAGGCGCACCTAGAGCGTACACGCTGTGACCCGAAAGGTGGGGAACTATGCCTGATCAGGACGAAGTCAGGGGAAACCCTGATGGAGGTCCGTAGCGATTCTGACGTGCAAATCGATCGTAAGAATTTGGTATAGCGGCGATAGACTAATCGAACCATCTAGTAGCTGGTTCCCTCCGAAGTTTCCCTCAGGATAGCTGGCGCTC-------AAATAAAGCGGTCAGTCCCTACGA-GGGG…	CTTACTATCAGCAATTCCATACTTAGGCAATTCAATAGTAAACTGATTATGAGGGGGATTCGCAGTTAATAACCCGACCTTAAACCGTTTTTTTTCACTACATTTTATATTACCTTTTTTAATTATAGCTATAGTAATAATCCATCTTCTTTTTTTACATCAAACT-GGATCAAATAACCCTTTAGGAATAAATAGTAATTTAGATAAAATTCCCTTTCATCCTTACTTTTCATTTAAAGACTTATTAGGATTTATAATCCTAATATTTATATTAATATTAATTACATTAATCAACCCCTATAAACTAGGAGATCCTGATAACTTTATTCCTGCCAATCCTATAATTACCCCA------	GTACTTTATATTTTTTACTAGGAACCTGATCAGGAATAA-TTGGAACTTCATTAAGATTATTGATTCGAGCTGAATTAGGAAATCCAGGAAGTTTAATCATAA------ATGATCAAATTTATAACGTTATTGTAACAGCCCATGCTTTTATTATAATTTTTTTTATAGTTATACCAATTATAATCGGAGGATTTGGAAATTGACTAGTTCCTTTAATACTGGGAGCC--CCTGATATAGCTTTCCCACGTATAAATAATATAAGATTTTGATTATTACCCCCCTCTTTAACTCTCTTACTGATAAGAAGTATAGTAGAAAGAGGAGCCGGAACAGGATGAACTGTTTACCCCCCTTTATCAGCTAATATTGCCCATAGAGG-TCCTTCTGTGGACTTA…	------------------TCATCCAG-AAGTTT-ATATTTTAA-TTCTTCCTGGATTTGGAATTATTTCCCATATTATTAGTCAAGAAAGAGGG-AAAAAA-GAAACTTTCGGATCCTTAGGTATAATTTACGCAATAATATCCATTGGACTACTAGGA-TTTCTTGTATGAGCTCACCATATA-TTCACTGTGGGAATAGATGTTGATACCCGAGCCTATTTTACATCAGCTACAATAATTATTGCAATTCCTACCGGAATTAAAATTTTTAGCTGACTAGCTACCTTACATGGAACTCAAATTAATTACTCACCATCAATATTATGAACATTAGGATTTGTATTTTTATTTACAATTGGAGGACTTACTGGAGTAATTTTAGCTAA-TTCATCAATT…	-----------------------TGTGAGCCAGATTGGATTCTATCTTTAAAATATT-TATATTATTTTAGTACGAAAGGACCAAATATTAATTAAATT-AATTTAATTTTGAATTATATTATTATTTTGGCAGATTAGTGCTTTAAATTTAGAATTTAATTATGTAT-AATTATACAGATAATACTTGTTTTATTTGGATTTTTTGATGGTAGTAATTAGATTAGTAATTTTACTTATTAGTATTTTGGTAGGAGTTGCTTATTTAACATTATTAGAGCGTAAGGTTCTTGGATATATTCAGTTTCGTAAGGGACCAAATAAGGTAGGACTATTAGGAATTTTACAGCCATTTAGTGATGGCATTAAATTATTTTCTAAGGAAAGTAGTTATCCTTTA…
	x			x				x		x	>IE43	IE43	Graciliella apfelbecki apfelbecki (Müller, 1910)	>Graciliella_apfelbecki_apfelbecki_IE43	BiH, Popovo polje, Vjeternica				KU958639	KX011083				MH348447	MH348474	MH348369	KU958639	KX011083										>Graciliella_apfelbecki_apfelbecki_IE43	>Graciliella_apfelbecki_apfelbecki_IE43	>Graciliella_apfelbecki_apfelbecki_IE43							>Graciliella_apfelbecki_apfelbecki_IE43		>Graciliella_apfelbecki_apfelbecki_IE43
																AGTCATATGCTTGTCTCAAAGATTAAGCCATGCATGTCTCAGTACAAGCCATATTAAGGTGAAACCGCGAAAGGCTCATTAAATCAGTTATGGTTCCTTAGATCGTACACACATTTACTTGGATAACTGTGGTAATTCTAGAGCTAATACATGCCAACAGAACTCCGACCGGAGACGGAAGGAGTGCCTTTATTAGATCAAAACCAATCGGTGGCGCGGCTTAGGT--TGTGTCATCGTACAAAATGGTGAATCTGAATAACGTTTGCTGATCGCACGGTCTCGCACCGGCGACGCATCTTTCAAATGTCTGCCTTATCAACTGTCGATGGTAGGTTCTGCGCCTACCATGGTTGTAACGGGTAACGGGGAATCAGGGTTCGATTCCGGAGAGGGAGCC…	-GCGCAAGTCATTGGGACATTAAGCGAAACCTAAAGGCGAAATGAAAGTGAA----TTCGTATCACT--------TGTGATCG----AATAGGGAGGATGGTCCGGCTCAAGGGCTGGAC--CCGCACTCCCAGGGCGTCTCGTGTTCATTGCGAACTGAGGCGCACCTAGAGCGTACACGCTGGGACCCGAAAGATGGGGAACTATGCCTGATCAGGACGAAGTCAGGGGAAACCCTGATGGAGGTCCGTAGCGATTCTGACGTGCAAATCGATCGTAAGAATTTGGTATAGCGGCGATAGACTAATCGAACCATCTAGTAGCTGGTTCCCTCCGAAGTTTCCCTCAGGATAGCTGGCGCTC-------AAATAAAGCGGACAGTCCCTAAAA-GGGG…	TCTAATATCAGCAATTCCTTATTTAGGGGCTACCCTAGTAAAATGACTATGAGGAGGATTTGCTGTAAATAATCCAACATTAAACCGATTTTTCTCATTACATTTTATGCTTCCTTTCTTAATTAGAGCCTTAGTAATAATTCATTTACTATTTTTACATCAAACT-GGCTCAAATAATCCTCTAGGATTAAATAAAAATATTGATAAAATTCCCTTCCATCCTTATTTCTCACTTAAAGACTTACTAGGATTCATAATTATAATATTTATATTAATCTTAATTACTTTAATTTACCCCTACAATTTAGGAGATCCTGATAATTTTATTCCAGCTAACCCAATAACCACCCCTATTCA-	GAACTTTATATTTTATTCTTGGATCCTGGGCAGGAATAA-TTGGAACATCCCTAAGACTTTTAATTCGAGCTGAACTAGGAAATCCAGGAAGCTTAATCATAA------ATGATCAAATTTATAATGTTATTGTTACAGCCCATGCTTTTATTATAATTTTTTTTATAGTAATACCAATTATAATTGGAGGATTTGGTAACTGATTAATTCCATTAATATTAGGAGCT--CCTGATATAGCATTTCCACGTATAAATAACATAAGATTTTGATTACTACCCCCTTCTTTAATTCTTTTACTCATAAGAAGATTGATTGAAAGAGGAGCAGGAACAGGATGAACTGTATACCCCCCTCTATCAGCTAATATTGCTCATAGTGG-TCCCTCAGTAGACTTA…	------------------TCATCCAG-AAGTCT-ATATTTAAA-TTCTTCCAGGATTTGGAATTATTTCTCATATTATTAGTCAAGAAAGTGGCAAAAAAA-GAAACTTTYGGATCCTTAGGCATAATTTATGCAATAATATCTATTGGTTTATTAGGA-TTTTTAGTATGGGCTCATCATATA-TTTACTGTAGGAATAGATGTAGATACCCGAGCTTATTTTACTTCTGCCACAATAATTATTGCAATTCCTACAGGAATTAAAATTTTTAGTTGATTGGCCACTTTACACGGCACTCAATTTATATATTCCCCATCAATGTTATGAGCATTAGGATTTGTMTTTTTATTTACTATTGGAGGTCTTACGGGAGTAATTTTAGCTAA-CTCATCAATT…											AGTCATATGCTTGTCTCAAAGATTAAGCCATGCATGTCTCAGTACAAGCCATATTAAGGTGAAACCGCGAAAGGCTCATTAAATCAGTTATGGTTCCTTAGATCGTACACACATTTACTTGGATAACTGTGGTAATTCTAGAGCTAATACATGCCAACAGAACTCCGACCGGAGACGGAAGGAGTGCCTTTATTAGATCAAAACCAATCGGTGGCGCGGCTTAGGT--TGTGTCATCGTACAAAATGGTGAATCTGAATAACGTTTGCTGATCGCACGGTCTCGCACCGGCGACGCATCTTTCAAATGTCTGCCTTATCAACTGTCGATGGTAGGTTCTGCGCCTACCATGGTTGTAACGGGTAACGGGGAATCAGGGTTCGATTCCGGAGAGGGAGCC…	-GCGCAAGTCATTGGGACATTAAGCGAAACCTAAAGGCGAAATGAAAGTGAA----TTCGTATCACT--------TGTGATCG----AATAGGGAGGATGGTCCGGCTCAAGGGCTGGAC--CCGCACTCCCAGGGCGTCTCGTGTTCATTGCGAACTGAGGCGCACCTAGAGCGTACACGCTGGGACCCGAAAGATGGGGAACTATGCCTGATCAGGACGAAGTCAGGGGAAACCCTGATGGAGGTCCGTAGCGATTCTGACGTGCAAATCGATCGTAAGAATTTGGTATAGCGGCGATAGACTAATCGAACCATCTAGTAGCTGGTTCCCTCCGAAGTTTCCCTCAGGATAGCTGGCGCTC-------AAATAAAGCGGACAGTCCCTAAAA-GGGG…	TCTAATATCAGCAATTCCTTATTTAGGGGCTACCCTAGTAAAATGACTATGAGGAGGATTTGCTGTAAATAATCCAACATTAAACCGATTTTTCTCATTACATTTTATGCTTCCTTTCTTAATTAGAGCCTTAGTAATAATTCATTTACTATTTTTACATCAAACT-GGCTCAAATAATCCTCTAGGATTAAATAAAAATATTGATAAAATTCCCTTCCATCCTTATTTCTCACTTAAAGACTTACTAGGATTCATAATTATAATATTTATATTAATCTTAATTACTTTAATTTACCCCTACAATTTAGGAGATCCTGATAATTTTATTCCAGCTAACCCAATAACCACCCCTATTCA-	GAACTTTATATTTTATTCTTGGATCCTGGGCAGGAATAA-TTGGAACATCCCTAAGACTTTTAATTCGAGCTGAACTAGGAAATCCAGGAAGCTTAATCATAA------ATGATCAAATTTATAATGTTATTGTTACAGCCCATGCTTTTATTATAATTTTTTTTATAGTAATACCAATTATAATTGGAGGATTTGGTAACTGATTAATTCCATTAATATTAGGAGCT--CCTGATATAGCATTTCCACGTATAAATAACATAAGATTTTGATTACTACCCCCTTCTTTAATTCTTTTACTCATAAGAAGATTGATTGAAAGAGGAGCAGGAACAGGATGAACTGTATACCCCCCTCTATCAGCTAATATTGCTCATAGTGG-TCCCTCAGTAGACTTA…	------------------TCATCCAG-AAGTCT-ATATTTAAA-TTCTTCCAGGATTTGGAATTATTTCTCATATTATTAGTCAAGAAAGTGGCAAAAAAA-GAAACTTTYGGATCCTTAGGCATAATTTATGCAATAATATCTATTGGTTTATTAGGA-TTTTTAGTATGGGCTCATCATATA-TTTACTGTAGGAATAGATGTAGATACCCGAGCTTATTTTACTTCTGCCACAATAATTATTGCAATTCCTACAGGAATTAAAATTTTTAGTTGATTGGCCACTTTACACGGCACTCAATTTATATATTCCCCATCAATGTTATGAGCATTAGGATTTGTMTTTTTATTTACTATTGGAGGTCTTACGGGAGTAATTTTAGCTAA-CTCATCAATT…	---------------------------------------------------------------------------------------------------------------------------------------------------------------------------------------------------------------------------------------------------------------------------------------------------------------------------------------------------------------------------------------------------------------…		GAACTTTATATTTTATTCTTGGATCCTGGGCAGGAATAA-TTGGAACATCCCTAAGACTTTTAATTCGAGCTGAACTAGGAAATCCAGGAAGCTTAATCATAA------ATGATCAAATTTATAATGTTATTGTTACAGCCCATGCTTTTATTATAATTTTTTTTATAGTAATACCAATTATAATTGGAGGATTTGGTAACTGATTAATTCCATTAATATTAGGAGCT--CCTGATATAGCATTTCCACGTATAAATAACATAAGATTTTGATTACTACCCCCTTCTTTAATTCTTTTACTCATAAGAAGATTGATTGAAAGAGGAGCAGGAACAGGATGAACTGTATACCCCCCTCTATCAGCTAATATTGCTCATAGTGG-TCCCTCAGTAGACTTA…	------------------TCATCCAG-AAGTCT-ATATTTAAA-TTCTTCCAGGATTTGGAATTATTTCTCATATTATTAGTCAAGAAAGTGGCAAAAAAA-GAAACTTTYGGATCCTTAGGCATAATTTATGCAATAATATCTATTGGTTTATTAGGA-TTTTTAGTATGGGCTCATCATATA-TTTACTGTAGGAATAGATGTAGATACCCGAGCTTATTTTACTTCTGCCACAATAATTATTGCAATTCCTACAGGAATTAAAATTTTTAGTTGATTGGCCACTTTACACGGCACTCAATTTATATATTCCCCATCAATGTTATGAGCATTAGGATTTGTMTTTTTATTTACTATTGGAGGTCTTACGGGAGTAATTTTAGCTAA-CTCATCAATT…	---------------------------------------------------------------------------------------------------------------------------------------------------------------------------------------------------------------------------------------------------------------------------------------------------------------------------------------------------------------------------------------------------------------…							TCTAATATCAGCAATTCCTTATTTAGGGGCTACCCTAGTAAAATGACTATGAGGAGGATTTGCTGTAAATAATCCAACATTAAACCGATTTTTCTCATTACATTTTATGCTTCCTTTCTTAATTAGAGCCTTAGTAATAATTCATTTACTATTTTTACATCAAACT-GGCTCAAATAATCCTCTAGGATTAAATAAAAATATTGATAAAATTCCCTTCCATCCTTATTTCTCACTTAAAGACTTACTAGGATTCATAATTATAATATTTATATTAATCTTAATTACTTTAATTTACCCCTACAATTTAGGAGATCCTGATAATTTTATTCCAGCTAACCCAATAACCACCCCTATTCA------NNNNN-----GAACTTTATATTTTATTCTTGGATC…		GAACTTTATATTTTATTCTTGGATCCTGGGCAGGAATAA-TTGGAACATCCCTAAGACTTTTAATTCGAGCTGAACTAGGAAATCCAGGAAGCTTAATCATAA------ATGATCAAATTTATAATGTTATTGTTACAGCCCATGCTTTTATTATAATTTTTTTTATAGTAATACCAATTATAATTGGAGGATTTGGTAACTGATTAATTCCATTAATATTAGGAGCT--CCTGATATAGCATTTCCACGTATAAATAACATAAGATTTTGATTACTACCCCCTTCTTTAATTCTTTTACTCATAAGAAGATTGATTGAAAGAGGAGCAGGAACAGGATGAACTGTATACCCCCCTCTATCAGCTAATATTGCTCATAGTGG-TCCCTCAGTAGACTTA…
x		x	x		x	x	x		x		>IE44	IE44	Anthroherpon stenocephalum stenocephalum (Apfelbeck, 1910)	>Anthroherpon_stenocephalum_stenocephalum_IE44	#N/A	KU980195	KX121066	KX719850	KX121096	KX121119	KX719907		yes	KU980195	KX121066	KX719850	KX121096	KX121119	KX719907													>Anthroherpon_stenocephalum_stenocephalum_IE44	>Anthroherpon_stenocephalum_stenocephalum_IE44	>Anthroherpon_stenocephalum_stenocephalum_IE44	>Anthroherpon_stenocephalum_stenocephalum_IE44			>Anthroherpon_stenocephalum_stenocephalum_IE44
																AGTCATATGCTTGTCTCAAAGATTAAGCCATGCATGTCTCAGTACAAGCCAAATTAAGGTGAAACCGCGAAAGGCTCATTAAATCAGTTATGGTTCCTTAGATCGTACACACATTTACTTGGATAACTGTGGTAATTCTAGAGCTAATACATGCCAACAGAACTCCGACCGGAGACGGAAGGAGTGCCTTTATTAGATCAAAACCAATCGGTGGCGCGGCTTAGGT--CGTGTCATCGTACAACATGGTGAATCTGAATAACGTTTGCTGATCGCACGGTCTCGCACCGGCGACGCATCTTTCAAATGTCTGCCTTATCAACTGTCGATGGTAGGTTCTGCGCCTACCATGGTTGTAACGGGTAACGGGGAATCAGGGTTCGATTCCGGAGAGGGAGCC…	TGCGCAAGTCATTGGGACATTAAGCGAAACCTAAAGGCGAAATGAAAGTGAA----TTCGTATCACT--------TGTGATCG----AATAGGGAGGATGATCAGGCTCAAGGACTTGAT--CCGCACTCCCGGGGCGTCTCGTGTTCATTGCGAACTGAGGCGCACCTAGAGCGTACACGCTGTGACCCGAAAGGTGGGGAACTATGCCTGATCAGGACGAAGTCAGGGGAAACCCTGATGGAGGTCCGTAGCGATTCTGACGTGCAAATCGATCGTAAGAATTTGGTATAGCGGCGATAGACTAATCGAACCATCTAGTAGCTGGTTCCCTCCGAAGTTTCCCTCAGGATAGCTGGCGCTC-------AAATAAAGCGGACGGTCCCTAAAA-GGGG…	TCTATTATCAGCAATCCCTTATTTAGGGTCTTCAATAGTAACCTGGCTATGAGGGGGATTTGCAGTTAATAATCCTACCTTAAATCGATTTTTTTCACTACATTTTATATTACCTTTTTTAATTATAGCTTTAGTAATAATTCACTTACTTTTCTTACATCAAACT-GGATCAAATAATCCTTTAGGAATAAATAGCAACTTAGATAAAATTCCTTTCCATCCTTATTTTTCATTTAAAGACCTTTTAGGATTCATAATTATAATATTTATTTTAATATTAATTACATTAATTAGACCTTATAAATTAGGTGACCCTGACAATTTTATTCCAGCTAATCCAATAATTACACCAATCCA-	GAACTTTATATTTTTTATTAGGGGCCTGATCAGGAATAA-TTGGGACTTCCCTAAGATTATTAATTCGGGCTGAATTAGGAAATCCAGGTAGTTTAATTATAA------ATGATCAAATTTACAATGTAATTGTCACAGCTCATGCTTTTATTATAATTTTTTTTATAGTTATACCAATTATAATTGGAGGATTTGGAAACTGATTAGTTCCTTTAATATTAGGGGCT--CCTGATATAGCTTTCCCGCGTATAAATAATATAAGATTTTGATTATTGCCTCCGTCTCTTACTTTATTACTTATAAGAAGAATAGTAGAAAGTGGAGCAGGGACAGGATGAACAGTCTATCCTCCTTTATCAGCTAATATTGCTCATAGTGG-TCCATCAGTAGATTTA…	------------------TCACCCTG-AAGTAT-ACATTCTAA-TCCTTCCAGGATTTGGAATTATTTCCCATATTATTAGCCAAGAAAGAGGA-AAAAAA-GAAACTTTTGGGTCTTTAGGCATAATTTATGCAATAATATCTATTGGTTTATTAGGC-TTTCTAGTATGAGCTCATCATATA-TTTACTGTAGGAATAGATGTAGATACCCGAGCTTATTTTACATCAGCTACAATAATTATTGCTATTCCTACAGGAATTAAAATTTTTAGATGATTAGCTACTTTACATGGAACTCAAATTAACTACTCACCATCAATACTATGAACATTAGGATTTGTATTTTTATTCACTATTGGAGGTCTTACAGGAGTAATTTTAGCTAA-TTCATCAATT…	-----------------------TGTGAGCCAGATTGGATTCTATCTTTAAAATATT-TATATTATTTTAGTACGAAAGGACCAAATATTAATTAAATT-AATTTAATTTTGAATTATATTATTATTTTGGCAGATTAGTGCTTTAAATTTAGAATTTAATTATGTAT-AATTATACAAATAATACTTGTTTTATTTGGATATTTTAATAGTAATAATTAGATTATTAGTTTTATTTATTTTTATTTTAGTAGGAGTTGCATATTTAACATTATTAGAGCGTAAAGTTTTAGGGTATATTCAGTTTCGCAAGGGTCCGAATAAAGTAGGGTTATTAGGGATTTTACAACCATTTAGTGATGGTATTAAATTATTTTCTAAAGAAAGGAGGTACCCTATA…										AGTCATATGCTTGTCTCAAAGATTAAGCCATGCATGTCTCAGTACAAGCCAAATTAAGGTGAAACCGCGAAAGGCTCATTAAATCAGTTATGGTTCCTTAGATCGTACACACATTTACTTGGATAACTGTGGTAATTCTAGAGCTAATACATGCCAACAGAACTCCGACCGGAGACGGAAGGAGTGCCTTTATTAGATCAAAACCAATCGGTGGCGCGGCTTAGGT--CGTGTCATCGTACAACATGGTGAATCTGAATAACGTTTGCTGATCGCACGGTCTCGCACCGGCGACGCATCTTTCAAATGTCTGCCTTATCAACTGTCGATGGTAGGTTCTGCGCCTACCATGGTTGTAACGGGTAACGGGGAATCAGGGTTCGATTCCGGAGAGGGAGCC…	TGCGCAAGTCATTGGGACATTAAGCGAAACCTAAAGGCGAAATGAAAGTGAA----TTCGTATCACT--------TGTGATCG----AATAGGGAGGATGATCAGGCTCAAGGACTTGAT--CCGCACTCCCGGGGCGTCTCGTGTTCATTGCGAACTGAGGCGCACCTAGAGCGTACACGCTGTGACCCGAAAGGTGGGGAACTATGCCTGATCAGGACGAAGTCAGGGGAAACCCTGATGGAGGTCCGTAGCGATTCTGACGTGCAAATCGATCGTAAGAATTTGGTATAGCGGCGATAGACTAATCGAACCATCTAGTAGCTGGTTCCCTCCGAAGTTTCCCTCAGGATAGCTGGCGCTC-------AAATAAAGCGGACGGTCCCTAAAA-GGGG…	TCTATTATCAGCAATCCCTTATTTAGGGTCTTCAATAGTAACCTGGCTATGAGGGGGATTTGCAGTTAATAATCCTACCTTAAATCGATTTTTTTCACTACATTTTATATTACCTTTTTTAATTATAGCTTTAGTAATAATTCACTTACTTTTCTTACATCAAACT-GGATCAAATAATCCTTTAGGAATAAATAGCAACTTAGATAAAATTCCTTTCCATCCTTATTTTTCATTTAAAGACCTTTTAGGATTCATAATTATAATATTTATTTTAATATTAATTACATTAATTAGACCTTATAAATTAGGTGACCCTGACAATTTTATTCCAGCTAATCCAATAATTACACCAATCCA-	GAACTTTATATTTTTTATTAGGGGCCTGATCAGGAATAA-TTGGGACTTCCCTAAGATTATTAATTCGGGCTGAATTAGGAAATCCAGGTAGTTTAATTATAA------ATGATCAAATTTACAATGTAATTGTCACAGCTCATGCTTTTATTATAATTTTTTTTATAGTTATACCAATTATAATTGGAGGATTTGGAAACTGATTAGTTCCTTTAATATTAGGGGCT--CCTGATATAGCTTTCCCGCGTATAAATAATATAAGATTTTGATTATTGCCTCCGTCTCTTACTTTATTACTTATAAGAAGAATAGTAGAAAGTGGAGCAGGGACAGGATGAACAGTCTATCCTCCTTTATCAGCTAATATTGCTCATAGTGG-TCCATCAGTAGATTTA…	------------------TCACCCTG-AAGTAT-ACATTCTAA-TCCTTCCAGGATTTGGAATTATTTCCCATATTATTAGCCAAGAAAGAGGA-AAAAAA-GAAACTTTTGGGTCTTTAGGCATAATTTATGCAATAATATCTATTGGTTTATTAGGC-TTTCTAGTATGAGCTCATCATATA-TTTACTGTAGGAATAGATGTAGATACCCGAGCTTATTTTACATCAGCTACAATAATTATTGCTATTCCTACAGGAATTAAAATTTTTAGATGATTAGCTACTTTACATGGAACTCAAATTAACTACTCACCATCAATACTATGAACATTAGGATTTGTATTTTTATTCACTATTGGAGGTCTTACAGGAGTAATTTTAGCTAA-TTCATCAATT…	-----------------------TGTGAGCCAGATTGGATTCTATCTTTAAAATATT-TATATTATTTTAGTACGAAAGGACCAAATATTAATTAAATT-AATTTAATTTTGAATTATATTATTATTTTGGCAGATTAGTGCTTTAAATTTAGAATTTAATTATGTAT-AATTATACAAATAATACTTGTTTTATTTGGATATTTTAATAGTAATAATTAGATTATTAGTTTTATTTATTTTTATTTTAGTAGGAGTTGCATATTTAACATTATTAGAGCGTAAAGTTTTAGGGTATATTCAGTTTCGCAAGGGTCCGAATAAAGTAGGGTTATTAGGGATTTTACAACCATTTAGTGATGGTATTAAATTATTTTCTAAAGAAAGGAGGTACCCTATA…						AGTCATATGCTTGTCTCAAAGATTAAGCCATGCATGTCTCAGTACAAGCCAAATTAAGGTGAAACCGCGAAAGGCTCATTAAATCAGTTATGGTTCCTTAGATCGTACACACATTTACTTGGATAACTGTGGTAATTCTAGAGCTAATACATGCCAACAGAACTCCGACCGGAGACGGAAGGAGTGCCTTTATTAGATCAAAACCAATCGGTGGCGCGGCTTAGGT--CGTGTCATCGTACAACATGGTGAATCTGAATAACGTTTGCTGATCGCACGGTCTCGCACCGGCGACGCATCTTTCAAATGTCTGCCTTATCAACTGTCGATGGTAGGTTCTGCGCCTACCATGGTTGTAACGGGTAACGGGGAATCAGGGTTCGATTCCGGAGAGGGAGCC…	TGCGCAAGTCATTGGGACATTAAGCGAAACCTAAAGGCGAAATGAAAGTGAA----TTCGTATCACT--------TGTGATCG----AATAGGGAGGATGATCAGGCTCAAGGACTTGAT--CCGCACTCCCGGGGCGTCTCGTGTTCATTGCGAACTGAGGCGCACCTAGAGCGTACACGCTGTGACCCGAAAGGTGGGGAACTATGCCTGATCAGGACGAAGTCAGGGGAAACCCTGATGGAGGTCCGTAGCGATTCTGACGTGCAAATCGATCGTAAGAATTTGGTATAGCGGCGATAGACTAATCGAACCATCTAGTAGCTGGTTCCCTCCGAAGTTTCCCTCAGGATAGCTGGCGCTC-------AAATAAAGCGGACGGTCCCTAAAA-GGGG…	GAACTTTATATTTTTTATTAGGGGCCTGATCAGGAATAA-TTGGGACTTCCCTAAGATTATTAATTCGGGCTGAATTAGGAAATCCAGGTAGTTTAATTATAA------ATGATCAAATTTACAATGTAATTGTCACAGCTCATGCTTTTATTATAATTTTTTTTATAGTTATACCAATTATAATTGGAGGATTTGGAAACTGATTAGTTCCTTTAATATTAGGGGCT--CCTGATATAGCTTTCCCGCGTATAAATAATATAAGATTTTGATTATTGCCTCCGTCTCTTACTTTATTACTTATAAGAAGAATAGTAGAAAGTGGAGCAGGGACAGGATGAACAGTCTATCCTCCTTTATCAGCTAATATTGCTCATAGTGG-TCCATCAGTAGATTTA…	------------------TCACCCTG-AAGTAT-ACATTCTAA-TCCTTCCAGGATTTGGAATTATTTCCCATATTATTAGCCAAGAAAGAGGA-AAAAAA-GAAACTTTTGGGTCTTTAGGCATAATTTATGCAATAATATCTATTGGTTTATTAGGC-TTTCTAGTATGAGCTCATCATATA-TTTACTGTAGGAATAGATGTAGATACCCGAGCTTATTTTACATCAGCTACAATAATTATTGCTATTCCTACAGGAATTAAAATTTTTAGATGATTAGCTACTTTACATGGAACTCAAATTAACTACTCACCATCAATACTATGAACATTAGGATTTGTATTTTTATTCACTATTGGAGGTCTTACAGGAGTAATTTTAGCTAA-TTCATCAATT…			AGTCATATGCTTGTCTCAAAGATTAAGCCATGCATGTCTCAGTACAAGCCAAATTAAGGTGAAACCGCGAAAGGCTCATTAAATCAGTTATGGTTCCTTAGATCGTACACACATTTACTTGGATAACTGTGGTAATTCTAGAGCTAATACATGCCAACAGAACTCCGACCGGAGACGGAAGGAGTGCCTTTATTAGATCAAAACCAATCGGTGGCGCGGCTTAGGT--CGTGTCATCGTACAACATGGTGAATCTGAATAACGTTTGCTGATCGCACGGTCTCGCACCGGCGACGCATCTTTCAAATGTCTGCCTTATCAACTGTCGATGGTAGGTTCTGCGCCTACCATGGTTGTAACGGGTAACGGGGAATCAGGGTTCGATTCCGGAGAGGGAGCC…
											>IE45	IE45	Parapropus sericeus muelleri	>Parapropus_sericeus_muelleri_IE45	#N/A
																AGTCATATGCTTGTCTCAAAGATTAAGCCATGCATGTCTCAGTACAAGCCAAATTAAGGTGAAACCGCGAAAGGCTCATTAAATCAGTTATGGTTCCTTAGATCGTACCCACATTTACTTGGATAACTGTGGTAATTCTAGAGCTAATACATGCTAACAGAACTCTGACCGGAGACGGAAGGAGTGCCTTTATTAGATCAAAACCAATCGGTGGCACGGCCACGGT--CGTGTCATCGTACAATATGGTGAATCTGAATAACGATTGCTGATCGCACGGTCTCGCACCGGCGACGTATCTTTCAAATGTCTGCCTTATCAACTGTCGATGGTAGGTTCTGCGCCTACCATGGTTGTAACGGGTAACGGGGAATCAGGGTTCGATTCCGGAGAGGGAGCC…	TACGCAAGTCATTGGGACA-AAAGCGAAATCTAAAGGCATAATGAAAGTGAACGTGCGCGCGCCACT--------TGTGGCCGCGTACATAGGGAGGATGGGTTGGCCCAAGGGCCGGCC--TCGCACTCCCGGGGCGTCTCGTGTTCATTGCGAACTGAGGCGCACCTAGAGCGTACCTGCTGGGACCCGAAAGATGGTGAACTATGCCTGGTCAGGACGAAGTCAGGGGAAACCCTGATGGAGGTCCGTAGCGATTCTGACGTGCAAATCGATCGTCGGAACTGGGTATAGGGGCGAAAGACTAATCGAACCATCTAGTAGCTGGTTCCCTCCGAAGTTTCCCTCAGGATAGCTGGCGCTCAAATATACAAAAATGCAGTCAGTCTCTATAC-GGGA…	TTTATTATCAGCCATCCCTTATATTGGTTATATAGCAGTACAATGATTATGAGGGGGATTTGCAGTAGATAATGCTACTTTAAACCGATTCTTTTCATTACATTTTATTATACCTTTTGTAATTATTGCTATAGTAATAATCCATCTACTATTCCTACATCAAACA-GGGTCAAATAACCCTTTAGGGGTAAATAGAAACATTGACAAAATTCCATTTCATCCATATTTTTCTCTTAAAGATATTTTTGGTATATTAATATTAATTTTTCTAATAACTATAACAACTTTAACTAATCCTTATTATTTAGGAGACCCAGACAATTTTATTCCTGCTAATCCTCTTGTAACACCTATCCA-	GAACTTTATATTTTATTTTTGGAGCTTGATCAGGAATAA-TTGGCACTTCTTTAAGATTATTAATTCGAGCAGAACTTGGAAATCCTGGAAGATTAATCGGAG------ATGATCAAATTTATAACGTAATTGTAACTGCTCATGCTTTTATTATGATTTTTTTTATAGTAATACCTATAATAATTGGAGGTTTTGGAAACTGACTTGTTCCTTTAATACTGGGAGCC--CCTGACATAGCCTTCCCTCGAATAAATAATATAAGCTTTTGATTACTTCCCCCTTCTTTAACTTTATTGTTAATAAGAAGAATTGTAGAAAGAGGAGCTGGTACTGGATGAACAGTATATCCCCCCCTATCCTCAAATATCTCTCATAGAGG-ATCATCAGTAGATTTA…	------------------TCATCCAG-AAGTAT-ATATTCTAA-TTTTACCTGGATTTGGAATAATCTCCCATATTATTGCGCAAGAAAGAGGA-AAAAAA-GAAACATTTGGAACTTTAGGAATAGTTTATGCTATAATAGCAATTGGAATTTTAGGA-TTTGTAGTATGAGCTCATCATATA-TTTACTGTTGGAATAGATGTAGATACTCGAGCCTATTTTACTTCAGCAACTATAATTATTGCAGTACCTACAGGTATTAAAATTTTTAGCTGATTAGCTACCCTTCATGGAACCCAAATTAACTACTCCCCTTCAATATTATGAGCTTTAGGATTTGTATTTTTATTCACAATAGGGGGATTAACCGGAGTAATCTTGGCCAA-TTCCTCAATT…											AGTCATATGCTTGTCTCAAAGATTAAGCCATGCATGTCTCAGTACAAGCCAAATTAAGGTGAAACCGCGAAAGGCTCATTAAATCAGTTATGGTTCCTTAGATCGTACCCACATTTACTTGGATAACTGTGGTAATTCTAGAGCTAATACATGCTAACAGAACTCTGACCGGAGACGGAAGGAGTGCCTTTATTAGATCAAAACCAATCGGTGGCACGGCCACGGT--CGTGTCATCGTACAATATGGTGAATCTGAATAACGATTGCTGATCGCACGGTCTCGCACCGGCGACGTATCTTTCAAATGTCTGCCTTATCAACTGTCGATGGTAGGTTCTGCGCCTACCATGGTTGTAACGGGTAACGGGGAATCAGGGTTCGATTCCGGAGAGGGAGCC…	TACGCAAGTCATTGGGACA-AAAGCGAAATCTAAAGGCATAATGAAAGTGAACGTGCGCGCGCCACT--------TGTGGCCGCGTACATAGGGAGGATGGGTTGGCCCAAGGGCCGGCC--TCGCACTCCCGGGGCGTCTCGTGTTCATTGCGAACTGAGGCGCACCTAGAGCGTACCTGCTGGGACCCGAAAGATGGTGAACTATGCCTGGTCAGGACGAAGTCAGGGGAAACCCTGATGGAGGTCCGTAGCGATTCTGACGTGCAAATCGATCGTCGGAACTGGGTATAGGGGCGAAAGACTAATCGAACCATCTAGTAGCTGGTTCCCTCCGAAGTTTCCCTCAGGATAGCTGGCGCTCAAATATACAAAAATGCAGTCAGTCTCTATAC-GGGA…	TTTATTATCAGCCATCCCTTATATTGGTTATATAGCAGTACAATGATTATGAGGGGGATTTGCAGTAGATAATGCTACTTTAAACCGATTCTTTTCATTACATTTTATTATACCTTTTGTAATTATTGCTATAGTAATAATCCATCTACTATTCCTACATCAAACA-GGGTCAAATAACCCTTTAGGGGTAAATAGAAACATTGACAAAATTCCATTTCATCCATATTTTTCTCTTAAAGATATTTTTGGTATATTAATATTAATTTTTCTAATAACTATAACAACTTTAACTAATCCTTATTATTTAGGAGACCCAGACAATTTTATTCCTGCTAATCCTCTTGTAACACCTATCCA-	GAACTTTATATTTTATTTTTGGAGCTTGATCAGGAATAA-TTGGCACTTCTTTAAGATTATTAATTCGAGCAGAACTTGGAAATCCTGGAAGATTAATCGGAG------ATGATCAAATTTATAACGTAATTGTAACTGCTCATGCTTTTATTATGATTTTTTTTATAGTAATACCTATAATAATTGGAGGTTTTGGAAACTGACTTGTTCCTTTAATACTGGGAGCC--CCTGACATAGCCTTCCCTCGAATAAATAATATAAGCTTTTGATTACTTCCCCCTTCTTTAACTTTATTGTTAATAAGAAGAATTGTAGAAAGAGGAGCTGGTACTGGATGAACAGTATATCCCCCCCTATCCTCAAATATCTCTCATAGAGG-ATCATCAGTAGATTTA…	------------------TCATCCAG-AAGTAT-ATATTCTAA-TTTTACCTGGATTTGGAATAATCTCCCATATTATTGCGCAAGAAAGAGGA-AAAAAA-GAAACATTTGGAACTTTAGGAATAGTTTATGCTATAATAGCAATTGGAATTTTAGGA-TTTGTAGTATGAGCTCATCATATA-TTTACTGTTGGAATAGATGTAGATACTCGAGCCTATTTTACTTCAGCAACTATAATTATTGCAGTACCTACAGGTATTAAAATTTTTAGCTGATTAGCTACCCTTCATGGAACCCAAATTAACTACTCCCCTTCAATATTATGAGCTTTAGGATTTGTATTTTTATTCACAATAGGGGGATTAACCGGAGTAATCTTGGCCAA-TTCCTCAATT…	---------------------------------------------------------------------------------------------------------------------------------------------------------------------------------------------------------------------------------------------------------------------------------------------------------------------------------------------------------------------------------------------------------------…
											>IB2	IB2	Anthroherpon charon	>Anthroherpon_charon_IB2	#N/A									MH348428	MH348475	MH348350	MH348277	MH348315	MH348392
																AGTCATATGCTTGTCTCAAAGATTAAGCCATGCATGTCTCAGTACAAGCCAAATTAAGGTGAAACCGCGAAAGGCTCATTAAATCAGTTATGGTTCCTTAGATCGTACACACATTTACTTGGATAACTGTGGTAATTCTAGAGCTAATACATGCCAACAGAACTCCGACCGGAGACGGAAGGAGTGCCTTTATTAGATCAAAACCAATCGGTGGCGCGGCTTAGGT--CGTGTCATCGTACAACATGGTGAATCTGAATAACGTTTGCTGATCGCACGGTCTCGCACCGGCGACGCATCTTTCAAATGTCTGCCTTATCAACTGTCGATGGTAGGTTCTGCGCCTACCATGGTTGTAACGGGTAACGGGGAATCAGGGTTCGATTCCGGAGAGGGAGCC…	TGCGCAAGTCATTGGGACATTAAGCGAAACCTAAAGGCGAAATGAAAGTGAA----TTCGTATCACT--------TGTGATCG----AATAGGGAGGATGATCAGGCTCAAGGACTTGAT--CCGCACTCCCGGGGCGTCTCGTGTTCATTGCGAACTGAGGCGCACCTAGAGCGTACACGCTGTGACCCGAAAGGTGGGGAACTATGCCTGATCAGGACGAAGTCAGGGGAAACCCTGATGGAGGTCCGTAGCGATTCTGACGTGCAAATCGATCGTAAGAATTTGGTATAGCGGCGATAGACTAATCGAACCATCTAGTAGCTGGTTCCCTCCGAAGTTTCCCTCAGGATAGCTGGCGCTC-------AAATAAAGCGGACAGTCCCTAAAA-GGGG…	CTTACTATCAGCAATCCCATACTTAGGCACTTCAATAGTAACTTGACTATGAGGAGGATTTGCAGTTAATAATCCCACTCTAAATCGTTTTTTTTCATTACATTTTATATTACCTTTCTTAATTATAGCCCTAGTAATAATTCATCTACTTTTCTTACATCAAACT-GGATCAAATAATCCTTTAGGAATAAATAGCAATTTAGATAAAATTCCATTCCATCCATATTTCTCATACAAAGATATATTAGGATTTATAATTATAATATTTATATTAATATTAATTACATTAATTAGACCATATAAGTTAGGAGATCCTGATAACTTTATTCCTGCTAATCCTATGATTACTCCTATTCAA	GTACTTTATATTTTTTACTAGGAGCTTGATCAGGAATAA-TTGGGACCTCATTAAGACTATTAATTCGAGCTGAATTAGGAAATCCAGGAAGTTTAATCATAA------ATGATCAAATTTACAATGTTATTGTAACTGCTCATGCTTTTATTATAATTTTTTTTATAGTTATACCAATTATAATTGGAGGATTTGGAAATTGATTAATTCCTTTAATATTAGGGGCC--CCTGATATAGCTTTCCCGCGTATAAATAATATAAGATTTTGACTATTACCCCCTTCTTTAACTTTATTACTTATAAGAAGTATAGTAGAAAGAGGGGCTGGAACGGGATGAACTGTTTATCCCCCCTTATCAGCTAATATCGCTCATAGCGG-CCCATCAGTAGATTTA…	------------------TCATCCAG-AAGTTT-ATATTTTAA-TCCTTCCTGGATTTGGAATTATTTCTCATATTATTAGTCAAGAAAGAGGA-AAAAAA-GAAACTTTTGGATCCTTAGGCATAATTTATGCAATAATATCAATTGGCTTACTAGGA-TTTTTAGTATGAGCTCATCATATA-TTTACTGTAGGAATAGATGTAGATACACGAGCTTATTTCACATCAGCTACAATAATTATTGCAATTCCTACTGGAATTAAAATTTTCAGCTGATTAGCTACTTTACACGGAACTCAAATTAATTATTCACCATCGGTATTATGAGCCCTAGGATTTGTATTTTTATTTACCATTGGAGGTCTTACTGGAGTAATTTTAGCTAA-TTCATCTATT…	-----------------------TGTGAGCCAGATTGGATTCTATCTTTAAAAAATT-TATATTATTTTAGTACGAAAGGACCAAATATTAATTAAATT-AATTTAATTTTGAATTATATTATTATTTTGGCAGATTAGTGCTTTAAATTTAGAATTTAATTATGTAT-AATTATACAGATAATACTTGTTTTATTTAGATTTTTTAATAGTTATTATTAGATTAGTAATTTTATTTATTAGTATTTTAGTAGGAGTTGCATATTTAACATTATTAGAGCGTAAAGTTCTTGGGTATATTCAGTTTCGTAAAGGTCCAAATAAGGTAGGATTATTAGGAATTTTACAACCATTTAGTGATGGTATTAAGTTATTTTCTAAGGAAAGTACATATCCTTTA…										AGTCATATGCTTGTCTCAAAGATTAAGCCATGCATGTCTCAGTACAAGCCAAATTAAGGTGAAACCGCGAAAGGCTCATTAAATCAGTTATGGTTCCTTAGATCGTACACACATTTACTTGGATAACTGTGGTAATTCTAGAGCTAATACATGCCAACAGAACTCCGACCGGAGACGGAAGGAGTGCCTTTATTAGATCAAAACCAATCGGTGGCGCGGCTTAGGT--CGTGTCATCGTACAACATGGTGAATCTGAATAACGTTTGCTGATCGCACGGTCTCGCACCGGCGACGCATCTTTCAAATGTCTGCCTTATCAACTGTCGATGGTAGGTTCTGCGCCTACCATGGTTGTAACGGGTAACGGGGAATCAGGGTTCGATTCCGGAGAGGGAGCC…	TGCGCAAGTCATTGGGACATTAAGCGAAACCTAAAGGCGAAATGAAAGTGAA----TTCGTATCACT--------TGTGATCG----AATAGGGAGGATGATCAGGCTCAAGGACTTGAT--CCGCACTCCCGGGGCGTCTCGTGTTCATTGCGAACTGAGGCGCACCTAGAGCGTACACGCTGTGACCCGAAAGGTGGGGAACTATGCCTGATCAGGACGAAGTCAGGGGAAACCCTGATGGAGGTCCGTAGCGATTCTGACGTGCAAATCGATCGTAAGAATTTGGTATAGCGGCGATAGACTAATCGAACCATCTAGTAGCTGGTTCCCTCCGAAGTTTCCCTCAGGATAGCTGGCGCTC-------AAATAAAGCGGACAGTCCCTAAAA-GGGG…	CTTACTATCAGCAATCCCATACTTAGGCACTTCAATAGTAACTTGACTATGAGGAGGATTTGCAGTTAATAATCCCACTCTAAATCGTTTTTTTTCATTACATTTTATATTACCTTTCTTAATTATAGCCCTAGTAATAATTCATCTACTTTTCTTACATCAAACT-GGATCAAATAATCCTTTAGGAATAAATAGCAATTTAGATAAAATTCCATTCCATCCATATTTCTCATACAAAGATATATTAGGATTTATAATTATAATATTTATATTAATATTAATTACATTAATTAGACCATATAAGTTAGGAGATCCTGATAACTTTATTCCTGCTAATCCTATGATTACTCCTATTCAA	GTACTTTATATTTTTTACTAGGAGCTTGATCAGGAATAA-TTGGGACCTCATTAAGACTATTAATTCGAGCTGAATTAGGAAATCCAGGAAGTTTAATCATAA------ATGATCAAATTTACAATGTTATTGTAACTGCTCATGCTTTTATTATAATTTTTTTTATAGTTATACCAATTATAATTGGAGGATTTGGAAATTGATTAATTCCTTTAATATTAGGGGCC--CCTGATATAGCTTTCCCGCGTATAAATAATATAAGATTTTGACTATTACCCCCTTCTTTAACTTTATTACTTATAAGAAGTATAGTAGAAAGAGGGGCTGGAACGGGATGAACTGTTTATCCCCCCTTATCAGCTAATATCGCTCATAGCGG-CCCATCAGTAGATTTA…	------------------TCATCCAG-AAGTTT-ATATTTTAA-TCCTTCCTGGATTTGGAATTATTTCTCATATTATTAGTCAAGAAAGAGGA-AAAAAA-GAAACTTTTGGATCCTTAGGCATAATTTATGCAATAATATCAATTGGCTTACTAGGA-TTTTTAGTATGAGCTCATCATATA-TTTACTGTAGGAATAGATGTAGATACACGAGCTTATTTCACATCAGCTACAATAATTATTGCAATTCCTACTGGAATTAAAATTTTCAGCTGATTAGCTACTTTACACGGAACTCAAATTAATTATTCACCATCGGTATTATGAGCCCTAGGATTTGTATTTTTATTTACCATTGGAGGTCTTACTGGAGTAATTTTAGCTAA-TTCATCTATT…	-----------------------TGTGAGCCAGATTGGATTCTATCTTTAAAAAATT-TATATTATTTTAGTACGAAAGGACCAAATATTAATTAAATT-AATTTAATTTTGAATTATATTATTATTTTGGCAGATTAGTGCTTTAAATTTAGAATTTAATTATGTAT-AATTATACAGATAATACTTGTTTTATTTAGATTTTTTAATAGTTATTATTAGATTAGTAATTTTATTTATTAGTATTTTAGTAGGAGTTGCATATTTAACATTATTAGAGCGTAAAGTTCTTGGGTATATTCAGTTTCGTAAAGGTCCAAATAAGGTAGGATTATTAGGAATTTTACAACCATTTAGTGATGGTATTAAGTTATTTTCTAAGGAAAGTACATATCCTTTA…
		x	x		x	x	x		x		>IB3	IB3	Anthroherpon harbichi	>Anthroherpon_harbichi_IB3	#N/A	KU980191	KX121060		KX121091	KX121112				KU980191	KX121060	MH368213	KX121091	KX121112														>Anthroherpon_harbichi_IB3	>Anthroherpon_harbichi_IB3	>Anthroherpon_harbichi_IB3	>Anthroherpon_harbichi_IB3			>Anthroherpon_harbichi_IB3
																AGTCATATGCTTGTCTCAAAGATTAAGCCATGCATGTCTCAGTACAAGCCAAATTAAGGTGAAACCGCGAAAGGCTCATTAAATCAGTTATGGTTCCTTAGATCGTACACACATTTACTTGGATAACTGTGGTAATTCTAGAGCTAATACATGCCAACAGAACTCCGACCGGAGACGGAAGGAGTGCCTTTATTAGATCAAAACCAATCGGTGGCGCGGCTTAGGT--CGTGTCATCGTACAACATGGTGAATCTGAATAACGTTTGCTGATCGCACGGTCTCGCACCGGCGACGCATCTTTCAAATGTCTGCCTTATCAACTGTCGATGGTAGGTTCTGCGCCTACCATGGTTGTAACGGGTAACGGGGAATCAGGGTTCGATTCCGGAGAGGGAGCC…	TGCGCAAGTCATTGGGACATTAAGCGAAACCTAAAGGCGAAATGAAAGTGAA----TTCGTATCACT--------TGTGATCG----AATAGGGAGGATGATCAGGCTCAAGGACTTGAT--CCGCACTCCCGGGGCGTCTCGTGTTCATTGCGAACTGAGGCGCACCTAGAGCGTACACGCTGTGACCCGAAAGGTGGGGAACTATGCCTGATCAGGACGAAGTCAGGGGAAACCCTGATGGAGGTCCGTAGCGATTCTGACGTGCAAATCGATCGTAAGAATTTGGTATAGCGGCGATAGACTAATCGAACCATCTAGTAGCTGGTTCCCTCCGAAGTTTCCCTCAGGATAGCTGGCGCTC-------AAATAAAGCGGACAGTCCCTAAAA-GGGG…	TTTATTATCAGCAATTCCGTATTTAGGAACTTCAATAGTAACCTGACTATGAGGTGGATTTGCAGTTAATAATCCTACTTTAAATCGTTTCTTTTCACTACATTTTATACTACCTTTCCTAATTATAGCTCTTGTAATGATTCATTTACTTTTTTTACATCAAACT-GGATCAAATAATCCTTTAGGAATAAATAGAAATTTAGATAAAATTCCCTTCCATCCTTACTTTTCATCTAAAGACTTATTAGGATTTATAATTATAATATTTATATTAATATTAATTACATTAATTAACCCTTATAAATTAGGAGACCCTGATAACTTTATCCCTGCAAATCCTATAATCACTCCTATTCA-	GTACTCTATACTTTCTCCTAGGAACTTGATCAGGAATAA-TTGGAACCTCATTAAGATTATTAATTCGAGCTGAATTAGGGACTCCGGGAAGATTAATCATAA------ATGATCAAATTTATAATGTTATTGTAACAGCTCATGCTTTTATTATAATTTTTTTTATGGTCATACCAATCATAATTGGAGGATTTGGAAATTGATTAGTCCCTTTAATGCTAGGGGCC--CCTGATATAGCTTTCCCACGTATAAATAATATAAGATTTTGATTATTACCCCCTTCCTTAACTTTATTACTTATAAGAAGAATGGTAGAAAGAGGGGCTGGGACAGGATGAACAGTTTATCCGCCTTTATCAGCTAATATTGCTCACAGCGG-CCCGTCAGTTGACTTA…	------------------TCATCCAG-AAGTAT-ATATTTTAA-TTCTTCCTGGATTTGGTATTATTTCCCATATTATCAGTCAAGAAAGAGGA-AAAAAA-GAAACTTTCGGATCTTTAGGGATAATTTATGCAATAATATCTATTGGATTATTAGGA-TTCTTAGTATGAGCCCATCATATA-TTTACTGTAGGAATAGATGTAGATACCCGAGCTTATTTTACATCAGCCACAATAATTATTGCAATCCCTACTGGTATTAAAATTTTCAGCTGATTAGCCACATTACATGGAACCCAAATTAATTACTCACCATCAATATTATGAACCTTGGGATTCGTATTTTTATTCACTATTGGAGGTCTTACAGGAGTAATTTTAGCCAA-TTCATCAATT…											AGTCATATGCTTGTCTCAAAGATTAAGCCATGCATGTCTCAGTACAAGCCAAATTAAGGTGAAACCGCGAAAGGCTCATTAAATCAGTTATGGTTCCTTAGATCGTACACACATTTACTTGGATAACTGTGGTAATTCTAGAGCTAATACATGCCAACAGAACTCCGACCGGAGACGGAAGGAGTGCCTTTATTAGATCAAAACCAATCGGTGGCGCGGCTTAGGT--CGTGTCATCGTACAACATGGTGAATCTGAATAACGTTTGCTGATCGCACGGTCTCGCACCGGCGACGCATCTTTCAAATGTCTGCCTTATCAACTGTCGATGGTAGGTTCTGCGCCTACCATGGTTGTAACGGGTAACGGGGAATCAGGGTTCGATTCCGGAGAGGGAGCC…	TGCGCAAGTCATTGGGACATTAAGCGAAACCTAAAGGCGAAATGAAAGTGAA----TTCGTATCACT--------TGTGATCG----AATAGGGAGGATGATCAGGCTCAAGGACTTGAT--CCGCACTCCCGGGGCGTCTCGTGTTCATTGCGAACTGAGGCGCACCTAGAGCGTACACGCTGTGACCCGAAAGGTGGGGAACTATGCCTGATCAGGACGAAGTCAGGGGAAACCCTGATGGAGGTCCGTAGCGATTCTGACGTGCAAATCGATCGTAAGAATTTGGTATAGCGGCGATAGACTAATCGAACCATCTAGTAGCTGGTTCCCTCCGAAGTTTCCCTCAGGATAGCTGGCGCTC-------AAATAAAGCGGACAGTCCCTAAAA-GGGG…	TTTATTATCAGCAATTCCGTATTTAGGAACTTCAATAGTAACCTGACTATGAGGTGGATTTGCAGTTAATAATCCTACTTTAAATCGTTTCTTTTCACTACATTTTATACTACCTTTCCTAATTATAGCTCTTGTAATGATTCATTTACTTTTTTTACATCAAACT-GGATCAAATAATCCTTTAGGAATAAATAGAAATTTAGATAAAATTCCCTTCCATCCTTACTTTTCATCTAAAGACTTATTAGGATTTATAATTATAATATTTATATTAATATTAATTACATTAATTAACCCTTATAAATTAGGAGACCCTGATAACTTTATCCCTGCAAATCCTATAATCACTCCTATTCA-	GTACTCTATACTTTCTCCTAGGAACTTGATCAGGAATAA-TTGGAACCTCATTAAGATTATTAATTCGAGCTGAATTAGGGACTCCGGGAAGATTAATCATAA------ATGATCAAATTTATAATGTTATTGTAACAGCTCATGCTTTTATTATAATTTTTTTTATGGTCATACCAATCATAATTGGAGGATTTGGAAATTGATTAGTCCCTTTAATGCTAGGGGCC--CCTGATATAGCTTTCCCACGTATAAATAATATAAGATTTTGATTATTACCCCCTTCCTTAACTTTATTACTTATAAGAAGAATGGTAGAAAGAGGGGCTGGGACAGGATGAACAGTTTATCCGCCTTTATCAGCTAATATTGCTCACAGCGG-CCCGTCAGTTGACTTA…	------------------TCATCCAG-AAGTAT-ATATTTTAA-TTCTTCCTGGATTTGGTATTATTTCCCATATTATCAGTCAAGAAAGAGGA-AAAAAA-GAAACTTTCGGATCTTTAGGGATAATTTATGCAATAATATCTATTGGATTATTAGGA-TTCTTAGTATGAGCCCATCATATA-TTTACTGTAGGAATAGATGTAGATACCCGAGCTTATTTTACATCAGCCACAATAATTATTGCAATCCCTACTGGTATTAAAATTTTCAGCTGATTAGCCACATTACATGGAACCCAAATTAATTACTCACCATCAATATTATGAACCTTGGGATTCGTATTTTTATTCACTATTGGAGGTCTTACAGGAGTAATTTTAGCCAA-TTCATCAATT…	---------------------------------------------------------------------------------------------------------------------------------------------------------------------------------------------------------------------------------------------------------------------------------------------------------------------------------------------------------------------------------------------------------------…						AGTCATATGCTTGTCTCAAAGATTAAGCCATGCATGTCTCAGTACAAGCCAAATTAAGGTGAAACCGCGAAAGGCTCATTAAATCAGTTATGGTTCCTTAGATCGTACACACATTTACTTGGATAACTGTGGTAATTCTAGAGCTAATACATGCCAACAGAACTCCGACCGGAGACGGAAGGAGTGCCTTTATTAGATCAAAACCAATCGGTGGCGCGGCTTAGGT--CGTGTCATCGTACAACATGGTGAATCTGAATAACGTTTGCTGATCGCACGGTCTCGCACCGGCGACGCATCTTTCAAATGTCTGCCTTATCAACTGTCGATGGTAGGTTCTGCGCCTACCATGGTTGTAACGGGTAACGGGGAATCAGGGTTCGATTCCGGAGAGGGAGCC…	TGCGCAAGTCATTGGGACATTAAGCGAAACCTAAAGGCGAAATGAAAGTGAA----TTCGTATCACT--------TGTGATCG----AATAGGGAGGATGATCAGGCTCAAGGACTTGAT--CCGCACTCCCGGGGCGTCTCGTGTTCATTGCGAACTGAGGCGCACCTAGAGCGTACACGCTGTGACCCGAAAGGTGGGGAACTATGCCTGATCAGGACGAAGTCAGGGGAAACCCTGATGGAGGTCCGTAGCGATTCTGACGTGCAAATCGATCGTAAGAATTTGGTATAGCGGCGATAGACTAATCGAACCATCTAGTAGCTGGTTCCCTCCGAAGTTTCCCTCAGGATAGCTGGCGCTC-------AAATAAAGCGGACAGTCCCTAAAA-GGGG…	GTACTCTATACTTTCTCCTAGGAACTTGATCAGGAATAA-TTGGAACCTCATTAAGATTATTAATTCGAGCTGAATTAGGGACTCCGGGAAGATTAATCATAA------ATGATCAAATTTATAATGTTATTGTAACAGCTCATGCTTTTATTATAATTTTTTTTATGGTCATACCAATCATAATTGGAGGATTTGGAAATTGATTAGTCCCTTTAATGCTAGGGGCC--CCTGATATAGCTTTCCCACGTATAAATAATATAAGATTTTGATTATTACCCCCTTCCTTAACTTTATTACTTATAAGAAGAATGGTAGAAAGAGGGGCTGGGACAGGATGAACAGTTTATCCGCCTTTATCAGCTAATATTGCTCACAGCGG-CCCGTCAGTTGACTTA…	------------------TCATCCAG-AAGTAT-ATATTTTAA-TTCTTCCTGGATTTGGTATTATTTCCCATATTATCAGTCAAGAAAGAGGA-AAAAAA-GAAACTTTCGGATCTTTAGGGATAATTTATGCAATAATATCTATTGGATTATTAGGA-TTCTTAGTATGAGCCCATCATATA-TTTACTGTAGGAATAGATGTAGATACCCGAGCTTATTTTACATCAGCCACAATAATTATTGCAATCCCTACTGGTATTAAAATTTTCAGCTGATTAGCCACATTACATGGAACCCAAATTAATTACTCACCATCAATATTATGAACCTTGGGATTCGTATTTTTATTCACTATTGGAGGTCTTACAGGAGTAATTTTAGCCAA-TTCATCAATT…			AGTCATATGCTTGTCTCAAAGATTAAGCCATGCATGTCTCAGTACAAGCCAAATTAAGGTGAAACCGCGAAAGGCTCATTAAATCAGTTATGGTTCCTTAGATCGTACACACATTTACTTGGATAACTGTGGTAATTCTAGAGCTAATACATGCCAACAGAACTCCGACCGGAGACGGAAGGAGTGCCTTTATTAGATCAAAACCAATCGGTGGCGCGGCTTAGGT--CGTGTCATCGTACAACATGGTGAATCTGAATAACGTTTGCTGATCGCACGGTCTCGCACCGGCGACGCATCTTTCAAATGTCTGCCTTATCAACTGTCGATGGTAGGTTCTGCGCCTACCATGGTTGTAACGGGTAACGGGGAATCAGGGTTCGATTCCGGAGAGGGAGCC…
x											>IB4	IB4	Anthroherpon erebus scheibeli	>Anthroherpon_erebus_scheibeli_IB4	#N/A		KX719943	KX719848	KX671655	KX671670	KX719905		yes	KX755467	KX719943	KX719848	KX671655	KX671670	KX719905
																AGTCATATGCTTGTCTCAAAGATTAAGCCATGCATGTCTCAGTACAAGCCAAATTAAGGTGAAACCGCGAAAGGCTCATTAAATCAGTTATGGTTCCTTAGATCGTACACACATTTACTTGGATAACTGTGGTAATTCTAGAGCTAATACATGCCAACAGAACTCCGACCGGAGACGGAAGGAGTGCCTTTATTAGATCAAAACCAATCGGTGGCGCGGCTTAGGT--CGTGTCATCGTACAACATGGTGAATCTGAATAACGTTTGCTGATCGCACGGTCTCGCACCGGCGACGCATCTTTCAAATGTCTGCCTTATCAACTGTCGATGGTAGGTTCTGCGCCTACCATGGTTGTAACGGGTAACGGGGAATCAGGGTTCGATTCCGGAGAGGGAGCC…	TGCGCAAGTCATTGGGACATTAAGCGAAACCTAAAGGCGAAATGAAAGTGAA----TTCGTATCACT--------TGTGATCG----AATAGGGAGGATGATCAGGCTCAAGGACTTGAT--CCGCACTCCCGGGGCGTCTCGTGTTCATTGCGAACTGAGGCGCACCTAGAGCGTACACGCTGTGACCCGAAAGGTGGGGAACTATGCCTGATCAGGACGAAGTCAGGGGAAACCCTGATGGAGGTCCGTAGCGATTCTGACGTGCAAATCGATCGTAAGAATTTGGTATAGCGGCGATAGACTAATCGAACCATCTAGTAGCTGGTTCCCTCCGAAGTTTCCCTCAGGATAGCTGGCGCTC-------AAATAAAGCGGACAGTCCCTAAAA-GGGG…	CTTACTATCAGCAATCCCATATTTAGGAACTTCAATAGTAACTTGATTATGAGGAGGATTTGCAGTTAATAATCCTACTCTAAATCGTTTTTTTTCATTACATTTTATATTACCTTTCTTAATTAGAGCTTTAGTAATAATCCATCTACTTTTCTTACATCAAACT-GGATCAAACAATCCTTTAGGAATAAATAGTAATTTAGATAAGATCCCATTCCATCCTTATTTTTCATACAAAGATATATTAGGATTTATAATTATAATATTTATATTAATATTAATCACATTAATTAGACCATATAAATTAGGAGATCCCGATAACTTTATTCCTGCTAACCCGATAATTACTCCTATTCA-	--------------------GGAACTTGATCAGGAATAA-TTGGAACCTCATTAAGGCTATTAATTCGGGCTGAATTAGGAAATCCAGGAAGTTTAATCATAA------ATGATCAAATTTACAATGTTATTGTAACTGCTCATGCTTTTATTATAATCTTTTTTATAGTTATACCAATTATAATTGGAGGATTTGGAAATTGATTAATTCCTTTAATGTTAGGAGCT--CCTGATATAGCTTTCCCTCGTATAAATAATATAAGATTTTGACTATTACCTCCTTCTTTAACTTTATTACTTATAAGAAGTATAGTAGAAAGAGGAGCTGGAACGGGATGAACTGTTTATCCACCCTTATCAGCTAATATCGCTCATAGTGG-TCCATCAGTAGATTTA…	------------------TCATCCAG-AAGTTT-ATATTTTAA-TCCTTCCTGGATTTGGAATTATTTCTCACATTATTAGTCAAGAAAGAGGA-AAAAAA-GAAACTTTTGGATCCTTAGGCATAATTTATGCAATAATATCAATTGGCTTATTAGGA-TTTTTAGTATGAGCTCATCATATA-TTTACTGTAGGAATAGATGTAGATACCCGAGCTTATTTCACATCAGCCACAATAATTATTGCAATTCCTACTGGAATTAAAATTTTTAGTTGATTAGCTACTTTACACGGAACTCAAATTAACTATTCACCATCAGTATTATGAGCCCTAGGATTTGTATTTTTATTTACCATTGGAGGTCTTACTGGAGTAATCTTAGCTAA-TTCATCTATT…	-----------------------TGTGAGCCAGATTGGATTCTATCTTTAAAATATC-TATATTATTTTAGTACGAAAGGACCAAATATTAATTAAATT-AATTTAATTTTGAATTATATTATTATTTTGGCAGATTAGTGCTTTAAATTTAGAATTTAATTATGTAT-AATTATACAGATAATACTTGTTTTATTTAGATTTTTTAATAGTTATTATTAGTTTAGTAATTTTACTTATTAGTATTTTAGTAGGAGTTGCATATTTAACATTATTAGAGCGTAAAGTTCTTGGGTATATTCAGTTTCGTAAAGGTCCAAATAAGGTAGGGCTATTAGGAATTTTACAGCCATTTAGYGATGGTATTAAGTTATTTTCTAAGGAAAGTGTATATCCTTTA…										AGTCATATGCTTGTCTCAAAGATTAAGCCATGCATGTCTCAGTACAAGCCAAATTAAGGTGAAACCGCGAAAGGCTCATTAAATCAGTTATGGTTCCTTAGATCGTACACACATTTACTTGGATAACTGTGGTAATTCTAGAGCTAATACATGCCAACAGAACTCCGACCGGAGACGGAAGGAGTGCCTTTATTAGATCAAAACCAATCGGTGGCGCGGCTTAGGT--CGTGTCATCGTACAACATGGTGAATCTGAATAACGTTTGCTGATCGCACGGTCTCGCACCGGCGACGCATCTTTCAAATGTCTGCCTTATCAACTGTCGATGGTAGGTTCTGCGCCTACCATGGTTGTAACGGGTAACGGGGAATCAGGGTTCGATTCCGGAGAGGGAGCC…	TGCGCAAGTCATTGGGACATTAAGCGAAACCTAAAGGCGAAATGAAAGTGAA----TTCGTATCACT--------TGTGATCG----AATAGGGAGGATGATCAGGCTCAAGGACTTGAT--CCGCACTCCCGGGGCGTCTCGTGTTCATTGCGAACTGAGGCGCACCTAGAGCGTACACGCTGTGACCCGAAAGGTGGGGAACTATGCCTGATCAGGACGAAGTCAGGGGAAACCCTGATGGAGGTCCGTAGCGATTCTGACGTGCAAATCGATCGTAAGAATTTGGTATAGCGGCGATAGACTAATCGAACCATCTAGTAGCTGGTTCCCTCCGAAGTTTCCCTCAGGATAGCTGGCGCTC-------AAATAAAGCGGACAGTCCCTAAAA-GGGG…	CTTACTATCAGCAATCCCATATTTAGGAACTTCAATAGTAACTTGATTATGAGGAGGATTTGCAGTTAATAATCCTACTCTAAATCGTTTTTTTTCATTACATTTTATATTACCTTTCTTAATTAGAGCTTTAGTAATAATCCATCTACTTTTCTTACATCAAACT-GGATCAAACAATCCTTTAGGAATAAATAGTAATTTAGATAAGATCCCATTCCATCCTTATTTTTCATACAAAGATATATTAGGATTTATAATTATAATATTTATATTAATATTAATCACATTAATTAGACCATATAAATTAGGAGATCCCGATAACTTTATTCCTGCTAACCCGATAATTACTCCTATTCA-	--------------------GGAACTTGATCAGGAATAA-TTGGAACCTCATTAAGGCTATTAATTCGGGCTGAATTAGGAAATCCAGGAAGTTTAATCATAA------ATGATCAAATTTACAATGTTATTGTAACTGCTCATGCTTTTATTATAATCTTTTTTATAGTTATACCAATTATAATTGGAGGATTTGGAAATTGATTAATTCCTTTAATGTTAGGAGCT--CCTGATATAGCTTTCCCTCGTATAAATAATATAAGATTTTGACTATTACCTCCTTCTTTAACTTTATTACTTATAAGAAGTATAGTAGAAAGAGGAGCTGGAACGGGATGAACTGTTTATCCACCCTTATCAGCTAATATCGCTCATAGTGG-TCCATCAGTAGATTTA…	------------------TCATCCAG-AAGTTT-ATATTTTAA-TCCTTCCTGGATTTGGAATTATTTCTCACATTATTAGTCAAGAAAGAGGA-AAAAAA-GAAACTTTTGGATCCTTAGGCATAATTTATGCAATAATATCAATTGGCTTATTAGGA-TTTTTAGTATGAGCTCATCATATA-TTTACTGTAGGAATAGATGTAGATACCCGAGCTTATTTCACATCAGCCACAATAATTATTGCAATTCCTACTGGAATTAAAATTTTTAGTTGATTAGCTACTTTACACGGAACTCAAATTAACTATTCACCATCAGTATTATGAGCCCTAGGATTTGTATTTTTATTTACCATTGGAGGTCTTACTGGAGTAATCTTAGCTAA-TTCATCTATT…	-----------------------TGTGAGCCAGATTGGATTCTATCTTTAAAATATC-TATATTATTTTAGTACGAAAGGACCAAATATTAATTAAATT-AATTTAATTTTGAATTATATTATTATTTTGGCAGATTAGTGCTTTAAATTTAGAATTTAATTATGTAT-AATTATACAGATAATACTTGTTTTATTTAGATTTTTTAATAGTTATTATTAGTTTAGTAATTTTACTTATTAGTATTTTAGTAGGAGTTGCATATTTAACATTATTAGAGCGTAAAGTTCTTGGGTATATTCAGTTTCGTAAAGGTCCAAATAAGGTAGGGCTATTAGGAATTTTACAGCCATTTAGYGATGGTATTAAGTTATTTTCTAAGGAAAGTGTATATCCTTTA…
											>IB6	IB6	Anthroherpon zariquieyi	>Anthroherpon_zariquieyi_IB6	#N/A									MH348429	MH348504	MH348351	MH348307	MH348338	MH348418
																AGTCATATGCTTGTCTCAAAGATTAAGCCATGCATGTCTCAGTACAAGCCAAATTAAGGTGAAACCGCGAAAGGCTCATTAAATCAGTTATGGTTCCTTAGATCGTACACACATTTACTTGGATAACTGTGGTAATTCTAGAGCTAATACATGCCAACAGAACTCCGACCGGAGACGGAAGGAGTGCCTTTATTAGATCAAAACCAATCGGTGGCGCGGCTTAGGT--CGTGTCATCGTACAACATGGTGAATCTGAATAACGTTTGCTGATCGCACGGTCTCGCACCGGCGACGCATCTTTCAAATGTCTGCCTTATCAACTGTCGATGGTAGGTTCTGCGCCTACCATGGTTGTAACGGGTAACGGGGAATCAGGGTTCGATTCCGGAGAGGGAGCC…	TGCGCAAGTCATTGGGACATTAAGCGAAACCTAAAGGCGAAATGAAAGTGAA----TTCGTATCACT--------TGTGATCG----AATAGGGAGGATGATCAGGTTCAAGGACTTGAT--CCGCACTCCCGGGGCGTCTCGTGTTCATTGCGAACTGAGGCGCACCTAGAGCGTACACGCTGTGACCCGAAAGGTGGGGAACTATGCCTGATCAGGACGAAGTCAGGGGAAACCCTGATGGAGGTCCGTAGCGATTCTGACGTGCAAATCGATCGTAAGAATTTGGTATAGCGGCGATAGACTAATCGAACCATCTAGTAGCTGGTTCCCTCCGAAGTTTCCCTCAGGATAGCTGGCGCTC-------AAATAAAGCGGTCAGTCCCTAAAA-GGGG…	CCTATTATCAGCAATCCCATATCTAGGTAATTCAATAGTAACTTGACTATGAGGAGGATTTGCAGTTAATAATCCTACCTTAAATCGATTTTTTTCACTACATTTTATACTTCCCTTTTTAACTATAGCTTTAGTAATAATTCATCTACTTTTCTTACATCAAACT-GGATCAAATAATCCTTTAGGAATAAATAGTAACTTAGATAAAATCCCATTTCATCCTTATTTTTCATATAAAGACTTATTAGGATTTATCACTATAATATTTATATTAAGAATAATTACACTAATTAATCCATATAAACTAGGTGATCCAGATAACTTTATTCCTGCCAATCCAATAATTACTCCTATTCA-	GTACTTTATATTTCTTACTAGGAGCTTGATCAGGAATAA-TTGGAACATCATTAAGATTACTAATTCGAGCTGAATTAGGAAATCCAGGAAGTTTAATCATAA------ACGATCAAATTTATAATGTTATTGTAACAGCTCATGCTTTTATTATAATTTTTTTTATAGTTATGCCAATTATAATTGGAGGTTTTGGAAATTGACTAGTTCCATTAATATTAGGAGCC--CCTGATATAGCTTTCCCTCGTATAAATAATATAAGATTTTGATTATTACCTCCTTCCCTAACCTTACTTCTTATAAGAAGAATAGTAGAAAGCGGAGCTGGAACAGGATGAACTGTTTATCCCCCTTTATCTGCTAATATCGCTCATAGTGG-CCCATCAGTAGACTTA…	------------------TCACCCAG-AAGTCT-ATATTCTAA-TCCTTCCTGGATTTGGAATTATTTCCCATATTATTAGCCAAGAAAGAGGA-AAAAAA-GAAACTTTTGGGTCCTTAGGCATAATTTATGCAATAATATCTATTGGCTTATTGGGA-TTTCTAGTATGAGCCCATCATATA-TTTACTGTTGGCATAGATGTTGATACTCGAGCTTATTTTACTTCAGCTACCATAATTATTGCAATTCCTACTGGAATTAAAATTTTTAGCTGATTAGCTACCCTACACGGAACTCAAATTAAATACTCACCAGCAATATTATGAGCCTTAGGATTTGTATTTTTATTTACTATTGGAGGTCTTACTGGAGTAATTTTAGCTAA-CTCATCAATT…	-----------------------TGTGAGCCAGATTGGATTCTATCTTTAAAATATT-TATATTATTTTAGTACGAAAGGACCAGATATTAATTAAATT-AATTTAATTTTGAATTATATTATTATTTTGGCAGATTAGTGCTTTAAATTTAGAATTTAATTATGTAT-AATTATACAGATAATACTTGTTTTATTTGGATTTTTTAATAGTGATTATTAGGCTAGTAATTTTATTTATTAGTATTTTGGTAGGAGTTGCATATTTAACATTATTAGAGCGTAAGGTTCTTGGTTATATTCAGTTTCGTAAAGGGCCTAATAAGGTAGGATTGTTAGGAATTTTACAGCCATTTAGTGATGGGGTTAAGTTGTTTACTAAAGAAATAAGATATCCTTTA…										AGTCATATGCTTGTCTCAAAGATTAAGCCATGCATGTCTCAGTACAAGCCAAATTAAGGTGAAACCGCGAAAGGCTCATTAAATCAGTTATGGTTCCTTAGATCGTACACACATTTACTTGGATAACTGTGGTAATTCTAGAGCTAATACATGCCAACAGAACTCCGACCGGAGACGGAAGGAGTGCCTTTATTAGATCAAAACCAATCGGTGGCGCGGCTTAGGT--CGTGTCATCGTACAACATGGTGAATCTGAATAACGTTTGCTGATCGCACGGTCTCGCACCGGCGACGCATCTTTCAAATGTCTGCCTTATCAACTGTCGATGGTAGGTTCTGCGCCTACCATGGTTGTAACGGGTAACGGGGAATCAGGGTTCGATTCCGGAGAGGGAGCC…	TGCGCAAGTCATTGGGACATTAAGCGAAACCTAAAGGCGAAATGAAAGTGAA----TTCGTATCACT--------TGTGATCG----AATAGGGAGGATGATCAGGTTCAAGGACTTGAT--CCGCACTCCCGGGGCGTCTCGTGTTCATTGCGAACTGAGGCGCACCTAGAGCGTACACGCTGTGACCCGAAAGGTGGGGAACTATGCCTGATCAGGACGAAGTCAGGGGAAACCCTGATGGAGGTCCGTAGCGATTCTGACGTGCAAATCGATCGTAAGAATTTGGTATAGCGGCGATAGACTAATCGAACCATCTAGTAGCTGGTTCCCTCCGAAGTTTCCCTCAGGATAGCTGGCGCTC-------AAATAAAGCGGTCAGTCCCTAAAA-GGGG…	CCTATTATCAGCAATCCCATATCTAGGTAATTCAATAGTAACTTGACTATGAGGAGGATTTGCAGTTAATAATCCTACCTTAAATCGATTTTTTTCACTACATTTTATACTTCCCTTTTTAACTATAGCTTTAGTAATAATTCATCTACTTTTCTTACATCAAACT-GGATCAAATAATCCTTTAGGAATAAATAGTAACTTAGATAAAATCCCATTTCATCCTTATTTTTCATATAAAGACTTATTAGGATTTATCACTATAATATTTATATTAAGAATAATTACACTAATTAATCCATATAAACTAGGTGATCCAGATAACTTTATTCCTGCCAATCCAATAATTACTCCTATTCA-	GTACTTTATATTTCTTACTAGGAGCTTGATCAGGAATAA-TTGGAACATCATTAAGATTACTAATTCGAGCTGAATTAGGAAATCCAGGAAGTTTAATCATAA------ACGATCAAATTTATAATGTTATTGTAACAGCTCATGCTTTTATTATAATTTTTTTTATAGTTATGCCAATTATAATTGGAGGTTTTGGAAATTGACTAGTTCCATTAATATTAGGAGCC--CCTGATATAGCTTTCCCTCGTATAAATAATATAAGATTTTGATTATTACCTCCTTCCCTAACCTTACTTCTTATAAGAAGAATAGTAGAAAGCGGAGCTGGAACAGGATGAACTGTTTATCCCCCTTTATCTGCTAATATCGCTCATAGTGG-CCCATCAGTAGACTTA…	------------------TCACCCAG-AAGTCT-ATATTCTAA-TCCTTCCTGGATTTGGAATTATTTCCCATATTATTAGCCAAGAAAGAGGA-AAAAAA-GAAACTTTTGGGTCCTTAGGCATAATTTATGCAATAATATCTATTGGCTTATTGGGA-TTTCTAGTATGAGCCCATCATATA-TTTACTGTTGGCATAGATGTTGATACTCGAGCTTATTTTACTTCAGCTACCATAATTATTGCAATTCCTACTGGAATTAAAATTTTTAGCTGATTAGCTACCCTACACGGAACTCAAATTAAATACTCACCAGCAATATTATGAGCCTTAGGATTTGTATTTTTATTTACTATTGGAGGTCTTACTGGAGTAATTTTAGCTAA-CTCATCAATT…	-----------------------TGTGAGCCAGATTGGATTCTATCTTTAAAATATT-TATATTATTTTAGTACGAAAGGACCAGATATTAATTAAATT-AATTTAATTTTGAATTATATTATTATTTTGGCAGATTAGTGCTTTAAATTTAGAATTTAATTATGTAT-AATTATACAGATAATACTTGTTTTATTTGGATTTTTTAATAGTGATTATTAGGCTAGTAATTTTATTTATTAGTATTTTGGTAGGAGTTGCATATTTAACATTATTAGAGCGTAAGGTTCTTGGTTATATTCAGTTTCGTAAAGGGCCTAATAAGGTAGGATTGTTAGGAATTTTACAGCCATTTAGTGATGGGGTTAAGTTGTTTACTAAAGAAATAAGATATCCTTTA…
x		x	x		x	x	x		x		>IB7	IB7	Anthroherpon hoermanni hoermanni	>Anthroherpon_hoermanni_hoermanni_IB7	#N/A	KU980192	KX121061	KX719836	KX121092	KX121113	KX719893		yes	KU980192	KX121061	KX719836	KX121092	KX121113	KX719893													>Anthroherpon_hoermanni_hoermanni_IB7	>Anthroherpon_hoermanni_hoermanni_IB7	>Anthroherpon_hoermanni_hoermanni_IB7	>Anthroherpon_hoermanni_hoermanni_IB7			>Anthroherpon_hoermanni_hoermanni_IB7
																AGTCATATGCTTGTCTCAAAGATTAAGCCATGCATGTCTCAGTACAAGCCAAATTAAGGTGAAACCGCGAAAGGCTCATTAAATCAGTTATGGTTCCTTAGATCGTACACACATTTACTTGGATAACTGTGGTAATTCTAGAGCTAATACATGCCAACAGAACTCCGACCGGAGACGGAAGGAGTGCCTTTATTAGATCAAAACCAATCGGTGGCGCGGCTTAGGT--CGTGTCATCGTACAACATGGTGAATCTGAATAACGTTTGCTGATCGCACGGTCTCGCACCGGCGACGCATCTTTCAAATGTCTGCCTTATCAACTGTCGATGGTAGGTTCTGCGCCTACCATGGTTGTAACGGGTAACGGGGAATCAGGGTTCGATTCCGGAGAGGGAGCC…	TGCGCAAGTCATTGGGACATTAAGCGAAACCTAAAGGCGAAATGAAAGTGAA----TTCGTATCACT--------TGTGATCG----AATAGGGAGGATGATCAGGTTCAAGGACTTGAT--CCGCACTCCCGGGGCGTCTCGTGTTCATTGCGAACTGAGGCGCACCTAGAGCGTACACGCTGTGACCCGAAAGGTGGGGAACTATGCCTGATCAGGACGAAGTCAGGGGAAACCCTGATGGAGGTCCGTAGCGATTCTGACGTGCAAATCGATCGTAAGAATTTGGTATAGCGGCGATAGACTAATCGAACCATCTAGTAGCTGGTTCCCTCCGAAGTTTCCCTCAGGATAGCTGGCGCTC-------ATATAAAGCGGACAGTCCCTAAAA-GGGG…	CTTACTATCTGCAATCCCATATTTAGGACCTACAATAGTAAATTGACTGTGAGGGGGATTTGCAGTTAATAACCCCACTTTAAACCGATTCTTTTCACTACACTTTATATTACCTTTTTTAATTATAGCTATAGTAATAATTCATTTACTTTTTTTACATCAAACT-GGATCAAATAACCCGTTAGGAATAAATAGTAACTTAGATAAAATCCCATTCCATCCTTATTTCTCATCAAAAGATTTATTAGGATTTATTATCATAATATTTATTTTAATATTAATCACATTAATTAGTCCTTATAAACTAAGAGACCCTGATAACTTTATCCCCGCTAACCCTATAGTTACCCCTATTCA-	GCACTTTATACTTCTTATTAGGAACTTGATCAGGAATGA-TTGGAACCTCACTAAGACTATTAATTCGGGCAGAATTAGGAAATCCCGGTAGATTAATTATAA------ATGATCAAATTTACAATGTTATTGTAACAGCCCACGCTTTTATTATAATTTTTTTCATGGTCATACCTATTATAATTGGAGGATTTGGAAATTGATTAGTTCCATTAATATTAGGAGCC--CCTGACATGGCTTTTCCCCGTATAAATAATATAAGATTTTGACTATTACCTCCTTCTTTAACCCTTCTACTTATAAGAAGCATAGTAGAAAGGGGAGCTGGAACAGGATGAACTGTTTATCCCCCTTTATCGGCCAATATTGCCCACAGTGG-CCCATCAGTAGATTTA…	------------------TCACCCAG-AAGTTT-ATATTTTAA-TTCTACCTGGATTTGGAATTATTTCCCATATTATTAGCCAAGAAAGAGGA-AAAAAA-GAAACTTTTGGGTCCTTAGGTATAATTTATGCAATAATATCTATTGGCTTACTGGGA-TTTCTAGTATGAGCCCATCATATA-TTTACTGTCGGAATAGATGTTGACACCCGAGCCTATTTTACATCAGCAACTATAATTATCGCAATTCCTACTGGAATTAAAATTTTTAGTTGATTAGCTACTTTACATGGAACTCAAATTAATTATTCGCCATCAATACTATGAACATTAGGATTTGTTTTTTTATTCACTATTGGAGGTCTTACTGGCGTAATTTTAGCTAA-TTCATCAATT…	-----------------------TGTGAGCCAGATTGGATTCTATCTTTAAAATATT-TATATTATTTTAGTACGAAAGGACCAAATATTAGTTAAATT-AATTTAATTTTGAATTATATTATTATTTTGGCAGAATAGTGCTTTAAATTTAGAATTTAATTATGTAT-AATTATACAGATAATACTTGTTTTATTTAGATTTTTTTATGTTAGTTATTAGTTTAGTAGTTTTATTGATTAGTGTATTAGTGGGGGTTGCTTATTTGACATTATTGGAGCGTAAGGTTCTCGGGTATATTCAATTTCGTAAAGGCCCTAATAAGGTTGGATTATTAGGGTTTTTGCAGCCATTTAGTGATGGCATTAAATTATTTTCTAAAGAAAGGGGGTATCCTTTG…										AGTCATATGCTTGTCTCAAAGATTAAGCCATGCATGTCTCAGTACAAGCCAAATTAAGGTGAAACCGCGAAAGGCTCATTAAATCAGTTATGGTTCCTTAGATCGTACACACATTTACTTGGATAACTGTGGTAATTCTAGAGCTAATACATGCCAACAGAACTCCGACCGGAGACGGAAGGAGTGCCTTTATTAGATCAAAACCAATCGGTGGCGCGGCTTAGGT--CGTGTCATCGTACAACATGGTGAATCTGAATAACGTTTGCTGATCGCACGGTCTCGCACCGGCGACGCATCTTTCAAATGTCTGCCTTATCAACTGTCGATGGTAGGTTCTGCGCCTACCATGGTTGTAACGGGTAACGGGGAATCAGGGTTCGATTCCGGAGAGGGAGCC…	TGCGCAAGTCATTGGGACATTAAGCGAAACCTAAAGGCGAAATGAAAGTGAA----TTCGTATCACT--------TGTGATCG----AATAGGGAGGATGATCAGGTTCAAGGACTTGAT--CCGCACTCCCGGGGCGTCTCGTGTTCATTGCGAACTGAGGCGCACCTAGAGCGTACACGCTGTGACCCGAAAGGTGGGGAACTATGCCTGATCAGGACGAAGTCAGGGGAAACCCTGATGGAGGTCCGTAGCGATTCTGACGTGCAAATCGATCGTAAGAATTTGGTATAGCGGCGATAGACTAATCGAACCATCTAGTAGCTGGTTCCCTCCGAAGTTTCCCTCAGGATAGCTGGCGCTC-------ATATAAAGCGGACAGTCCCTAAAA-GGGG…	CTTACTATCTGCAATCCCATATTTAGGACCTACAATAGTAAATTGACTGTGAGGGGGATTTGCAGTTAATAACCCCACTTTAAACCGATTCTTTTCACTACACTTTATATTACCTTTTTTAATTATAGCTATAGTAATAATTCATTTACTTTTTTTACATCAAACT-GGATCAAATAACCCGTTAGGAATAAATAGTAACTTAGATAAAATCCCATTCCATCCTTATTTCTCATCAAAAGATTTATTAGGATTTATTATCATAATATTTATTTTAATATTAATCACATTAATTAGTCCTTATAAACTAAGAGACCCTGATAACTTTATCCCCGCTAACCCTATAGTTACCCCTATTCA-	GCACTTTATACTTCTTATTAGGAACTTGATCAGGAATGA-TTGGAACCTCACTAAGACTATTAATTCGGGCAGAATTAGGAAATCCCGGTAGATTAATTATAA------ATGATCAAATTTACAATGTTATTGTAACAGCCCACGCTTTTATTATAATTTTTTTCATGGTCATACCTATTATAATTGGAGGATTTGGAAATTGATTAGTTCCATTAATATTAGGAGCC--CCTGACATGGCTTTTCCCCGTATAAATAATATAAGATTTTGACTATTACCTCCTTCTTTAACCCTTCTACTTATAAGAAGCATAGTAGAAAGGGGAGCTGGAACAGGATGAACTGTTTATCCCCCTTTATCGGCCAATATTGCCCACAGTGG-CCCATCAGTAGATTTA…	------------------TCACCCAG-AAGTTT-ATATTTTAA-TTCTACCTGGATTTGGAATTATTTCCCATATTATTAGCCAAGAAAGAGGA-AAAAAA-GAAACTTTTGGGTCCTTAGGTATAATTTATGCAATAATATCTATTGGCTTACTGGGA-TTTCTAGTATGAGCCCATCATATA-TTTACTGTCGGAATAGATGTTGACACCCGAGCCTATTTTACATCAGCAACTATAATTATCGCAATTCCTACTGGAATTAAAATTTTTAGTTGATTAGCTACTTTACATGGAACTCAAATTAATTATTCGCCATCAATACTATGAACATTAGGATTTGTTTTTTTATTCACTATTGGAGGTCTTACTGGCGTAATTTTAGCTAA-TTCATCAATT…	-----------------------TGTGAGCCAGATTGGATTCTATCTTTAAAATATT-TATATTATTTTAGTACGAAAGGACCAAATATTAGTTAAATT-AATTTAATTTTGAATTATATTATTATTTTGGCAGAATAGTGCTTTAAATTTAGAATTTAATTATGTAT-AATTATACAGATAATACTTGTTTTATTTAGATTTTTTTATGTTAGTTATTAGTTTAGTAGTTTTATTGATTAGTGTATTAGTGGGGGTTGCTTATTTGACATTATTGGAGCGTAAGGTTCTCGGGTATATTCAATTTCGTAAAGGCCCTAATAAGGTTGGATTATTAGGGTTTTTGCAGCCATTTAGTGATGGCATTAAATTATTTTCTAAAGAAAGGGGGTATCCTTTG…						AGTCATATGCTTGTCTCAAAGATTAAGCCATGCATGTCTCAGTACAAGCCAAATTAAGGTGAAACCGCGAAAGGCTCATTAAATCAGTTATGGTTCCTTAGATCGTACACACATTTACTTGGATAACTGTGGTAATTCTAGAGCTAATACATGCCAACAGAACTCCGACCGGAGACGGAAGGAGTGCCTTTATTAGATCAAAACCAATCGGTGGCGCGGCTTAGGT--CGTGTCATCGTACAACATGGTGAATCTGAATAACGTTTGCTGATCGCACGGTCTCGCACCGGCGACGCATCTTTCAAATGTCTGCCTTATCAACTGTCGATGGTAGGTTCTGCGCCTACCATGGTTGTAACGGGTAACGGGGAATCAGGGTTCGATTCCGGAGAGGGAGCC…	TGCGCAAGTCATTGGGACATTAAGCGAAACCTAAAGGCGAAATGAAAGTGAA----TTCGTATCACT--------TGTGATCG----AATAGGGAGGATGATCAGGTTCAAGGACTTGAT--CCGCACTCCCGGGGCGTCTCGTGTTCATTGCGAACTGAGGCGCACCTAGAGCGTACACGCTGTGACCCGAAAGGTGGGGAACTATGCCTGATCAGGACGAAGTCAGGGGAAACCCTGATGGAGGTCCGTAGCGATTCTGACGTGCAAATCGATCGTAAGAATTTGGTATAGCGGCGATAGACTAATCGAACCATCTAGTAGCTGGTTCCCTCCGAAGTTTCCCTCAGGATAGCTGGCGCTC-------ATATAAAGCGGACAGTCCCTAAAA-GGGG…	GCACTTTATACTTCTTATTAGGAACTTGATCAGGAATGA-TTGGAACCTCACTAAGACTATTAATTCGGGCAGAATTAGGAAATCCCGGTAGATTAATTATAA------ATGATCAAATTTACAATGTTATTGTAACAGCCCACGCTTTTATTATAATTTTTTTCATGGTCATACCTATTATAATTGGAGGATTTGGAAATTGATTAGTTCCATTAATATTAGGAGCC--CCTGACATGGCTTTTCCCCGTATAAATAATATAAGATTTTGACTATTACCTCCTTCTTTAACCCTTCTACTTATAAGAAGCATAGTAGAAAGGGGAGCTGGAACAGGATGAACTGTTTATCCCCCTTTATCGGCCAATATTGCCCACAGTGG-CCCATCAGTAGATTTA…	------------------TCACCCAG-AAGTTT-ATATTTTAA-TTCTACCTGGATTTGGAATTATTTCCCATATTATTAGCCAAGAAAGAGGA-AAAAAA-GAAACTTTTGGGTCCTTAGGTATAATTTATGCAATAATATCTATTGGCTTACTGGGA-TTTCTAGTATGAGCCCATCATATA-TTTACTGTCGGAATAGATGTTGACACCCGAGCCTATTTTACATCAGCAACTATAATTATCGCAATTCCTACTGGAATTAAAATTTTTAGTTGATTAGCTACTTTACATGGAACTCAAATTAATTATTCGCCATCAATACTATGAACATTAGGATTTGTTTTTTTATTCACTATTGGAGGTCTTACTGGCGTAATTTTAGCTAA-TTCATCAATT…			AGTCATATGCTTGTCTCAAAGATTAAGCCATGCATGTCTCAGTACAAGCCAAATTAAGGTGAAACCGCGAAAGGCTCATTAAATCAGTTATGGTTCCTTAGATCGTACACACATTTACTTGGATAACTGTGGTAATTCTAGAGCTAATACATGCCAACAGAACTCCGACCGGAGACGGAAGGAGTGCCTTTATTAGATCAAAACCAATCGGTGGCGCGGCTTAGGT--CGTGTCATCGTACAACATGGTGAATCTGAATAACGTTTGCTGATCGCACGGTCTCGCACCGGCGACGCATCTTTCAAATGTCTGCCTTATCAACTGTCGATGGTAGGTTCTGCGCCTACCATGGTTGTAACGGGTAACGGGGAATCAGGGTTCGATTCCGGAGAGGGAGCC…
											>IB8	IB8	Anthroherpon hoermanni hoermanni	>Anthroherpon_hoermanni_hoermanni_IB8	#N/A									MH348430	MH348486	MH348352	MH348291	MH348323	MH348402
																AGTCATATGCTTGTCTCAAAGATTAAGCCATGCATGTCTCAGTACAAGCCAAATTAAGGTGAAACCGCGAAAGGCTCATTAAATCAGTTATGGTTCCTTAGATCGTACACACATTTACTTGGATAACTGTGGTAATTCTAGAGCTAATACATGCCAACAGAACTCCGACCGGAGACGGAAGGAGTGCCTTTATTAGATCAAAACCAATCGGTGGCGCGGCTTAGGT--CGTGTCATCGTACAACATGGTGAATCTGAATAACGTTTGCTGATCGCACGGTCTCGCACCGGCGACGCATCTTTCAAATGTCTGCCTTATCAACTGTCGATGGTAGGTTCTGCGCCTACCATGGTTGTAACGGGTAACGGGGAATCAGGGTTCGATTCCGGAGAGGGAGCC…	TGCGCAAGTCATTGGGACATTAAGCGAAACCTAAAGGCGAAATGAAAGTGAA----TTCGTATCACT--------TGTGATCG----AATAGGGAGGATGATCAGGTTCAAGGACTTGAT--CCGCACTCCCGGGGCGTCTCGTGTTCATTGCGAACTGAGGCGCACCTAGAGCGTACACGCTGTGACCCGAAAGGTGGGGAACTATGCCTGATCAGGACGAAGTCAGGGGAAACCCTGATGGAGGTCCGTAGCGATTCTGACGTGCAAATCGATCGTAAGAATTTGGTATAGCGGCGATAGACTAATCGAACCATCTAGTAGCTGGTTCCCTCCGAAGTTTCCCTCAGGATAGCTGGCGCTC-------ATATAAAGCGGACAGTCCCTAAAA-GGGG…	------------------------------TACAATAGTAAATTGACTGTGAGGGGGA-TTGCAGTTAATAACCCCACTTTAAACCGATTCTTTTCACTACACTTTATATTACCTTTTTTAATTATAGCTATAGTAATAATTCACTTACTTTTTTTACATCAAACT-GGATCAAATAACCCGTTAGGAATAAATAGTAACTTAGATAAAATCCCATTCCATCCTTATTTCTCATCAAAAGATTTATTAGGATTTATTATCATAATATTTATTTTAATATTAATCACATTAATTAGTCCTTATAAACTAAGAGACCCTGATAACTTTATCCCCGCTAACCCTATAGTTACCCCTATTCA-	GCACTTTATACTTCTTATTAGGAACTTGATCAGGAATGA-TTGGAACCTCACTAAGACTATTAATTCGGGCAGAATTAGGAAATCCCGGTAGATTAATTATAA------ATGATCAAATTTACAATGTTATTGTAACAGCCCACGCTTTTATTATAATTTTTTTCATAGTCATACCTATTATAATTGGAGGATTTGGAAATTGATTAGTTCCATTAATATTAGGAGCC--CCTGACATGGCTTTTCCCCGTATAAATAATATAAGATTTTGACTATTACCTCCTTCTTTAACCCTTCTACTTATAAGAAGCATCGTAGAAAGGGGAGCTGGAACAGGATGAACTGTTTATCCCCCTTTATCGGCTAATATTGCCCACAGTGG-CCCATCAGTAGATTTA…	------------------TCACCCAG-AAGTTT-ATATTTTAA-TTCTACCTGGATTTGGAATTATTTCCCATATTATTAGTCAAGAAAGAGGA-AAAAAA-GAAACTTTTGGGTCCTTAGGTATAATTTATGCAATAATATCTATTGGCTTACTGGGA-TTTCTAGTATGAGCCCATCATATA-TTTACTGTCGGAATAGATGTTGACACCCGAGCCTATTTTACATCAGCAACTATAATTATCGCAATTCCTACTGGAATTAAAATTTTTAGCTGATTAGCTACTTTACATGGAACTCAAATTAATTATTCACCATCAATACTATGAACATTAGGATTTGTTTTTTTATTCACTATTGGAGGTCTTACTGGCGTAATTTTAGCTAA-TTCATCAATT…	-----------------------TGTGAGCCAGATTGGATTCTATCTTTAAAATATT-TATATTATTTTAGTACGAAAGGACCAAATATTAGTTAAATT-AATTTAATTTTGAATTATATTATTATTTTGGCAGAATAGTGCTTTAAATTTAGAATTTAATTATGTAT-AATTATACAGATAATACTTGTTTTATTTAGATTTTTTTATGTTAGTTATTAGTTTAGTAGTTTTATTGATTAGTGTATTAGTGGGGGTTGCTTATTTGACATTATTGGAGCGTAAGGTTCTTGGGTATATTCAATTTCGTAAGGGCCCTAATAAGGTTGGATTATTAGGGTTTTTGCAGCCATTTAGTGATGGCATTAAATTATTTTCTAAAGAAAGGGGGTATCCTTTG…										AGTCATATGCTTGTCTCAAAGATTAAGCCATGCATGTCTCAGTACAAGCCAAATTAAGGTGAAACCGCGAAAGGCTCATTAAATCAGTTATGGTTCCTTAGATCGTACACACATTTACTTGGATAACTGTGGTAATTCTAGAGCTAATACATGCCAACAGAACTCCGACCGGAGACGGAAGGAGTGCCTTTATTAGATCAAAACCAATCGGTGGCGCGGCTTAGGT--CGTGTCATCGTACAACATGGTGAATCTGAATAACGTTTGCTGATCGCACGGTCTCGCACCGGCGACGCATCTTTCAAATGTCTGCCTTATCAACTGTCGATGGTAGGTTCTGCGCCTACCATGGTTGTAACGGGTAACGGGGAATCAGGGTTCGATTCCGGAGAGGGAGCC…	TGCGCAAGTCATTGGGACATTAAGCGAAACCTAAAGGCGAAATGAAAGTGAA----TTCGTATCACT--------TGTGATCG----AATAGGGAGGATGATCAGGTTCAAGGACTTGAT--CCGCACTCCCGGGGCGTCTCGTGTTCATTGCGAACTGAGGCGCACCTAGAGCGTACACGCTGTGACCCGAAAGGTGGGGAACTATGCCTGATCAGGACGAAGTCAGGGGAAACCCTGATGGAGGTCCGTAGCGATTCTGACGTGCAAATCGATCGTAAGAATTTGGTATAGCGGCGATAGACTAATCGAACCATCTAGTAGCTGGTTCCCTCCGAAGTTTCCCTCAGGATAGCTGGCGCTC-------ATATAAAGCGGACAGTCCCTAAAA-GGGG…	------------------------------TACAATAGTAAATTGACTGTGAGGGGGA-TTGCAGTTAATAACCCCACTTTAAACCGATTCTTTTCACTACACTTTATATTACCTTTTTTAATTATAGCTATAGTAATAATTCACTTACTTTTTTTACATCAAACT-GGATCAAATAACCCGTTAGGAATAAATAGTAACTTAGATAAAATCCCATTCCATCCTTATTTCTCATCAAAAGATTTATTAGGATTTATTATCATAATATTTATTTTAATATTAATCACATTAATTAGTCCTTATAAACTAAGAGACCCTGATAACTTTATCCCCGCTAACCCTATAGTTACCCCTATTCA-	GCACTTTATACTTCTTATTAGGAACTTGATCAGGAATGA-TTGGAACCTCACTAAGACTATTAATTCGGGCAGAATTAGGAAATCCCGGTAGATTAATTATAA------ATGATCAAATTTACAATGTTATTGTAACAGCCCACGCTTTTATTATAATTTTTTTCATAGTCATACCTATTATAATTGGAGGATTTGGAAATTGATTAGTTCCATTAATATTAGGAGCC--CCTGACATGGCTTTTCCCCGTATAAATAATATAAGATTTTGACTATTACCTCCTTCTTTAACCCTTCTACTTATAAGAAGCATCGTAGAAAGGGGAGCTGGAACAGGATGAACTGTTTATCCCCCTTTATCGGCTAATATTGCCCACAGTGG-CCCATCAGTAGATTTA…	------------------TCACCCAG-AAGTTT-ATATTTTAA-TTCTACCTGGATTTGGAATTATTTCCCATATTATTAGTCAAGAAAGAGGA-AAAAAA-GAAACTTTTGGGTCCTTAGGTATAATTTATGCAATAATATCTATTGGCTTACTGGGA-TTTCTAGTATGAGCCCATCATATA-TTTACTGTCGGAATAGATGTTGACACCCGAGCCTATTTTACATCAGCAACTATAATTATCGCAATTCCTACTGGAATTAAAATTTTTAGCTGATTAGCTACTTTACATGGAACTCAAATTAATTATTCACCATCAATACTATGAACATTAGGATTTGTTTTTTTATTCACTATTGGAGGTCTTACTGGCGTAATTTTAGCTAA-TTCATCAATT…	-----------------------TGTGAGCCAGATTGGATTCTATCTTTAAAATATT-TATATTATTTTAGTACGAAAGGACCAAATATTAGTTAAATT-AATTTAATTTTGAATTATATTATTATTTTGGCAGAATAGTGCTTTAAATTTAGAATTTAATTATGTAT-AATTATACAGATAATACTTGTTTTATTTAGATTTTTTTATGTTAGTTATTAGTTTAGTAGTTTTATTGATTAGTGTATTAGTGGGGGTTGCTTATTTGACATTATTGGAGCGTAAGGTTCTTGGGTATATTCAATTTCGTAAGGGCCCTAATAAGGTTGGATTATTAGGGTTTTTGCAGCCATTTAGTGATGGCATTAAATTATTTTCTAAAGAAAGGGGGTATCCTTTG…
											>IB12	IB12	Anthroherpon cylindricolle thoracicum	>Anthroherpon_cylindricolle_thoracicum_IB12	#N/A									MH348431	MH348480	MH348353	MH348283	MH348318	MH348396
																AGTCATATGCTTGTCTCAAAGATTAAGCCATGCATGTCTCAGTACAAGCCAAATTAAGGTGAAACCGCGAAAGGCTCATTAAATCAGTTATGGTTCCTTAGATCGTACACACATTTACTTGGATAACTGTGGTAATTCTAGAGCTAATACATGCCAACAGAACTCCGACCGGAGACGGAAGGAGTGCCTTTATTAGATCAAAACCAATCGGTGGCGCGGCTTAGGT--CGTGTCATCGTACAACATGGTGAATCTGAATAACGTTTGCTGATCGCACGGTCTCGCACCGGCGACGCATCTTTCAAATGTCTGCCTTATCAACTGTCGATGGTAGGTTCTGCGCCTACCATGGTTGTAACGGGTAACGGGGAATCAGGGTTCGATTCCGGAGAGGGAGCC…	TGCGCAAGTCATTGGGACATTAAGCGAAACCTAAAGGCGAAATGAAAGTGAA----TTCGTATCACT--------TGTGATCG----AATAGGGAGGATGATCAGGCTCACGGACTTGAT--CCGCACTCCCGGGGCGTCTCGTGTTCATTGCGAACTGAGGCGCACCTAGAGCGTACACGCTGTGACCCGAAAGGTGGGGAACTATGCCTGATCAGGACGAAGTCAGGGGAAACCCTGATGGAGGTCCGTAGCGATTCTGACGTGCAAATCGATCGTAAGAATTTGGTATAGCGGCGATAGACTAATCGAACCATCTAGTAGCTGGTTCCCTCCGAAGTTTCCCTCAGGATAGCTGGCGCTC-------AAATAAAGCGGACAGTCCCTAAAA-GGGG…	TTTATTATCAGCAATTCCTTATTTAGGAACTTCAATAGTAACCTGATTATGAGGGGGATTTGCAGTTAATAATCCTACTTTAAATCGATTTTTTTCATTACATTTTATGCTACCTTTTTTAATTATAGCTTTAGTAATGATTCATTTACTTTTCTTGCATCAAACT-GGATCTAATAACCCCTTAGGAATAAATAGTAACTTAGACAAAATTCCATTTCACCCTTACTTTTCTCTTAAAGACTTATTAGGATTTATAATTATAATATTTATATTAATGTTAATTACATTAATTAATCCTTATAAACTAGGAGACCCTGATAACTTTATCCCTGCTAATCCAATAATTACTCCTATTCA-	GTACTTTATACTTCTTATTAGGAGCTTGATCTGGTATAA-TTGGGACCTCACTAAGATTACTAATTCGAGCTGAATTAGGAAATCCAGGAAGATTAATCATAA------ACGATCAAATTTATAACGTTATTGTAACAGCCCATGCTTTTATTATAATTTTTTTTATAGTCATACCAATTATAATTGGAGGATTTGGAAACTGATTGGTTCCCTTAATATTAGGAGCC--CCTGATATAGCATTCCCTCGAATAAATAACATAAGATTTTGATTATTGCCTCCTTCTTTAACTTTATTGCTTATAAGAAGTATAGTAGAAAGAGGGGCTGGAACAGGATGAACTGTATATCCACCTCTATCAGCTAATATTGCCCATAGAGG-ACCATCAGTAGATTTA…	------------------TCATCCAG-AAGTTT-ACATTTTAA-TTTTACCTGGTTTTGGTATTATTTCTCATGTTATTAGACAAGAAAGAGGA-AAAAAA-GAAACATTTGGATCCTTAGGAATAATTTATGCAATAATATCCATTGGATTACTAGGA-TTTTTAGTATGAGCCCATCATATA-TTTACTGTAGGAATAGATGTTGATACCCGAGCTTATTTTACATCAGCAACAATAATTATTGCAATCCCTACTGGGATTAAAATTTTTAGATGATTAGCTACTTTACATGGAACTCAAATTAATTACTCACCATCAATATTATGAGCCTTAGGCTTTGTATTTCTATTTACTATCGGAGGCCTTACTGGAGTTATCTTAGCTAA-TTCATCAATT…	-----------------------TGTGAGCCAGATTGGATTCTATCTTTAAATTATT-TATATTATTTTAGTACGAAAGGACCAAATATTAGTTATATT-AATTTAATTTTGAATTATATTATTATTTTGGCAGATTAGTGCTTTAAATTTAGAATTTAATTATGTAT-AATTATACAGATAATACTTGTTTTATTTAGATTTTTTTATATTAAGTATTAGATTGGTAGTTTTATTTATTAGTGTTTTAGTAGGGGTTGCATATTTGACATTATTGGAACGTAAGGTTCTTGGATATATTCAATTTCGTAAAGGTCCTAATAAGGTTGGATTATTAGGAATTTTACAGCCATTTAGTGATGGTATTAAATTATTTTCTAAAGAAAGTAGATATCCTTTA…										AGTCATATGCTTGTCTCAAAGATTAAGCCATGCATGTCTCAGTACAAGCCAAATTAAGGTGAAACCGCGAAAGGCTCATTAAATCAGTTATGGTTCCTTAGATCGTACACACATTTACTTGGATAACTGTGGTAATTCTAGAGCTAATACATGCCAACAGAACTCCGACCGGAGACGGAAGGAGTGCCTTTATTAGATCAAAACCAATCGGTGGCGCGGCTTAGGT--CGTGTCATCGTACAACATGGTGAATCTGAATAACGTTTGCTGATCGCACGGTCTCGCACCGGCGACGCATCTTTCAAATGTCTGCCTTATCAACTGTCGATGGTAGGTTCTGCGCCTACCATGGTTGTAACGGGTAACGGGGAATCAGGGTTCGATTCCGGAGAGGGAGCC…	TGCGCAAGTCATTGGGACATTAAGCGAAACCTAAAGGCGAAATGAAAGTGAA----TTCGTATCACT--------TGTGATCG----AATAGGGAGGATGATCAGGCTCACGGACTTGAT--CCGCACTCCCGGGGCGTCTCGTGTTCATTGCGAACTGAGGCGCACCTAGAGCGTACACGCTGTGACCCGAAAGGTGGGGAACTATGCCTGATCAGGACGAAGTCAGGGGAAACCCTGATGGAGGTCCGTAGCGATTCTGACGTGCAAATCGATCGTAAGAATTTGGTATAGCGGCGATAGACTAATCGAACCATCTAGTAGCTGGTTCCCTCCGAAGTTTCCCTCAGGATAGCTGGCGCTC-------AAATAAAGCGGACAGTCCCTAAAA-GGGG…	TTTATTATCAGCAATTCCTTATTTAGGAACTTCAATAGTAACCTGATTATGAGGGGGATTTGCAGTTAATAATCCTACTTTAAATCGATTTTTTTCATTACATTTTATGCTACCTTTTTTAATTATAGCTTTAGTAATGATTCATTTACTTTTCTTGCATCAAACT-GGATCTAATAACCCCTTAGGAATAAATAGTAACTTAGACAAAATTCCATTTCACCCTTACTTTTCTCTTAAAGACTTATTAGGATTTATAATTATAATATTTATATTAATGTTAATTACATTAATTAATCCTTATAAACTAGGAGACCCTGATAACTTTATCCCTGCTAATCCAATAATTACTCCTATTCA-	GTACTTTATACTTCTTATTAGGAGCTTGATCTGGTATAA-TTGGGACCTCACTAAGATTACTAATTCGAGCTGAATTAGGAAATCCAGGAAGATTAATCATAA------ACGATCAAATTTATAACGTTATTGTAACAGCCCATGCTTTTATTATAATTTTTTTTATAGTCATACCAATTATAATTGGAGGATTTGGAAACTGATTGGTTCCCTTAATATTAGGAGCC--CCTGATATAGCATTCCCTCGAATAAATAACATAAGATTTTGATTATTGCCTCCTTCTTTAACTTTATTGCTTATAAGAAGTATAGTAGAAAGAGGGGCTGGAACAGGATGAACTGTATATCCACCTCTATCAGCTAATATTGCCCATAGAGG-ACCATCAGTAGATTTA…	------------------TCATCCAG-AAGTTT-ACATTTTAA-TTTTACCTGGTTTTGGTATTATTTCTCATGTTATTAGACAAGAAAGAGGA-AAAAAA-GAAACATTTGGATCCTTAGGAATAATTTATGCAATAATATCCATTGGATTACTAGGA-TTTTTAGTATGAGCCCATCATATA-TTTACTGTAGGAATAGATGTTGATACCCGAGCTTATTTTACATCAGCAACAATAATTATTGCAATCCCTACTGGGATTAAAATTTTTAGATGATTAGCTACTTTACATGGAACTCAAATTAATTACTCACCATCAATATTATGAGCCTTAGGCTTTGTATTTCTATTTACTATCGGAGGCCTTACTGGAGTTATCTTAGCTAA-TTCATCAATT…	-----------------------TGTGAGCCAGATTGGATTCTATCTTTAAATTATT-TATATTATTTTAGTACGAAAGGACCAAATATTAGTTATATT-AATTTAATTTTGAATTATATTATTATTTTGGCAGATTAGTGCTTTAAATTTAGAATTTAATTATGTAT-AATTATACAGATAATACTTGTTTTATTTAGATTTTTTTATATTAAGTATTAGATTGGTAGTTTTATTTATTAGTGTTTTAGTAGGGGTTGCATATTTGACATTATTGGAACGTAAGGTTCTTGGATATATTCAATTTCGTAAAGGTCCTAATAAGGTTGGATTATTAGGAATTTTACAGCCATTTAGTGATGGTATTAAATTATTTTCTAAAGAAAGTAGATATCCTTTA…
x		x	x		x						>IB13	IB13	Anthroherpon matzenaueri matzenaueri	>Anthroherpon_matzenaueri_matzenaueri_IB13	#N/A	KU980193	KX121057	KX719843	KX121086	KX121116	KX719900		yes	KU980193	KX121057	KX719843	KX121086	KX121116	KX719900													>Anthroherpon_matzenaueri_matzenaueri_IB13	>Anthroherpon_matzenaueri_matzenaueri_IB13	>Anthroherpon_matzenaueri_matzenaueri_IB13	>Anthroherpon_matzenaueri_matzenaueri_IB13
																AGTCATATGCTTGTCTCAAAGATTAAGCCATGCATGTCTCAGTACAAGCCAAATTAAGGTGAAACCGCGAAAGGCTCATTAAATCAGTTATGGTTCCTTAGATCGTACACACATTTACTTGGATAACTGTGGTAATTCTAGAGCTAATACATGCCAACAGAACTCCGACCGGAGACGGAAGGAGTGCCTTTATTAGATCAAAACCAATCGGTGGCGCGGCTTAGGT--CGTGTCATCGTACAACATGGTGAATCTGAATAACGTTTGCTGATCGCACGGTCTCGCACCGGCGACGCATCTTTCAAATGTCTGCCTTATCAACTGTCGATGGTAGGTTCTGCGCCTACCATGGTTGTAACGGGTAACGGGGAATCAGGGTTCGATTCCGGAGAGGGAGCC…	TGCGCAAGTCATTGGGACATTAAGCGAAACCTAAAGGCGAAATGAAAGTGAA----TTCGTATCACT--------TGTGATCG----AATAGGGAGGATGATCAGGCTCAAGGACTTGAT--CCGCACTCCCGGGGCGTCTCGTGTTCATTGCGAACTGAGGCGCACCTAGAGCGTACACGCTGTGACCCGAAAGGTGGGGAACTATGCCTGATCAGGACGAAGTCAGGGGAAACCCTGATGGAGGTCCGTAGCGATTCTGACGTGCAAATCGATCGTAAGAATTTGGTATAGCGGCGATAGACTAATCGAACCATCTAGTAGCTGGTTCCCTCCGAAGTTTCCCTCAGGATAGCTGGCGCTC-------AAATAAAGCGGACAGTCCCTATAA-GGGA…	CTTATTATCAGCAATTCCATACTTAGGTACCTCAATAGTGACCTGATTATGAGGGGGATTTGCAGTTAATAATCCTACATTAAATCGATTCTTTTCACTACATTTTATATTACCATTCTTAATTATAGCCCTAGTAATGATTCACCTACTTTTTTTACATCAAACT-GGATCAAATAACCCTTTAGGAATAAATAGCAACTTAGATAAAATTCCTTTTCACCCTTATTTCTCATTAAAAGACTTATTAGGATTTATAATTATATTATTTATTTTAATACTAATTACACTAATCAGCCCTTATAAATTAGGAGACCCTGATAACTTTATTCCCGCTAATCCAATAATCACCCCCATCCA-	------------TTTTTATAGGAACTTGATCAGGAATAATCTGGAACTTCATTAAGATTATTGATTCGGGCTGAATTAGGGAATCCAGGAAGATTGATTATAA------ATTATCAAATTTATAATGTTATTGTGACAGCTCAGGCTTTTATTATAATCTTTTTTATAGTTATACCAATTATGATTGGGGGATTTGGAAATTGATTAGTCCCTTCAATTTAATGACCTGACCTGATATAGCTTTTCCACGTATAAATAATATAAGATTCTGACTATCACCCCCGTCTTTAACTCTACTATTGATAAGAAGAAGAGTAAAAAGGGGAGGTGGGACAGGATGAACTGTTTACCC-CCTTTATCTGCTAATATTGCTCATAGTGGCCCCATCAGTAGATTTG…	--------------------ACCCAG-AAGTCT-ACATTTTAA-TCCTTCCTGGATTTGGAATTATTTCTCATATTATTAGACAAGAAAGAGGA-AAAAAA-GAAACTTTTGGATCCTTAGGAATAATTTATGCAATAATATCTATCGGTTTACTAGGT-TTCCTAGTATGAGCACACCATATA-TTTACTGTCGGAATAGACGTGGATACTCGAGCTTATTTCACATCAGCTACAATAATTATTGCAATTCCCACAGGAATTAAAATTTTTAGTTGATTAGCTACTTTACATGGAACTCAAATCAATTATTCACCATCAATACTATGAACACTCGGATTTGTATTTTTATTTACAATTGGAGGACTTACTGGAGTAATTTTAGCTAA-TTCATCAATC…	-----------------------TGTGAGCCAGATTGGATTCTATCTTTAAGATATT-TATATTATTTTAGTACGAAAGGACCAGATATTAGTTAAATT-AATTTTATTTTGAATTATATTATTATTTTGGCAGATTAGTGCTTTAAATTTAGAATTTAATTATGTAT-AATTATACAGATAATACTTGTTTTATTTGGATTTTTTTATATTAATTATTAGGTTGGTAATTTTACTTATTAGTATTTTAGTGGGGGTTGCATATTTAACATTATTGGAGCGTAAGGTTCTTGGGTATATTCAATTTCGTAAAGGTCCAAATAAGGTTGGGCTATTAGGAATTTTACAGCCTTTTAGTGACGGTATTAAATTATTTTCTAAGGAAAGGATGTATCCTTTA…										AGTCATATGCTTGTCTCAAAGATTAAGCCATGCATGTCTCAGTACAAGCCAAATTAAGGTGAAACCGCGAAAGGCTCATTAAATCAGTTATGGTTCCTTAGATCGTACACACATTTACTTGGATAACTGTGGTAATTCTAGAGCTAATACATGCCAACAGAACTCCGACCGGAGACGGAAGGAGTGCCTTTATTAGATCAAAACCAATCGGTGGCGCGGCTTAGGT--CGTGTCATCGTACAACATGGTGAATCTGAATAACGTTTGCTGATCGCACGGTCTCGCACCGGCGACGCATCTTTCAAATGTCTGCCTTATCAACTGTCGATGGTAGGTTCTGCGCCTACCATGGTTGTAACGGGTAACGGGGAATCAGGGTTCGATTCCGGAGAGGGAGCC…	TGCGCAAGTCATTGGGACATTAAGCGAAACCTAAAGGCGAAATGAAAGTGAA----TTCGTATCACT--------TGTGATCG----AATAGGGAGGATGATCAGGCTCAAGGACTTGAT--CCGCACTCCCGGGGCGTCTCGTGTTCATTGCGAACTGAGGCGCACCTAGAGCGTACACGCTGTGACCCGAAAGGTGGGGAACTATGCCTGATCAGGACGAAGTCAGGGGAAACCCTGATGGAGGTCCGTAGCGATTCTGACGTGCAAATCGATCGTAAGAATTTGGTATAGCGGCGATAGACTAATCGAACCATCTAGTAGCTGGTTCCCTCCGAAGTTTCCCTCAGGATAGCTGGCGCTC-------AAATAAAGCGGACAGTCCCTATAA-GGGA…	CTTATTATCAGCAATTCCATACTTAGGTACCTCAATAGTGACCTGATTATGAGGGGGATTTGCAGTTAATAATCCTACATTAAATCGATTCTTTTCACTACATTTTATATTACCATTCTTAATTATAGCCCTAGTAATGATTCACCTACTTTTTTTACATCAAACT-GGATCAAATAACCCTTTAGGAATAAATAGCAACTTAGATAAAATTCCTTTTCACCCTTATTTCTCATTAAAAGACTTATTAGGATTTATAATTATATTATTTATTTTAATACTAATTACACTAATCAGCCCTTATAAATTAGGAGACCCTGATAACTTTATTCCCGCTAATCCAATAATCACCCCCATCCA-	------------TTTTTATAGGAACTTGATCAGGAATAATCTGGAACTTCATTAAGATTATTGATTCGGGCTGAATTAGGGAATCCAGGAAGATTGATTATAA------ATTATCAAATTTATAATGTTATTGTGACAGCTCAGGCTTTTATTATAATCTTTTTTATAGTTATACCAATTATGATTGGGGGATTTGGAAATTGATTAGTCCCTTCAATTTAATGACCTGACCTGATATAGCTTTTCCACGTATAAATAATATAAGATTCTGACTATCACCCCCGTCTTTAACTCTACTATTGATAAGAAGAAGAGTAAAAAGGGGAGGTGGGACAGGATGAACTGTTTACCC-CCTTTATCTGCTAATATTGCTCATAGTGGCCCCATCAGTAGATTTG…	--------------------ACCCAG-AAGTCT-ACATTTTAA-TCCTTCCTGGATTTGGAATTATTTCTCATATTATTAGACAAGAAAGAGGA-AAAAAA-GAAACTTTTGGATCCTTAGGAATAATTTATGCAATAATATCTATCGGTTTACTAGGT-TTCCTAGTATGAGCACACCATATA-TTTACTGTCGGAATAGACGTGGATACTCGAGCTTATTTCACATCAGCTACAATAATTATTGCAATTCCCACAGGAATTAAAATTTTTAGTTGATTAGCTACTTTACATGGAACTCAAATCAATTATTCACCATCAATACTATGAACACTCGGATTTGTATTTTTATTTACAATTGGAGGACTTACTGGAGTAATTTTAGCTAA-TTCATCAATC…	-----------------------TGTGAGCCAGATTGGATTCTATCTTTAAGATATT-TATATTATTTTAGTACGAAAGGACCAGATATTAGTTAAATT-AATTTTATTTTGAATTATATTATTATTTTGGCAGATTAGTGCTTTAAATTTAGAATTTAATTATGTAT-AATTATACAGATAATACTTGTTTTATTTGGATTTTTTTATATTAATTATTAGGTTGGTAATTTTACTTATTAGTATTTTAGTGGGGGTTGCATATTTAACATTATTGGAGCGTAAGGTTCTTGGGTATATTCAATTTCGTAAAGGTCCAAATAAGGTTGGGCTATTAGGAATTTTACAGCCTTTTAGTGACGGTATTAAATTATTTTCTAAGGAAAGGATGTATCCTTTA…						AGTCATATGCTTGTCTCAAAGATTAAGCCATGCATGTCTCAGTACAAGCCAAATTAAGGTGAAACCGCGAAAGGCTCATTAAATCAGTTATGGTTCCTTAGATCGTACACACATTTACTTGGATAACTGTGGTAATTCTAGAGCTAATACATGCCAACAGAACTCCGACCGGAGACGGAAGGAGTGCCTTTATTAGATCAAAACCAATCGGTGGCGCGGCTTAGGT--CGTGTCATCGTACAACATGGTGAATCTGAATAACGTTTGCTGATCGCACGGTCTCGCACCGGCGACGCATCTTTCAAATGTCTGCCTTATCAACTGTCGATGGTAGGTTCTGCGCCTACCATGGTTGTAACGGGTAACGGGGAATCAGGGTTCGATTCCGGAGAGGGAGCC…	TGCGCAAGTCATTGGGACATTAAGCGAAACCTAAAGGCGAAATGAAAGTGAA----TTCGTATCACT--------TGTGATCG----AATAGGGAGGATGATCAGGCTCAAGGACTTGAT--CCGCACTCCCGGGGCGTCTCGTGTTCATTGCGAACTGAGGCGCACCTAGAGCGTACACGCTGTGACCCGAAAGGTGGGGAACTATGCCTGATCAGGACGAAGTCAGGGGAAACCCTGATGGAGGTCCGTAGCGATTCTGACGTGCAAATCGATCGTAAGAATTTGGTATAGCGGCGATAGACTAATCGAACCATCTAGTAGCTGGTTCCCTCCGAAGTTTCCCTCAGGATAGCTGGCGCTC-------AAATAAAGCGGACAGTCCCTATAA-GGGA…	------------TTTTTATAGGAACTTGATCAGGAATAATCTGGAACTTCATTAAGATTATTGATTCGGGCTGAATTAGGGAATCCAGGAAGATTGATTATAA------ATTATCAAATTTATAATGTTATTGTGACAGCTCAGGCTTTTATTATAATCTTTTTTATAGTTATACCAATTATGATTGGGGGATTTGGAAATTGATTAGTCCCTTCAATTTAATGACCTGACCTGATATAGCTTTTCCACGTATAAATAATATAAGATTCTGACTATCACCCCCGTCTTTAACTCTACTATTGATAAGAAGAAGAGTAAAAAGGGGAGGTGGGACAGGATGAACTGTTTACCC-CCTTTATCTGCTAATATTGCTCATAGTGGCCCCATCAGTAGATTTG…	--------------------ACCCAG-AAGTCT-ACATTTTAA-TCCTTCCTGGATTTGGAATTATTTCTCATATTATTAGACAAGAAAGAGGA-AAAAAA-GAAACTTTTGGATCCTTAGGAATAATTTATGCAATAATATCTATCGGTTTACTAGGT-TTCCTAGTATGAGCACACCATATA-TTTACTGTCGGAATAGACGTGGATACTCGAGCTTATTTCACATCAGCTACAATAATTATTGCAATTCCCACAGGAATTAAAATTTTTAGTTGATTAGCTACTTTACATGGAACTCAAATCAATTATTCACCATCAATACTATGAACACTCGGATTTGTATTTTTATTTACAATTGGAGGACTTACTGGAGTAATTTTAGCTAA-TTCATCAATC…
											>IB14	IB14	Anthroherpon latipenne latipenne	>Anthroherpon_latipenne_latipenne_IB14	#N/A									MH348432	MH348490	MH348354	MH348294	MH348326	MH348404
																AGTCATATGCTTGTCTCAAAGATTAAGCCATGCATGTCTCAGTACAAGCCAAATTAAGGTGAAACCGCGAAAGGCTCATTAAATCAGTTATGGTTCCTTAGATCGTACACACATTTACTTGGATAACTGTGGTAATTCTAGAGCTAATACATGCCAACAGAACTCCGACCGGAGACGGAAGGAGTGCCTTTATTAGATCAAAACCAATCGGTGGCGCGGCTTAGGT--TGTGTCATCGTACAACATGGTGAATCTGAATAACGTTTGCTGATCGCACGGTCTCGCACCGGCGACGCATCTTTCAAATGTCTGCCTTATCAACTGTCGATGGTAGGTTCTGCGCCTACCATGGTTGTAACGGGTAACGGGGAATCAGGGTTCGATTCCGGAGAGGGAGCC…	TGCGCAAGTCATTGGGACATTAAGCGAAACCTAAAGGCGAAATGAAAGTGAA----TTCGTATCACT--------TGTGATCG----AATAGGGAGGATGATCAGGCTCAAGGACTTGAT--CCGCACTCCCGGGGCGTCTCGTGTTCATTGCGAACTGAGGCGCACCTAGAGCGTACACGCTGTGACCCGAAAGGTGGGGAACTATGCCTGATCAGGACGAAGTCAGGGGAAACCCTGATGGAGGTCCGTAGCGATTCTGACGTGCAAATCGATCGTAAGAATTTGGTATAGCGGCGATAGACTAATCGAACCATCTAGTAGCTGGTTCCCTCCGAAGTTTCCCTCAGGATAGCTGGCGCTC-------AAATAAAGCGGACAGTCCCTACGA-GGGG…	TTTACTATCAGCAATTCCATACTTAGGTACTTCAATAGTAACCTGATTATGAGGAGGATTTGCAGTTAATAACCCCACCTTAAACCGTTTTTTTTCCCTACATTTTATATTACCCTTTTTAATCATAGCTATAGTAATAATCCATCTTCTTTTTTTACACCAAACT-GGATCAAATAACCCCTTAGGGATAAATAGTAATTTAGATAAAATTCCTTTCCATCCTTATTTTTCATTTAAAGACTTATTAGGATTTATAATCCTAATATTTATATTAATATTAATTACACTAATCAACCCTTATAAACTAGGAGATCCTGATAACTTTATTCCTGCCAATCCTATAATTACCCCAATTCA-	-TACTTTATATTTTTTACTAGGAACCTGATCAGGAATAA-TTGGAACTTCATTAAGATTATTGATTCGAGCTGAACTAGGAAACCCAGGAAGTTTAATTATAA------ATGATCAAATTTATAATGTTATTGTAACAGCTCATGCTTTTATTATAATTTTTTTTATAGTTATACCAATTATAATTGGAGGATTTGGAAATTGACTAGTTCCTTTAATACTAGGAGCT--CCTGATATAGCTTTCCCACGCATAAATAATATAAGATTTTGATTACTACCCCCCTCTCTAACTCTCTTACTTATAAGAAGTATAGTAGAAAGGGGAGCTGGAACAGGATGAACTGTTTACCCACCTTTATCAGCTAATATTGCTCATAGTGG-TCCTTCTGTGGACTTA…	------------------TCATCCAG-AAGTTT-ATATTTTAA-TTCTTCCTGGATTTGGAATTATTTCCCATATTATTAGCCAAGAAAGAGGA-AAAAAA-GAAACTTTCGGGTCCTTAGGCATAATTTATGCAATAATATCCATTGGATTACTAGGA-TTTCTTGTATGAGCTCATCACATA-TTTACTGTAGGAATAGATGTTGATACTCGGGCTTATTTTACATCAGCTACAATAATTATTGCAATTCCTACTGGAATTAAAATTTTTAGCTGACTAGCCACATTACATGGAACTCAAATTAATTACTCACCATCAATATTATGAACATTAGGATTTGTATTTTTATTTACAATTGGGGGACTTACTGGAGTAATTTTAGCCAA-TTCATCAATT…	-----------------------TGTGAGCCAGATTGGATTCTATCTTTAAAATATT-TATATTATTTTAGTACGAAAGGACCAAATATTAATTAAATT-AATTTAATTTTGAATTATATTATTATTTTGGCAGATTAGTGCTTTAAATTTAGAATTTAATTATGTAT-AATTATACAGATAATACTTGTTTTATTTGGATTGTTTAATATTAGTAATTAGTTTATTAATTTTACTTATTAGGATTTTGGTAGGGGTTGCTTATTTAACATTATTAGAGCGTAAGGTTCTTGGGTATATTCAGTTTCGTAAAGGACCAAATAAGGTAGGGTTATTAGGAATTTTACAGCCATTTAGTGATGGTATTAAATTATTTTCTAAGGAAAGTAGTTATCCTTTA…										AGTCATATGCTTGTCTCAAAGATTAAGCCATGCATGTCTCAGTACAAGCCAAATTAAGGTGAAACCGCGAAAGGCTCATTAAATCAGTTATGGTTCCTTAGATCGTACACACATTTACTTGGATAACTGTGGTAATTCTAGAGCTAATACATGCCAACAGAACTCCGACCGGAGACGGAAGGAGTGCCTTTATTAGATCAAAACCAATCGGTGGCGCGGCTTAGGT--TGTGTCATCGTACAACATGGTGAATCTGAATAACGTTTGCTGATCGCACGGTCTCGCACCGGCGACGCATCTTTCAAATGTCTGCCTTATCAACTGTCGATGGTAGGTTCTGCGCCTACCATGGTTGTAACGGGTAACGGGGAATCAGGGTTCGATTCCGGAGAGGGAGCC…	TGCGCAAGTCATTGGGACATTAAGCGAAACCTAAAGGCGAAATGAAAGTGAA----TTCGTATCACT--------TGTGATCG----AATAGGGAGGATGATCAGGCTCAAGGACTTGAT--CCGCACTCCCGGGGCGTCTCGTGTTCATTGCGAACTGAGGCGCACCTAGAGCGTACACGCTGTGACCCGAAAGGTGGGGAACTATGCCTGATCAGGACGAAGTCAGGGGAAACCCTGATGGAGGTCCGTAGCGATTCTGACGTGCAAATCGATCGTAAGAATTTGGTATAGCGGCGATAGACTAATCGAACCATCTAGTAGCTGGTTCCCTCCGAAGTTTCCCTCAGGATAGCTGGCGCTC-------AAATAAAGCGGACAGTCCCTACGA-GGGG…	TTTACTATCAGCAATTCCATACTTAGGTACTTCAATAGTAACCTGATTATGAGGAGGATTTGCAGTTAATAACCCCACCTTAAACCGTTTTTTTTCCCTACATTTTATATTACCCTTTTTAATCATAGCTATAGTAATAATCCATCTTCTTTTTTTACACCAAACT-GGATCAAATAACCCCTTAGGGATAAATAGTAATTTAGATAAAATTCCTTTCCATCCTTATTTTTCATTTAAAGACTTATTAGGATTTATAATCCTAATATTTATATTAATATTAATTACACTAATCAACCCTTATAAACTAGGAGATCCTGATAACTTTATTCCTGCCAATCCTATAATTACCCCAATTCA-	-TACTTTATATTTTTTACTAGGAACCTGATCAGGAATAA-TTGGAACTTCATTAAGATTATTGATTCGAGCTGAACTAGGAAACCCAGGAAGTTTAATTATAA------ATGATCAAATTTATAATGTTATTGTAACAGCTCATGCTTTTATTATAATTTTTTTTATAGTTATACCAATTATAATTGGAGGATTTGGAAATTGACTAGTTCCTTTAATACTAGGAGCT--CCTGATATAGCTTTCCCACGCATAAATAATATAAGATTTTGATTACTACCCCCCTCTCTAACTCTCTTACTTATAAGAAGTATAGTAGAAAGGGGAGCTGGAACAGGATGAACTGTTTACCCACCTTTATCAGCTAATATTGCTCATAGTGG-TCCTTCTGTGGACTTA…	------------------TCATCCAG-AAGTTT-ATATTTTAA-TTCTTCCTGGATTTGGAATTATTTCCCATATTATTAGCCAAGAAAGAGGA-AAAAAA-GAAACTTTCGGGTCCTTAGGCATAATTTATGCAATAATATCCATTGGATTACTAGGA-TTTCTTGTATGAGCTCATCACATA-TTTACTGTAGGAATAGATGTTGATACTCGGGCTTATTTTACATCAGCTACAATAATTATTGCAATTCCTACTGGAATTAAAATTTTTAGCTGACTAGCCACATTACATGGAACTCAAATTAATTACTCACCATCAATATTATGAACATTAGGATTTGTATTTTTATTTACAATTGGGGGACTTACTGGAGTAATTTTAGCCAA-TTCATCAATT…	-----------------------TGTGAGCCAGATTGGATTCTATCTTTAAAATATT-TATATTATTTTAGTACGAAAGGACCAAATATTAATTAAATT-AATTTAATTTTGAATTATATTATTATTTTGGCAGATTAGTGCTTTAAATTTAGAATTTAATTATGTAT-AATTATACAGATAATACTTGTTTTATTTGGATTGTTTAATATTAGTAATTAGTTTATTAATTTTACTTATTAGGATTTTGGTAGGGGTTGCTTATTTAACATTATTAGAGCGTAAGGTTCTTGGGTATATTCAGTTTCGTAAAGGACCAAATAAGGTAGGGTTATTAGGAATTTTACAGCCATTTAGTGATGGTATTAAATTATTTTCTAAGGAAAGTAGTTATCCTTTA…
x	x		x	x	x			x		x	>IB15	IB15	Graciliella metohijensis (Zariquiey, 1927)	>Graciliella_metohijensis_IB15	BiH, Nevesinje, Balabani, Drvendžina pećina	KU980182	KX121058		KX015829	KX011080			yes	KU980182	KX121058	KX719863	KX015829	KX011080	KX719917									>Graciliella_metohijensis_IB15	>Graciliella_metohijensis_IB15	>Graciliella_metohijensis_IB15		>Graciliella_metohijensis_IB15	>Graciliella_metohijensis_IB15	>Graciliella_metohijensis_IB15	>Graciliella_metohijensis_IB15		>Graciliella_metohijensis_IB15		>Graciliella_metohijensis_IB15
																AGTCATATGCTTGTCTCAAAGATTAAGCCATGCATGTCTCAGTACAAGCCATATTAAGGTGAAACCGCGAAAGGCTCATTAAATCAGTTATGGTTCCTTAGATCGTACACACATTTACTTGGATAACTGTGGTAATTCTAGAGCTAATACATGCCAACAGAACTCCGACCGGAGACGGAAGGAGTGCCTTTATTAGATCAAAACCAATCGGTGGCGCGGCTTAGGT--TGTGTCATCGTACAAAATGGTGAATCTGAATAACGTTTGCTGATCGCACGGTCTCGCACCGGCGACGCATCTTTCAAATGTCTGCCTTATCAACTGTCGATGGTAGGTTCTGCGCCTACCATGGTTGTAACGGGTAACGGGGAATCAGGGTTCGATTCCGGAGAGGGAGCC…	TGCGCAAGTCATTGGGACATTAAGCGAAACCTAAAGGCGAAATGAAAGTGAA----TTCGTATCACT--------TGTGATCG----AATAGGGAGGATGGTCTGGCTCAAGGGCTGGAC--CCGCACTCCCAGGGCGTCTCGTGTTCATTGCGAACTGAGGCGCACCTAGAGCGTACACGCTGGGACCCGAAAGATGGGGAACTATGCCTGATCAGGACGAAGTCAGGGGAAACCCTGATGGAGGTCCGTAGCGATTCTGACGTGCAAATCGATCGTAAGAATTTGGTATAGCGGCGATAGACTAATCGAACCATCTAGTAGCTGGTTCCCTCCGAAGTTTCCCTCAGGATAGCTGGCGCTC-------AAATAAAGCGGACAGTCCCTAAAA-GGGG…	TTTAATATCAGCAATCCCTTATTTAGGAAATACCTTAGTAACATGATTATGAGGTGGATTTGCTGTAAATAACCCAACGCTAAATCGATTTTTCTCATTACATTTTATACTTCCTTTTTTAATTAGAGCCCTAGTAATAATTCATTTATTATTTTTACATCAAACC-GGATCGAATAATCCTCTAGGCCTAAAAAGAAATATTGATAAAATTCCATTCCACCCTTATTTCTCATTAAAAGATTTACTTGGATTCATAATTATAATATTTATATTAATCTTAATTACTTTAATTTATCCTTATAATCTAGGAGATCCAGATAACTTTATTCCAGCTAACCCAATAATTACTCCTATTCA-	GAACTTTATACTTTATTCTTGGATCCTGAGCAGGAATAA-TTGGAACATCTCTAAGACTCTTAATTCGAGCTGAATTAGGAAATCCAGGAAGATTAATTATAA------ATGACCAAATTTATAATGTTATTGTTACAGCTCATGCTTTTATTATAATCTTTTTTATAGTAATACCAATTATAATTGGAGGATTTGGTAACTGATTAATTCCATTAATATTAGGAGCC--CCTGATATAGCATTTCCACGTATAAATAATATAAGATTTTGATTACTACCCCCTTCTTTAATTCTTTTACTTATAAGAAGATTAATTGAAAGAGGAGCAGGAACAGGATGAACTGTATATCCTCCACTATCAGCTAATATTGCTCATAGCGG-CCCCTCAGTAGACTTA…	------------------TCACCCAG-AAGTCT-ATATTTTAA-TTCTTCCAGGATTTGGAATTATTTCTCATATTATTAGCCAAGAAAGTGGT-AAAAAA-GAAACTTTTGGATCTCTAGGTATAATTTATGCAATAATATCTATTGGCTTATTAGGA-TTTTTAGTATGAGCTCATCATATA-TTTACTGTAGGAATAGACGTAGATACCCGAGCTTATTTTACTTCTGCTACAATAATTATTGCAATTCCTACGGGAATTAAAATTTTTAGTTGATTAGCCACTTTACATGGCACTCAATTTATCTATTCCCCAGCAATATTATGAGCATTAGGATTTGTATTTCTATTCACTATTGGAGGCCTTACTGGAGTAATTTTAGCTAA-TTCATCTATT…	-----------------------TGTGAGCCAGATTGGATTCTATCTTTAAAATAA--TGTAATATTTTAGTACGAAAGGACCAAATATTAATTATATT-AATTTATATAAGAATAATATTATTACTTTGGCAGATAAGTGCTTTAAATTTAGAATTTAATTATGTATTTAAAATACATGTAATACTTGTTTGTTTGAGATTTTTATTTTATATTGATTAATTTATTAATTTTATTAGTTAGTGTTTTAGTAGGGGTGGCTTATTTAACTTTATTAGAACGTAAAGTTTTAGGTTATATTCAAGTTCGTAAGGGTCCTAATAAAGTAGGTATATTAGGAATTTTACAACCATTTAGAGATGGTATTAAGTTATTTTCTAAAGAAATAAGATATCCTTTA…										AGTCATATGCTTGTCTCAAAGATTAAGCCATGCATGTCTCAGTACAAGCCATATTAAGGTGAAACCGCGAAAGGCTCATTAAATCAGTTATGGTTCCTTAGATCGTACACACATTTACTTGGATAACTGTGGTAATTCTAGAGCTAATACATGCCAACAGAACTCCGACCGGAGACGGAAGGAGTGCCTTTATTAGATCAAAACCAATCGGTGGCGCGGCTTAGGT--TGTGTCATCGTACAAAATGGTGAATCTGAATAACGTTTGCTGATCGCACGGTCTCGCACCGGCGACGCATCTTTCAAATGTCTGCCTTATCAACTGTCGATGGTAGGTTCTGCGCCTACCATGGTTGTAACGGGTAACGGGGAATCAGGGTTCGATTCCGGAGAGGGAGCC…	TGCGCAAGTCATTGGGACATTAAGCGAAACCTAAAGGCGAAATGAAAGTGAA----TTCGTATCACT--------TGTGATCG----AATAGGGAGGATGGTCTGGCTCAAGGGCTGGAC--CCGCACTCCCAGGGCGTCTCGTGTTCATTGCGAACTGAGGCGCACCTAGAGCGTACACGCTGGGACCCGAAAGATGGGGAACTATGCCTGATCAGGACGAAGTCAGGGGAAACCCTGATGGAGGTCCGTAGCGATTCTGACGTGCAAATCGATCGTAAGAATTTGGTATAGCGGCGATAGACTAATCGAACCATCTAGTAGCTGGTTCCCTCCGAAGTTTCCCTCAGGATAGCTGGCGCTC-------AAATAAAGCGGACAGTCCCTAAAA-GGGG…	TTTAATATCAGCAATCCCTTATTTAGGAAATACCTTAGTAACATGATTATGAGGTGGATTTGCTGTAAATAACCCAACGCTAAATCGATTTTTCTCATTACATTTTATACTTCCTTTTTTAATTAGAGCCCTAGTAATAATTCATTTATTATTTTTACATCAAACC-GGATCGAATAATCCTCTAGGCCTAAAAAGAAATATTGATAAAATTCCATTCCACCCTTATTTCTCATTAAAAGATTTACTTGGATTCATAATTATAATATTTATATTAATCTTAATTACTTTAATTTATCCTTATAATCTAGGAGATCCAGATAACTTTATTCCAGCTAACCCAATAATTACTCCTATTCA-	GAACTTTATACTTTATTCTTGGATCCTGAGCAGGAATAA-TTGGAACATCTCTAAGACTCTTAATTCGAGCTGAATTAGGAAATCCAGGAAGATTAATTATAA------ATGACCAAATTTATAATGTTATTGTTACAGCTCATGCTTTTATTATAATCTTTTTTATAGTAATACCAATTATAATTGGAGGATTTGGTAACTGATTAATTCCATTAATATTAGGAGCC--CCTGATATAGCATTTCCACGTATAAATAATATAAGATTTTGATTACTACCCCCTTCTTTAATTCTTTTACTTATAAGAAGATTAATTGAAAGAGGAGCAGGAACAGGATGAACTGTATATCCTCCACTATCAGCTAATATTGCTCATAGCGG-CCCCTCAGTAGACTTA…	------------------TCACCCAG-AAGTCT-ATATTTTAA-TTCTTCCAGGATTTGGAATTATTTCTCATATTATTAGCCAAGAAAGTGGT-AAAAAA-GAAACTTTTGGATCTCTAGGTATAATTTATGCAATAATATCTATTGGCTTATTAGGA-TTTTTAGTATGAGCTCATCATATA-TTTACTGTAGGAATAGACGTAGATACCCGAGCTTATTTTACTTCTGCTACAATAATTATTGCAATTCCTACGGGAATTAAAATTTTTAGTTGATTAGCCACTTTACATGGCACTCAATTTATCTATTCCCCAGCAATATTATGAGCATTAGGATTTGTATTTCTATTCACTATTGGAGGCCTTACTGGAGTAATTTTAGCTAA-TTCATCTATT…	-----------------------TGTGAGCCAGATTGGATTCTATCTTTAAAATAA--TGTAATATTTTAGTACGAAAGGACCAAATATTAATTATATT-AATTTATATAAGAATAATATTATTACTTTGGCAGATAAGTGCTTTAAATTTAGAATTTAATTATGTATTTAAAATACATGTAATACTTGTTTGTTTGAGATTTTTATTTTATATTGATTAATTTATTAATTTTATTAGTTAGTGTTTTAGTAGGGGTGGCTTATTTAACTTTATTAGAACGTAAAGTTTTAGGTTATATTCAAGTTCGTAAGGGTCCTAATAAAGTAGGTATATTAGGAATTTTACAACCATTTAGAGATGGTATTAAGTTATTTTCTAAAGAAATAAGATATCCTTTA…		GAACTTTATACTTTATTCTTGGATCCTGAGCAGGAATAA-TTGGAACATCTCTAAGACTCTTAATTCGAGCTGAATTAGGAAATCCAGGAAGATTAATTATAA------ATGACCAAATTTATAATGTTATTGTTACAGCTCATGCTTTTATTATAATCTTTTTTATAGTAATACCAATTATAATTGGAGGATTTGGTAACTGATTAATTCCATTAATATTAGGAGCC--CCTGATATAGCATTTCCACGTATAAATAATATAAGATTTTGATTACTACCCCCTTCTTTAATTCTTTTACTTATAAGAAGATTAATTGAAAGAGGAGCAGGAACAGGATGAACTGTATATCCTCCACTATCAGCTAATATTGCTCATAGCGG-CCCCTCAGTAGACTTA…	------------------TCACCCAG-AAGTCT-ATATTTTAA-TTCTTCCAGGATTTGGAATTATTTCTCATATTATTAGCCAAGAAAGTGGT-AAAAAA-GAAACTTTTGGATCTCTAGGTATAATTTATGCAATAATATCTATTGGCTTATTAGGA-TTTTTAGTATGAGCTCATCATATA-TTTACTGTAGGAATAGACGTAGATACCCGAGCTTATTTTACTTCTGCTACAATAATTATTGCAATTCCTACGGGAATTAAAATTTTTAGTTGATTAGCCACTTTACATGGCACTCAATTTATCTATTCCCCAGCAATATTATGAGCATTAGGATTTGTATTTCTATTCACTATTGGAGGCCTTACTGGAGTAATTTTAGCTAA-TTCATCTATT…	-----------------------TGTGAGCCAGATTGGATTCTATCTTTAAAATAA--TGTAATATTTTAGTACGAAAGGACCAAATATTAATTATATT-AATTTATATAAGAATAATATTATTACTTTGGCAGATAAGTGCTTTAAATTTAGAATTTAATTATGTATTTAAAATACATGTAATACTTGTTTGTTTGAGATTTTTATTTTATATTGATTAATTTATTAATTTTATTAGTTAGTGTTTTAGTAGGGGTGGCTTATTTAACTTTATTAGAACGTAAAGTTTTAGGTTATATTCAAGTTCGTAAGGGTCCTAATAAAGTAGGTATATTAGGAATTTTACAACCATTTAGAGATGGTATTAAGTTATTTTCTAAAGAAATAAGATATCCTTTA…		AGTCATATGCTTGTCTCAAAGATTAAGCCATGCATGTCTCAGTACAAGCCATATTAAGGTGAAACCGCGAAAGGCTCATTAAATCAGTTATGGTTCCTTAGATCGTACACACATTTACTTGGATAACTGTGGTAATTCTAGAGCTAATACATGCCAACAGAACTCCGACCGGAGACGGAAGGAGTGCCTTTATTAGATCAAAACCAATCGGTGGCGCGGCTTAGGT--TGTGTCATCGTACAAAATGGTGAATCTGAATAACGTTTGCTGATCGCACGGTCTCGCACCGGCGACGCATCTTTCAAATGTCTGCCTTATCAACTGTCGATGGTAGGTTCTGCGCCTACCATGGTTGTAACGGGTAACGGGGAATCAGGGTTCGATTCCGGAGAGGGAGCC…	TGCGCAAGTCATTGGGACATTAAGCGAAACCTAAAGGCGAAATGAAAGTGAA----TTCGTATCACT--------TGTGATCG----AATAGGGAGGATGGTCTGGCTCAAGGGCTGGAC--CCGCACTCCCAGGGCGTCTCGTGTTCATTGCGAACTGAGGCGCACCTAGAGCGTACACGCTGGGACCCGAAAGATGGGGAACTATGCCTGATCAGGACGAAGTCAGGGGAAACCCTGATGGAGGTCCGTAGCGATTCTGACGTGCAAATCGATCGTAAGAATTTGGTATAGCGGCGATAGACTAATCGAACCATCTAGTAGCTGGTTCCCTCCGAAGTTTCCCTCAGGATAGCTGGCGCTC-------AAATAAAGCGGACAGTCCCTAAAA-GGGG…	GAACTTTATACTTTATTCTTGGATCCTGAGCAGGAATAA-TTGGAACATCTCTAAGACTCTTAATTCGAGCTGAATTAGGAAATCCAGGAAGATTAATTATAA------ATGACCAAATTTATAATGTTATTGTTACAGCTCATGCTTTTATTATAATCTTTTTTATAGTAATACCAATTATAATTGGAGGATTTGGTAACTGATTAATTCCATTAATATTAGGAGCC--CCTGATATAGCATTTCCACGTATAAATAATATAAGATTTTGATTACTACCCCCTTCTTTAATTCTTTTACTTATAAGAAGATTAATTGAAAGAGGAGCAGGAACAGGATGAACTGTATATCCTCCACTATCAGCTAATATTGCTCATAGCGG-CCCCTCAGTAGACTTA…	------------------TCACCCAG-AAGTCT-ATATTTTAA-TTCTTCCAGGATTTGGAATTATTTCTCATATTATTAGCCAAGAAAGTGGT-AAAAAA-GAAACTTTTGGATCTCTAGGTATAATTTATGCAATAATATCTATTGGCTTATTAGGA-TTTTTAGTATGAGCTCATCATATA-TTTACTGTAGGAATAGACGTAGATACCCGAGCTTATTTTACTTCTGCTACAATAATTATTGCAATTCCTACGGGAATTAAAATTTTTAGTTGATTAGCCACTTTACATGGCACTCAATTTATCTATTCCCCAGCAATATTATGAGCATTAGGATTTGTATTTCTATTCACTATTGGAGGCCTTACTGGAGTAATTTTAGCTAA-TTCATCTATT…		TTTAATATCAGCAATCCCTTATTTAGGAAATACCTTAGTAACATGATTATGAGGTGGATTTGCTGTAAATAACCCAACGCTAAATCGATTTTTCTCATTACATTTTATACTTCCTTTTTTAATTAGAGCCCTAGTAATAATTCATTTATTATTTTTACATCAAACC-GGATCGAATAATCCTCTAGGCCTAAAAAGAAATATTGATAAAATTCCATTCCACCCTTATTTCTCATTAAAAGATTTACTTGGATTCATAATTATAATATTTATATTAATCTTAATTACTTTAATTTATCCTTATAATCTAGGAGATCCAGATAACTTTATTCCAGCTAACCCAATAATTACTCCTATTCA------NNNNN-----GAACTTTATACTTTATTCTTGGATC…		GAACTTTATACTTTATTCTTGGATCCTGAGCAGGAATAA-TTGGAACATCTCTAAGACTCTTAATTCGAGCTGAATTAGGAAATCCAGGAAGATTAATTATAA------ATGACCAAATTTATAATGTTATTGTTACAGCTCATGCTTTTATTATAATCTTTTTTATAGTAATACCAATTATAATTGGAGGATTTGGTAACTGATTAATTCCATTAATATTAGGAGCC--CCTGATATAGCATTTCCACGTATAAATAATATAAGATTTTGATTACTACCCCCTTCTTTAATTCTTTTACTTATAAGAAGATTAATTGAAAGAGGAGCAGGAACAGGATGAACTGTATATCCTCCACTATCAGCTAATATTGCTCATAGCGG-CCCCTCAGTAGACTTA…
											>IB16	IB16	Anthroherpon harbichi	>Anthroherpon_harbichi_IB16	#N/A									MH348433	MH348472	MH348355	MH348288	MH348320	MH348400
																AGTCATATGCTTGTCTCAAAGATTAAGCCATGCATGTCTCAGTACAAGCCAAATTAAGGTGAAACCGCGAAAGGCTCATTAAATCAGTTATGGTTCCTTAGATCGTACACACATTTACTTGGATAACTGTGGTAATTCTAGAGCTAATACATGCCAACAGAACTCCGACCGGAGACGGAAGGAGTGCCTTTATTAGATCAAAACCAATCGGTGGCGCGGCTTAGGT--CGTGTCATCGTACAACATGGTGAATCTGAATAACGTTTGCTGATCGCACGGTCTCGCACCGGCGACGCATCTTTCAAATGTCTGCCTTATCAACTGTCGATGGTAGGTTCTGCGCCTACCATGGTTGTAACGGGTAACGGGGAATCAGGGTTCGATTCCGGAGAGGGAGCC…	TGCGCAAGTCATTGGGACATTAAGCGAAACCTAAAGGCGAAATGAAAGTGAA----TTCGTATCACT--------TGTGATCG----AATAGGGAGGATGATCAGGCTCAAGGACTTGAT--CCGCACTCCCGGGGCGTCTCGTGTTCATTGCGAACTGAGGCGCACCTAGAGCGTACACGCTGTGACCCGAAAGGTGGGGAACTATGCCTGATCAGGACGAAGTCAGGGGAAACCCTGATGGAGGTCCGTAGCGATTCTGACGTGCAAATCGATCGTAAGAATTTGGTATAGCGGCGATAGACTAATCGAACCATCTAGTAGCTGGTTCCCTCCGAAGTTTCCCTCAGGATAGCTGGCGCTC-------AAATAAAGCGGACAGTCCCTAAAA-GGGG…	TTTATTATCAGCAATTCCGTATTTAGGAACTTCAATAGTAACCTGACTATGAGGTGGATTTGCAGTTAATAATCCCACTTTAAATCGTTTCTTTTCACTACATTTTATACTACCTTTCCTAATTATAGCTCTTGTAATGATTCATTTACTTTTTTTACATCAAACT-GGATCAAATAATCCTTTAGGAATAAATAGAAATTTAGATAAAATTCCCTTCCATCCTTACTTTTCATCTAAAGATTTATTAGGATTTATAATTATAATATTTATATTAATATTAATTACATTAATTAACCCTTATAAATTAGGAGACCCTGATAACTTTATCCCTGCAAATCCCATAATTACTCCTATCCA-	GTACTCTATACTTTCTACTAGGAACTTGATCAGGGATAA-TTGGAACCTCATTAAGATTATTAATTCGAGCTGAATTAGGAACTCCGGGAAGATTAATCATAA------ATGATCAAATTTATAATGTTATTGTAACAGCTCATGCTTTTATTATAATTTTTTTTATGGTCATACCAATCATAATTGGGGGATTTGGAAATTGATTAGTTCCTTTAATGTTAGGGGCC--CCTGATATAGCTTTCCCACGTATAAATAATATAAGATTTTGATTACTACCCCCTTCCTTAACTTTATTACTTATAAGAAGAATGGTAGAAAGAGGAGCTGGGACAGGATGAACAGTTTATCCACCTTTATCAGCTAATATTGCTCATAGCGG-CCCGTCAGTTGACTTA…	------------------TCATCCAG-AAGTAT-ATATTTTGA-TTCTTCCTGGATTTGGTATTATTTCCCATATTATCAGTCAAGAAAGAGGA-AAAAAA-GAAACTTTCGGATCTTTAGGAATAATTTATGCAATAATATCTATTGGATTATTAGGA-TTCTTAGTATGAGCTCATCATATA-TTTACTGTAGGAATAGATGTAGATACCCGGGCTTATTTTACATCAGCCACAATAATTATTGCAATCCCTACTGGTATTAAAATTTTCAGCTGATTAGCCACATTACATGGAACCCAAATTAATTACTCACCATCAATATTATGAACCTTAGGATTCGTATTTTTATTCACTATTGGAGGTCTTACGGGAGTAATTTTAGCCAA-TTCATCAATT…	-----------------------TGTGAGCCAGATTGGATTCTATCTTTAAAATATT-TATATTATTTTAGTACGAAAGGACCAAATATTAATTAAATT-AATTTAATTTTGAATTATATTATTATTTTGGCAGATTAGTGCTTTAAATTTAGAATTTAATTATGTAT-AATTATACAGATAATACTTGTTTTATTTGGATTTTTTAATATTAATTATTAGTTTAATAATTTTATTTATTAGTATTTTAGTAGGGGTTGCATATTTAACATTATTAGAACGTAAAGTTCTTGGTTATATTCAGTTTCGTAAAGGGCCTAATAAGGTAGGCTTATTAGGAATTTTACAACCATTTAGTGACGGTATTAAATTATTTTCTAAAGAAATAAGGCATCCTTTA…										AGTCATATGCTTGTCTCAAAGATTAAGCCATGCATGTCTCAGTACAAGCCAAATTAAGGTGAAACCGCGAAAGGCTCATTAAATCAGTTATGGTTCCTTAGATCGTACACACATTTACTTGGATAACTGTGGTAATTCTAGAGCTAATACATGCCAACAGAACTCCGACCGGAGACGGAAGGAGTGCCTTTATTAGATCAAAACCAATCGGTGGCGCGGCTTAGGT--CGTGTCATCGTACAACATGGTGAATCTGAATAACGTTTGCTGATCGCACGGTCTCGCACCGGCGACGCATCTTTCAAATGTCTGCCTTATCAACTGTCGATGGTAGGTTCTGCGCCTACCATGGTTGTAACGGGTAACGGGGAATCAGGGTTCGATTCCGGAGAGGGAGCC…	TGCGCAAGTCATTGGGACATTAAGCGAAACCTAAAGGCGAAATGAAAGTGAA----TTCGTATCACT--------TGTGATCG----AATAGGGAGGATGATCAGGCTCAAGGACTTGAT--CCGCACTCCCGGGGCGTCTCGTGTTCATTGCGAACTGAGGCGCACCTAGAGCGTACACGCTGTGACCCGAAAGGTGGGGAACTATGCCTGATCAGGACGAAGTCAGGGGAAACCCTGATGGAGGTCCGTAGCGATTCTGACGTGCAAATCGATCGTAAGAATTTGGTATAGCGGCGATAGACTAATCGAACCATCTAGTAGCTGGTTCCCTCCGAAGTTTCCCTCAGGATAGCTGGCGCTC-------AAATAAAGCGGACAGTCCCTAAAA-GGGG…	TTTATTATCAGCAATTCCGTATTTAGGAACTTCAATAGTAACCTGACTATGAGGTGGATTTGCAGTTAATAATCCCACTTTAAATCGTTTCTTTTCACTACATTTTATACTACCTTTCCTAATTATAGCTCTTGTAATGATTCATTTACTTTTTTTACATCAAACT-GGATCAAATAATCCTTTAGGAATAAATAGAAATTTAGATAAAATTCCCTTCCATCCTTACTTTTCATCTAAAGATTTATTAGGATTTATAATTATAATATTTATATTAATATTAATTACATTAATTAACCCTTATAAATTAGGAGACCCTGATAACTTTATCCCTGCAAATCCCATAATTACTCCTATCCA-	GTACTCTATACTTTCTACTAGGAACTTGATCAGGGATAA-TTGGAACCTCATTAAGATTATTAATTCGAGCTGAATTAGGAACTCCGGGAAGATTAATCATAA------ATGATCAAATTTATAATGTTATTGTAACAGCTCATGCTTTTATTATAATTTTTTTTATGGTCATACCAATCATAATTGGGGGATTTGGAAATTGATTAGTTCCTTTAATGTTAGGGGCC--CCTGATATAGCTTTCCCACGTATAAATAATATAAGATTTTGATTACTACCCCCTTCCTTAACTTTATTACTTATAAGAAGAATGGTAGAAAGAGGAGCTGGGACAGGATGAACAGTTTATCCACCTTTATCAGCTAATATTGCTCATAGCGG-CCCGTCAGTTGACTTA…	------------------TCATCCAG-AAGTAT-ATATTTTGA-TTCTTCCTGGATTTGGTATTATTTCCCATATTATCAGTCAAGAAAGAGGA-AAAAAA-GAAACTTTCGGATCTTTAGGAATAATTTATGCAATAATATCTATTGGATTATTAGGA-TTCTTAGTATGAGCTCATCATATA-TTTACTGTAGGAATAGATGTAGATACCCGGGCTTATTTTACATCAGCCACAATAATTATTGCAATCCCTACTGGTATTAAAATTTTCAGCTGATTAGCCACATTACATGGAACCCAAATTAATTACTCACCATCAATATTATGAACCTTAGGATTCGTATTTTTATTCACTATTGGAGGTCTTACGGGAGTAATTTTAGCCAA-TTCATCAATT…	-----------------------TGTGAGCCAGATTGGATTCTATCTTTAAAATATT-TATATTATTTTAGTACGAAAGGACCAAATATTAATTAAATT-AATTTAATTTTGAATTATATTATTATTTTGGCAGATTAGTGCTTTAAATTTAGAATTTAATTATGTAT-AATTATACAGATAATACTTGTTTTATTTGGATTTTTTAATATTAATTATTAGTTTAATAATTTTATTTATTAGTATTTTAGTAGGGGTTGCATATTTAACATTATTAGAACGTAAAGTTCTTGGTTATATTCAGTTTCGTAAAGGGCCTAATAAGGTAGGCTTATTAGGAATTTTACAACCATTTAGTGACGGTATTAAATTATTTTCTAAAGAAATAAGGCATCCTTTA…
											>IB17	IB17	Anthroherpon charon	>Anthroherpon_charon_IB17	#N/A									MH348434	MH348470	MH348356	MH348278	MH348316	MH348393
																AGTCATATGCTTGTCTCAAAGATTAAGCCATGCATGTCTCAGTACAAGCCAAATTAAGGTGAAACCGCGAAAGGCTCATTAAATCAGTTATGGTTCCTTAGATCGTACACACATTTACTTGGATAACTGTGGTAATTCTAGAGCTAATACATGCCAACAGAACTCCGACCGGAGACGGAAGGAGTGCCTTTATTAGATCAAAACCAATCGGTGGCGCGGCTTAGGT--CGTGTCATCGTACAACATGGTGAATCTGAATAACGTTTGCTGATCGCACGGTCTCGCACCGGCGACGCATCTTTCAAATGTCTGCCTTATCAACTGTCGATGGTAGGTTCTGCGCCTACCATGGTTGTAACGGGTAACGGGGAATCAGGGTTCGATTCCGGAGAGGGAGCC…	TGCGCAAGTCATTGGGACATTAAGCGAAACCTAAAGGCGAAATGAAAGTGAA----TTCGTATCACT--------TGTGATCG----AATAGGGAGGATGATCAGGCTCAAGGACTTGAT--CCGCACTCCCGGGGCGTCTCGTGTTCATTGCGAACTGAGGCGCACCTAGAGCGTACACGCTGTGACCCGAAAGGTGGGGAACTATGCCTGATCAGGACGAAGTCAGGGGAAACCCTGATGGAGGTCCGTAGCGATTCTGACGTGCAAATCGATCGTAAGAATTTGGTATAGCGGCGATAGACTAATCGAACCATCTAGTAGCTGGTTCCCTCCGAAGTTTCCCTCAGGATAGCTGGCGCTC-------AAATAAAGCGGACAGTCCCTAAAA-GGGG…	CTTACTATCAGCAATCCCATACTTAGGCACTTCAATAGTAACTTGACTATGAGGAGGATTTGCAGTTAATAATCCCACTCTAAATCGTTTTTTTTCATTACATTTTATATTACCTTTCTTAATTATAGCCCTAGTAATAATTCATCTACTTTTCTTACATCAAACT-GGATCAAATAATCCTTTAGGAATAAATAGCAATTTAGATAAAATTCCATTCCATCCATATTTCTCATACAAAGATATATTAGGATTTATAATTATAATATTTATATTAATATTAATTACATTAATTAGACCATATAAGTTAGGAGATCCTGATAACTTTATTCCTGCTAATCCTATGATTACTCCTATTCA-	GTACTTTATATTTTTTACTAGGAGCTTGATCAGGAATAA-TTGGGACCTCATTAAGACTATTAATTCGAGCTGAATTAGGAAATCCAGGAAGTTTAATCATAA------ATGATCAAATTTACAATGTTATTGTAACTGCTCATGCTTTTATTATAATTTTTTTTATAGTTATACCAATTATAATTGGAGGATTTGGAAATTGATTAATTCCTTTAATATTAGGGGCC--CCTGATATAGCTTTCCCGCGTATAAATAATATAAGATTTTGACTATTACCCCCTTCTTTAACTTTATTACTTATAAGAAGTATAGTAGAAAGAGGGGCTGGAACGGGATGAACTGTTTATCCCCCCTTATCAGCTAATATCGCTCATAGCGG-CCCATCAGTAGATTTA…	------------------TCATCCAG-AAGTTT-ATATTTTAA-TCCTTCCTGGATTTGGAATTATTTCTCATATTATTAGTCAAGAAAGAGGA-AAAAAA-GAAACTTTTGGATCCTTAGGCATAATTTATGCAATAATATCAATTGGCTTACTAGGA-TTTTTAGTATGAGCTCATCATATA-TTTACTGTAGGAATAGATGTAGATACACGAGCTTATTTCACATCAGCTACAATAATTATTGCAATTCCTACTGGAATTAAAATTTTCAGCTGATTAGCTACTTTACACGGAACTCAAATTAATTATTCACCATCGGTATTATGAGCCCTAGGATTTGTATTTTTATTTACCATTGGAGGTCTTACTGGAGTAATTTTAGCTAA-TTCATCTATT…	-----------------------TGTGAGCCAGATTGGATTCTATCTTTAAAAAATT-TATATTATTTTAGTACGAAAGGACCAAATATTAATTAAATT-AATTTAATTTTGAATTATATTATTATTTTGGCAGATTAGTGCTTTAAATTTAGAATTTAATTATGTAT-AATTATACAGATAATACTTGTTTTATTTAGATTTTTTAATAGTTATTATTAGATTAGTAATTTTATTTATTAGTATTTTAGTAGGAGTTGCATATTTAACATTATTAGAGCGTAAAGTTCTTGGGTATATTCAGTTTCGTAAAGGTCCAAATAAGGTAGGATTATTAGGAATTTTACAACCATTTAGTGATGGTATTAAGTTATTTTCTAAGGAAAGTACATATCCTTTA…										AGTCATATGCTTGTCTCAAAGATTAAGCCATGCATGTCTCAGTACAAGCCAAATTAAGGTGAAACCGCGAAAGGCTCATTAAATCAGTTATGGTTCCTTAGATCGTACACACATTTACTTGGATAACTGTGGTAATTCTAGAGCTAATACATGCCAACAGAACTCCGACCGGAGACGGAAGGAGTGCCTTTATTAGATCAAAACCAATCGGTGGCGCGGCTTAGGT--CGTGTCATCGTACAACATGGTGAATCTGAATAACGTTTGCTGATCGCACGGTCTCGCACCGGCGACGCATCTTTCAAATGTCTGCCTTATCAACTGTCGATGGTAGGTTCTGCGCCTACCATGGTTGTAACGGGTAACGGGGAATCAGGGTTCGATTCCGGAGAGGGAGCC…	TGCGCAAGTCATTGGGACATTAAGCGAAACCTAAAGGCGAAATGAAAGTGAA----TTCGTATCACT--------TGTGATCG----AATAGGGAGGATGATCAGGCTCAAGGACTTGAT--CCGCACTCCCGGGGCGTCTCGTGTTCATTGCGAACTGAGGCGCACCTAGAGCGTACACGCTGTGACCCGAAAGGTGGGGAACTATGCCTGATCAGGACGAAGTCAGGGGAAACCCTGATGGAGGTCCGTAGCGATTCTGACGTGCAAATCGATCGTAAGAATTTGGTATAGCGGCGATAGACTAATCGAACCATCTAGTAGCTGGTTCCCTCCGAAGTTTCCCTCAGGATAGCTGGCGCTC-------AAATAAAGCGGACAGTCCCTAAAA-GGGG…	CTTACTATCAGCAATCCCATACTTAGGCACTTCAATAGTAACTTGACTATGAGGAGGATTTGCAGTTAATAATCCCACTCTAAATCGTTTTTTTTCATTACATTTTATATTACCTTTCTTAATTATAGCCCTAGTAATAATTCATCTACTTTTCTTACATCAAACT-GGATCAAATAATCCTTTAGGAATAAATAGCAATTTAGATAAAATTCCATTCCATCCATATTTCTCATACAAAGATATATTAGGATTTATAATTATAATATTTATATTAATATTAATTACATTAATTAGACCATATAAGTTAGGAGATCCTGATAACTTTATTCCTGCTAATCCTATGATTACTCCTATTCA-	GTACTTTATATTTTTTACTAGGAGCTTGATCAGGAATAA-TTGGGACCTCATTAAGACTATTAATTCGAGCTGAATTAGGAAATCCAGGAAGTTTAATCATAA------ATGATCAAATTTACAATGTTATTGTAACTGCTCATGCTTTTATTATAATTTTTTTTATAGTTATACCAATTATAATTGGAGGATTTGGAAATTGATTAATTCCTTTAATATTAGGGGCC--CCTGATATAGCTTTCCCGCGTATAAATAATATAAGATTTTGACTATTACCCCCTTCTTTAACTTTATTACTTATAAGAAGTATAGTAGAAAGAGGGGCTGGAACGGGATGAACTGTTTATCCCCCCTTATCAGCTAATATCGCTCATAGCGG-CCCATCAGTAGATTTA…	------------------TCATCCAG-AAGTTT-ATATTTTAA-TCCTTCCTGGATTTGGAATTATTTCTCATATTATTAGTCAAGAAAGAGGA-AAAAAA-GAAACTTTTGGATCCTTAGGCATAATTTATGCAATAATATCAATTGGCTTACTAGGA-TTTTTAGTATGAGCTCATCATATA-TTTACTGTAGGAATAGATGTAGATACACGAGCTTATTTCACATCAGCTACAATAATTATTGCAATTCCTACTGGAATTAAAATTTTCAGCTGATTAGCTACTTTACACGGAACTCAAATTAATTATTCACCATCGGTATTATGAGCCCTAGGATTTGTATTTTTATTTACCATTGGAGGTCTTACTGGAGTAATTTTAGCTAA-TTCATCTATT…	-----------------------TGTGAGCCAGATTGGATTCTATCTTTAAAAAATT-TATATTATTTTAGTACGAAAGGACCAAATATTAATTAAATT-AATTTAATTTTGAATTATATTATTATTTTGGCAGATTAGTGCTTTAAATTTAGAATTTAATTATGTAT-AATTATACAGATAATACTTGTTTTATTTAGATTTTTTAATAGTTATTATTAGATTAGTAATTTTATTTATTAGTATTTTAGTAGGAGTTGCATATTTAACATTATTAGAGCGTAAAGTTCTTGGGTATATTCAGTTTCGTAAAGGTCCAAATAAGGTAGGATTATTAGGAATTTTACAACCATTTAGTGATGGTATTAAGTTATTTTCTAAGGAAAGTACATATCCTTTA…
											>IB19	IB19	Anthroherpon stenocephalum noesskei	>Anthroherpon_stenocephalum_noesskei_IB19	#N/A									MH348435	MH348499	MH348357		MH348331	MH348411
																AGTCATATGCTTGTCTCAAAGATTAAGCCATGCATGTCTCAGTACAAGCCAAATTAAGGTGAAACCGCGAAAGGCTCATTAAATCAGTTATGGTTCCTTAGATCGTACACACATTTACTTGGATAACTGTGGTAATTCTAGAGCTAATACATGCCAACAGAACTCCGACCGGAGACGGAAGGAGTGCCTTTATTAGATCAAAACCAATCGGTGGCGCGGCTTAGGT--CGTGTCATCGTACAACATGGTGAATCTGAATAACGTTTGCTGATCGCACGGTCTCGCACCGGCGACGCATCTTTCAAATGTCTGCCTTATCAACTGTCGATGGTAGGTTCTGCGCCTACCATGGTTGTAACGGGTAACGGGGAATCAGGGTTCGATTCCGGAGAGGGAGCC…	TGCGCAAGTCATTGGGACATTAAGCGAAACCTAAAGGCGAAATGAAAGTGAA----TTCGTATCACT--------TGTGATCG----AATAGGGAGGATGATCAGGCTCAAGGACTTGAT--CCGCACTCCCGGGGCGTCTCGTGTTCATTGCGAACTGAGGCGCACCTAGAGCGTACACGCTGTGACCCGAAAGGTGGGGAACTATGCCTGATCAGGACGAAGTCAGGGGAAACCCTGATGGAGGTCCGTAGCGATTCTGACGTGCAAATCGATCGTAAGAATTTGGTATAGCGGCGATAGACTAATCGAACCATCTAGTAGCTGGTTCCCTCCGAAGTTTCCCTCAGGATAGCTGGCGCTC-------AAATAAAGCGGACGGTCCCTAAAA-GGGG…	TCTATTATCAGCAATCCCTTATTTAGGGTCTTCAATAGTAACCTGACTGTGAGGGGGATTTGCAGTTAATAATCCTACCTTAAATCGATTTTTTTCACTACATTTTATATTACCTTTTTTAATTATAGCTTTAGTAATAATTCACTTACTTTTCTTACATCAAACT-GGATCAAATAATCCTTTAGGAATAAATAGCAACTTAGATAAAATTCCTTTCCATCCTTATTTTTCATTTAAAGACCTTTTAGGATTCATAATTATAATATTTATTTTAATATTAATTACATTAATTAGACCTTATAAATTAAGTGACCCTGACAATTTTATTCCAGCTAATCCAATAATTACACCAATCCA-		------------------TCACCCTG-AAGTAT-ACATTCTAA-TCCTTCCAGGGTTTGGGATTATTTCCCATATTATTAGACAAGAAAGAGGA-AAAAAA-GAAACTTTTGGGTCTTTAGGCATAATTTATGCAATAATATCTATTGGTTTATTAGGC-TTTCTAGTATGAGCTCATCATATA-TTTACTGTAGGAATAGATGTAGATACCCGAGCTTATTTTACATCAGCTACAATAATTATTGCTATTCCTACAGGAATTAAAATTTTTAGATGATTAGCTACTTTACATGGAACTCAAATTAACTACTCACCATCAATACTATGAACATTAGGATTTGTATTTTTATTCACTATTGGAGGTCTTACAGGAGTAATTTTAGCTAA-TTCATCAATT…	-----------------------TGTGAGCCAGATTGGATTCTATCTTTAAAATATT-TATATTATTTTAGTACGAAAGGACCAAATATTAATTAAATT-AATTTAATTTTGAATTATATTATTATTTTGGCAGATTAGTGCTTTAAATTTAGAATTTAATTATGTAT-AATTATACAAATAATACTTGTTTTATTTGGATATTTTAATAGTAATAATTAGATTATTAGTTTTATTTATTTTTATTTTAGTAGGAGTTGCATATTTAACATTATTAGAGCGTAAAGTTTTAGGGTATATTCAGTTTCGTAAGGGTCCGAATAAAGTAGGGTTATTAGGGATTTTACAACCATTTAGTGATGGCATTAAATTATTTTCTAAAGAAAGGAGGTATCCTATA…										AGTCATATGCTTGTCTCAAAGATTAAGCCATGCATGTCTCAGTACAAGCCAAATTAAGGTGAAACCGCGAAAGGCTCATTAAATCAGTTATGGTTCCTTAGATCGTACACACATTTACTTGGATAACTGTGGTAATTCTAGAGCTAATACATGCCAACAGAACTCCGACCGGAGACGGAAGGAGTGCCTTTATTAGATCAAAACCAATCGGTGGCGCGGCTTAGGT--CGTGTCATCGTACAACATGGTGAATCTGAATAACGTTTGCTGATCGCACGGTCTCGCACCGGCGACGCATCTTTCAAATGTCTGCCTTATCAACTGTCGATGGTAGGTTCTGCGCCTACCATGGTTGTAACGGGTAACGGGGAATCAGGGTTCGATTCCGGAGAGGGAGCC…	TGCGCAAGTCATTGGGACATTAAGCGAAACCTAAAGGCGAAATGAAAGTGAA----TTCGTATCACT--------TGTGATCG----AATAGGGAGGATGATCAGGCTCAAGGACTTGAT--CCGCACTCCCGGGGCGTCTCGTGTTCATTGCGAACTGAGGCGCACCTAGAGCGTACACGCTGTGACCCGAAAGGTGGGGAACTATGCCTGATCAGGACGAAGTCAGGGGAAACCCTGATGGAGGTCCGTAGCGATTCTGACGTGCAAATCGATCGTAAGAATTTGGTATAGCGGCGATAGACTAATCGAACCATCTAGTAGCTGGTTCCCTCCGAAGTTTCCCTCAGGATAGCTGGCGCTC-------AAATAAAGCGGACGGTCCCTAAAA-GGGG…	TCTATTATCAGCAATCCCTTATTTAGGGTCTTCAATAGTAACCTGACTGTGAGGGGGATTTGCAGTTAATAATCCTACCTTAAATCGATTTTTTTCACTACATTTTATATTACCTTTTTTAATTATAGCTTTAGTAATAATTCACTTACTTTTCTTACATCAAACT-GGATCAAATAATCCTTTAGGAATAAATAGCAACTTAGATAAAATTCCTTTCCATCCTTATTTTTCATTTAAAGACCTTTTAGGATTCATAATTATAATATTTATTTTAATATTAATTACATTAATTAGACCTTATAAATTAAGTGACCCTGACAATTTTATTCCAGCTAATCCAATAATTACACCAATCCA-	---------------------------------------------------------------------------------------------------------------------------------------------------------------------------------------------------------------------------------------------------------------------------------------------------------------------------------------------------------------------------------------------------------------…	------------------TCACCCTG-AAGTAT-ACATTCTAA-TCCTTCCAGGGTTTGGGATTATTTCCCATATTATTAGACAAGAAAGAGGA-AAAAAA-GAAACTTTTGGGTCTTTAGGCATAATTTATGCAATAATATCTATTGGTTTATTAGGC-TTTCTAGTATGAGCTCATCATATA-TTTACTGTAGGAATAGATGTAGATACCCGAGCTTATTTTACATCAGCTACAATAATTATTGCTATTCCTACAGGAATTAAAATTTTTAGATGATTAGCTACTTTACATGGAACTCAAATTAACTACTCACCATCAATACTATGAACATTAGGATTTGTATTTTTATTCACTATTGGAGGTCTTACAGGAGTAATTTTAGCTAA-TTCATCAATT…	-----------------------TGTGAGCCAGATTGGATTCTATCTTTAAAATATT-TATATTATTTTAGTACGAAAGGACCAAATATTAATTAAATT-AATTTAATTTTGAATTATATTATTATTTTGGCAGATTAGTGCTTTAAATTTAGAATTTAATTATGTAT-AATTATACAAATAATACTTGTTTTATTTGGATATTTTAATAGTAATAATTAGATTATTAGTTTTATTTATTTTTATTTTAGTAGGAGTTGCATATTTAACATTATTAGAGCGTAAAGTTTTAGGGTATATTCAGTTTCGTAAGGGTCCGAATAAAGTAGGGTTATTAGGGATTTTACAACCATTTAGTGATGGCATTAAATTATTTTCTAAAGAAAGGAGGTATCCTATA…
x											>IB20	IB20	Anthroherpon hoermanni hypsophilum	>Anthroherpon_hoermanni_hypsophilum_IB20	#N/A		KX719932	KX719837	KX671660	KX671665	KX719894		yes	KX755456	KX719932	KX719837	KX671660	KX671665	KX719894
																AGTCATATGCTTGTCTCAAAGATTAAGCCATGCATGTCTCAGTACAAGCCAAATTAAGGTGAAACCGCGAAAGGCTCATTAAATCAGTTATGGTTCCTTAGATCGTACACACATTTACTTGGATAACTGTGGTAATTCTAGAGCTAATACATGCCAACAGAACTCCGACCGGAGACGGAAGGAGTGCCTTTATTAGATCAAAACCAATCGGTGGCGCGGCTTAGGT--CGTGTCATCGTACAACATGGTGAATCTGAATAACGTTTGCTGATCGCACGGTCTCGCACCGGCGACGCATCTTTCAAATGTCTGCCTTATCAACTGTCGATGGTAGGTTCTGCGCCTACCATGGTTGTAACGGGTAACGGGGAATCAGGGTTCGATTCCGGAGAGGGAGCC…	TGCGCAAGTCATTGGGACATTAAGCGAAACCTAAAGGCGAAATGAAAGTGAA----TTCGTATCACT--------TGTGATCG----AATAGGGAGGATGATCAGGTTCAAGGACTTGAT--CCGCACTCCCGGGGCGTCTCGTGTTCATTGCGAACTGAGGCGCACCTAGAGCGTACACGCTGTGACCCGAAAGGTGGGGAACTATGCCTGATCAGGACGAAGTCAGGGGAAACCCTGATGGAGGTCCGTAGCGATTCTGACGTGCAAATCGATCGTAAGAATTTGGTATAGCGGCGATAGACTAATCGAACCATCTAGTAGCTGGTTCCCTCCGAAGTTTCCCTCAGGATAGCTGGCGCTC-------AATTAAAGCGGACAGTCCCTAAAA-GGGG…	TTTACTATCTGCAGTCCCATACTTAGGGGCTTCAATAGTAACTTGACTATGGGGAGGATTTGCAGTTAACAATCCCACTTTAAACCGCTTCTTTTCACTACACTTTATACTACCCTTTTTAATTATAGCAATAGTAATAATTCATCTCCTTTTTTTACATCAAACT-GGATCAAATAACCCGTTAGGAATAAATAGTAACTTAGATAAAATTCCATTCCATCCTTATTTTTCATCTAAAGATTTATTAGGATTTATTATTATAATATTTATATTAATATTAATTACATTAATTAACCCCTACAAACTCAGAGATCCTGACAACTTTATTCCTGCTAATCCTATAATTACCCCCATTCA-	GTACTCTATACTTCTTACTGGGAACTTGATCAGGAATAA-TTGGAACCTCGCTAAGACTATTAATTCGGGCAGAATTAGGAAATCCCGGCAGGTTAATTATAA------ACGATCAAATTTATAATGTTATTGTAACCGCCCACGCTTTCATTATAATTTTTTTTATGGTCATGCCTATTATAATTGGAGGATTTGGAAACTGATTAGTTCCACTAATATTAGGGGCT--CCTGATATGGCTTTCCCCCGTATAAATAATATAAGATTTTGACTATTACCACCTTCTTTAACCCTTTTACTTATAAGAAGTATGGTAGAAAGGGGGGCCGGAACAGGGTGAACTGTTTATCCCCCCCTATCTGCTAACATTGCCCATAGCGG-ACCCTCAGTAGATTTG…	------------------TCACCCAG-AAGTTT-ATATTTTAA-TTCTTCCTGGATTCGGAATTATTTCCCATATTATTAGTCAAGAAAGAGGA-AAGAAA-GAAACTTTTGGATCATTGGGCATAATTTACGCAATAATATCTATTGGCTTACTAGGG-TTTCTAGTATGAGCTCATCATATA-TTTACTGTGGGCATAGATGTTGATACCCGAGCCTATTTTACTTCAGCAACTATAATTATTGCAATTCCTACTGGAATTAAAATTTTTAGCTGATTAGCTACTTTACATGGAACTCAAATTAATTACTCGCCATCAATAATATGAACATTAGGATTTGTATTTTTATTTACTATTGGAGGCCTTACTGGCGTAATTTTGGCCAA-CTCATCAATT…	-----------------------TGTGAGCCAGATTGGATTCTATCTTTAAAATATA-TATATTATTTTAGTACGAAAGGACCAAATATTAGTTAAATT-AATTTAATTTTGAATTATATTATTATTTTGGCAGAATAGTGCTTTAAATTTAGAATTTAATTATGTAT-AATTATACAGATAATACTTGTTTTATTTAGATTTTTTTATGTTAATTATTAGGTTAGTAGTTTTATTAATTAGTGTTTTAGTAGGGGTTGCCTATTTGACATTATTAGAGCGTAAGGTTCTAGGGTATATTCAATTTCGTAAGGGCCCTAATAAGGTTGGATTATTGGGTTTTTTGCAGCCATTTAGGGATGGTATTAAATTATTTTCTAAAGAAAGGGTGTATCCTTTG…										AGTCATATGCTTGTCTCAAAGATTAAGCCATGCATGTCTCAGTACAAGCCAAATTAAGGTGAAACCGCGAAAGGCTCATTAAATCAGTTATGGTTCCTTAGATCGTACACACATTTACTTGGATAACTGTGGTAATTCTAGAGCTAATACATGCCAACAGAACTCCGACCGGAGACGGAAGGAGTGCCTTTATTAGATCAAAACCAATCGGTGGCGCGGCTTAGGT--CGTGTCATCGTACAACATGGTGAATCTGAATAACGTTTGCTGATCGCACGGTCTCGCACCGGCGACGCATCTTTCAAATGTCTGCCTTATCAACTGTCGATGGTAGGTTCTGCGCCTACCATGGTTGTAACGGGTAACGGGGAATCAGGGTTCGATTCCGGAGAGGGAGCC…	TGCGCAAGTCATTGGGACATTAAGCGAAACCTAAAGGCGAAATGAAAGTGAA----TTCGTATCACT--------TGTGATCG----AATAGGGAGGATGATCAGGTTCAAGGACTTGAT--CCGCACTCCCGGGGCGTCTCGTGTTCATTGCGAACTGAGGCGCACCTAGAGCGTACACGCTGTGACCCGAAAGGTGGGGAACTATGCCTGATCAGGACGAAGTCAGGGGAAACCCTGATGGAGGTCCGTAGCGATTCTGACGTGCAAATCGATCGTAAGAATTTGGTATAGCGGCGATAGACTAATCGAACCATCTAGTAGCTGGTTCCCTCCGAAGTTTCCCTCAGGATAGCTGGCGCTC-------AATTAAAGCGGACAGTCCCTAAAA-GGGG…	TTTACTATCTGCAGTCCCATACTTAGGGGCTTCAATAGTAACTTGACTATGGGGAGGATTTGCAGTTAACAATCCCACTTTAAACCGCTTCTTTTCACTACACTTTATACTACCCTTTTTAATTATAGCAATAGTAATAATTCATCTCCTTTTTTTACATCAAACT-GGATCAAATAACCCGTTAGGAATAAATAGTAACTTAGATAAAATTCCATTCCATCCTTATTTTTCATCTAAAGATTTATTAGGATTTATTATTATAATATTTATATTAATATTAATTACATTAATTAACCCCTACAAACTCAGAGATCCTGACAACTTTATTCCTGCTAATCCTATAATTACCCCCATTCA-	GTACTCTATACTTCTTACTGGGAACTTGATCAGGAATAA-TTGGAACCTCGCTAAGACTATTAATTCGGGCAGAATTAGGAAATCCCGGCAGGTTAATTATAA------ACGATCAAATTTATAATGTTATTGTAACCGCCCACGCTTTCATTATAATTTTTTTTATGGTCATGCCTATTATAATTGGAGGATTTGGAAACTGATTAGTTCCACTAATATTAGGGGCT--CCTGATATGGCTTTCCCCCGTATAAATAATATAAGATTTTGACTATTACCACCTTCTTTAACCCTTTTACTTATAAGAAGTATGGTAGAAAGGGGGGCCGGAACAGGGTGAACTGTTTATCCCCCCCTATCTGCTAACATTGCCCATAGCGG-ACCCTCAGTAGATTTG…	------------------TCACCCAG-AAGTTT-ATATTTTAA-TTCTTCCTGGATTCGGAATTATTTCCCATATTATTAGTCAAGAAAGAGGA-AAGAAA-GAAACTTTTGGATCATTGGGCATAATTTACGCAATAATATCTATTGGCTTACTAGGG-TTTCTAGTATGAGCTCATCATATA-TTTACTGTGGGCATAGATGTTGATACCCGAGCCTATTTTACTTCAGCAACTATAATTATTGCAATTCCTACTGGAATTAAAATTTTTAGCTGATTAGCTACTTTACATGGAACTCAAATTAATTACTCGCCATCAATAATATGAACATTAGGATTTGTATTTTTATTTACTATTGGAGGCCTTACTGGCGTAATTTTGGCCAA-CTCATCAATT…	-----------------------TGTGAGCCAGATTGGATTCTATCTTTAAAATATA-TATATTATTTTAGTACGAAAGGACCAAATATTAGTTAAATT-AATTTAATTTTGAATTATATTATTATTTTGGCAGAATAGTGCTTTAAATTTAGAATTTAATTATGTAT-AATTATACAGATAATACTTGTTTTATTTAGATTTTTTTATGTTAATTATTAGGTTAGTAGTTTTATTAATTAGTGTTTTAGTAGGGGTTGCCTATTTGACATTATTAGAGCGTAAGGTTCTAGGGTATATTCAATTTCGTAAGGGCCCTAATAAGGTTGGATTATTGGGTTTTTTGCAGCCATTTAGGGATGGTATTAAATTATTTTCTAAAGAAAGGGTGTATCCTTTG…
											>IB22	IB22	Anthroherpon harbichi	>Anthroherpon_harbichi_IB22	#N/A				KX671661	KX671664				MH348436	MH348484	MH348358	KX671661	KX671664	MH348401
																AGTCATATGCTTGTCTCAAAGATTAAGCCATGCATGTCTCAGTACAAGCCAAATTAAGGTGAAACCGCGAAAGGCTCATTAAATCAGTTATGGTTCCTTAGATCGTACACACATTTACTTGGATAACTGTGGTAATTCTAGAGCTAATACATGCCAACAGAACTCCGACCGGAGACGGAAGGAGTGCCTTTATTAGATCAAAACCAATCGGTGGCGCGGCTTAGGT--CGTGTCATCGTACAACATGGTGAATCTGAATAACGTTTGCTGATCGCACGGTCTCGCACCGGCGACGCATCTTTCAAATGTCTGCCTTATCAACTGTCGATGGTAGGTTCTGCGCCTACCATGGTTGTAACGGGTAACGGGGAATCAGGGTTCGATTCCGGAGAGGGAGCC…	TGCGCAAGTCATTGGGACATTAAGCGAAACCTAAAGGCGAAATGAAAGTGAA----TTCGTATCACT--------TGTGATCG----AATAGGGAGGATGATCAGGCTCAAGGACTTGAT--CCGCACTCCCGGGGCGTCTCGTGTTCATTGCGAACTGAGGCGCACCTAGAGCGTACACGCTGTGACCCGAAAGGTGGGGAACTATGCCTGATCAGGACGAAGTCAGGGGAAACCCTGATGGAGGTCCGTAGCGATTCTGACGTGCAAATCGATCGTAAGAATTTGGTATAGCGGCGATAGACTAATCGAACCATCTAGTAGCTGGTTCCCTCCGAAGTTTCCCTCAGGATAGCTGGCGCTC-------AAATAAAGCGGACAGTCCCTATAA-GGGA…	TTTATTATCAGCAATTCCATACTTAGGTACCTCAATAGTAACATGACTATGAGGGGGATTTGCAGTTAATAATCCCACATTAAATCGATTCTTTTCATTACATTTTATATTACCCTTCTTAATCATAGCCCTAGTAATGATTCACCTACTTTTTTTACATCAAACC-GGATCAAATAACCCTTTAGGAATAAATAGCAACTTAGATAAAATTCCTTTTCACCCTTATTTCTCATTAAAAGACTTATTAGGATTTATAATTATACTATTTATTTTAATACTAATTACATTAATCAGCCCTTATAAATTAGGAGACCCTGATAACTTTATNCCTGCTAACCCAATAATCACCCCTATCCA-	----------------------------------------------------TATCTCTTTTAATTCGGTTCCAACTAAGACTTCCTGGAACTTTACTATGTG------ACAGACACCTTTAC-ATGTTGTTGTTCGTCCTCATGCTTTCATATTGATTTTTTTCATGGTAATGCYCGTCTTAATTGGCGGAGTCCGAAWGTGAATGMTTCCTTTCCTRAWTKTTACT--CCCGATATGTCTTTCCCACGGATGAATAATCTTTCATTCTGACTTCAACGTCCTTCCYTTCTCYTTCTTCAGAGAAAAGSTCTCACAGAGG-------------AGGATAAACTGTTCAACC-----------------------------------------------…	------------------CCACCCAG-AAGTCT-ACATTTTAA-TCCTTCCTGGATTTGGAATTATTTCTCATATTATCAGACAAGAAAGAGGA-AAAAAA-GAAACTTTTGGATCCTTAGGAATAATTTATGCAATAATATCTATTGGTTTATTAGGT-TTCCTAGTATGAGCACACCATATA-TTCACTGTAGGGATAGATGTAGATACTCGAGCTTATTTCACCTCAGCTACAATAATTATTGCAATTCCTACAGGAATTAAAATTTTTAGTTGATTAGCTACTTTACATGGAACTCAAATCAATTATTCACCATCAATATTATGAACACTTGGATTTGTATTCTTATTTACAATTGGAGGACTTACTGGAGTAATTTTAGCTAA-TTCATCAATC…	--------------------------------------------TCTTTAAGATGTT-TATATTATTTTAGTACGAAAGGACCAGATATTAGTTAAATT-AATTTTATTTTGAATTATATTATTATTTTGGCAGATTAGTGCTTTAAATTTAGAATTTAATTATGTAT-AATTATACAGATAATACTTGTTTTATTTGGATTTTTTTATATTAATTATTAGGTTGGTAATTTTACTTATTAGTATTTTAGTAGGGGTTGCATATTTAACATTATTGGAGCGTAAGGTTCTTGGGTATATTCAATTTCGTAAAGGTCCAAATAAGGTTGGATTATTGGGAATTTTACAGCCTTTTAGTGATGGTATTAAATTATTTTCTAAAGAAAGGACATATCCTTTA…										AGTCATATGCTTGTCTCAAAGATTAAGCCATGCATGTCTCAGTACAAGCCAAATTAAGGTGAAACCGCGAAAGGCTCATTAAATCAGTTATGGTTCCTTAGATCGTACACACATTTACTTGGATAACTGTGGTAATTCTAGAGCTAATACATGCCAACAGAACTCCGACCGGAGACGGAAGGAGTGCCTTTATTAGATCAAAACCAATCGGTGGCGCGGCTTAGGT--CGTGTCATCGTACAACATGGTGAATCTGAATAACGTTTGCTGATCGCACGGTCTCGCACCGGCGACGCATCTTTCAAATGTCTGCCTTATCAACTGTCGATGGTAGGTTCTGCGCCTACCATGGTTGTAACGGGTAACGGGGAATCAGGGTTCGATTCCGGAGAGGGAGCC…	TGCGCAAGTCATTGGGACATTAAGCGAAACCTAAAGGCGAAATGAAAGTGAA----TTCGTATCACT--------TGTGATCG----AATAGGGAGGATGATCAGGCTCAAGGACTTGAT--CCGCACTCCCGGGGCGTCTCGTGTTCATTGCGAACTGAGGCGCACCTAGAGCGTACACGCTGTGACCCGAAAGGTGGGGAACTATGCCTGATCAGGACGAAGTCAGGGGAAACCCTGATGGAGGTCCGTAGCGATTCTGACGTGCAAATCGATCGTAAGAATTTGGTATAGCGGCGATAGACTAATCGAACCATCTAGTAGCTGGTTCCCTCCGAAGTTTCCCTCAGGATAGCTGGCGCTC-------AAATAAAGCGGACAGTCCCTATAA-GGGA…	TTTATTATCAGCAATTCCATACTTAGGTACCTCAATAGTAACATGACTATGAGGGGGATTTGCAGTTAATAATCCCACATTAAATCGATTCTTTTCATTACATTTTATATTACCCTTCTTAATCATAGCCCTAGTAATGATTCACCTACTTTTTTTACATCAAACC-GGATCAAATAACCCTTTAGGAATAAATAGCAACTTAGATAAAATTCCTTTTCACCCTTATTTCTCATTAAAAGACTTATTAGGATTTATAATTATACTATTTATTTTAATACTAATTACATTAATCAGCCCTTATAAATTAGGAGACCCTGATAACTTTATNCCTGCTAACCCAATAATCACCCCTATCCA-	----------------------------------------------------TATCTCTTTTAATTCGGTTCCAACTAAGACTTCCTGGAACTTTACTATGTG------ACAGACACCTTTAC-ATGTTGTTGTTCGTCCTCATGCTTTCATATTGATTTTTTTCATGGTAATGCYCGTCTTAATTGGCGGAGTCCGAAWGTGAATGMTTCCTTTCCTRAWTKTTACT--CCCGATATGTCTTTCCCACGGATGAATAATCTTTCATTCTGACTTCAACGTCCTTCCYTTCTCYTTCTTCAGAGAAAAGSTCTCACAGAGG-------------AGGATAAACTGTTCAACC-----------------------------------------------…	------------------CCACCCAG-AAGTCT-ACATTTTAA-TCCTTCCTGGATTTGGAATTATTTCTCATATTATCAGACAAGAAAGAGGA-AAAAAA-GAAACTTTTGGATCCTTAGGAATAATTTATGCAATAATATCTATTGGTTTATTAGGT-TTCCTAGTATGAGCACACCATATA-TTCACTGTAGGGATAGATGTAGATACTCGAGCTTATTTCACCTCAGCTACAATAATTATTGCAATTCCTACAGGAATTAAAATTTTTAGTTGATTAGCTACTTTACATGGAACTCAAATCAATTATTCACCATCAATATTATGAACACTTGGATTTGTATTCTTATTTACAATTGGAGGACTTACTGGAGTAATTTTAGCTAA-TTCATCAATC…	--------------------------------------------TCTTTAAGATGTT-TATATTATTTTAGTACGAAAGGACCAGATATTAGTTAAATT-AATTTTATTTTGAATTATATTATTATTTTGGCAGATTAGTGCTTTAAATTTAGAATTTAATTATGTAT-AATTATACAGATAATACTTGTTTTATTTGGATTTTTTTATATTAATTATTAGGTTGGTAATTTTACTTATTAGTATTTTAGTAGGGGTTGCATATTTAACATTATTGGAGCGTAAGGTTCTTGGGTATATTCAATTTCGTAAAGGTCCAAATAAGGTTGGATTATTGGGAATTTTACAGCCTTTTAGTGATGGTATTAAATTATTTTCTAAAGAAAGGACATATCCTTTA…
x											>IB23	IB23	Anthroherpon pygmaeum stricticolle	>Anthroherpon_pygmaeum_stricticolle_IB23	#N/A		KX719941	KX719846	KX671656	KX671669	KX719903		yes	KX755465	KX719941	KX719846	KX671656	KX671669	KX719903
																AGTCATATGCTTGTCTCAAAGATTAAGCCATGCATGTCTCAGTACAAGCCAAATTAAGGTGAAACCGCGAAAGGCTCATTAAATCAGTTATGGTTCATTAGATCGTACACACATTTACTTGGATAACTGTGGTAATTCTAGAGCTAATACATGCCAACAGAACTCCGACCGGAGACGGAAGGAGTGCCTTTATTAGATCAAAACCAATCGGTGGCGCGGCTTTGGT--CGTGTCATCGTACAACATGGTGAATCTGAATAACGTTTGCTGATCGCACGGTCTCGCACCGGCGACGCATCTTTCAAATGTCTGCCTTATCAACTGTCGATGGTAGGTTCTGCGCCTACCATGGTTGTAACGGGTAACGGGGAATCAGGGTTCGATTCCGGAGAGGGAGCC…	TGCGCAAGTCATTGGGACATAAAGCGAAACCTAAAGGCGAAATGAAAGTGAA----TTCGTATCACT--------TGTGATCG----AATAGGGAGGATGATCAGGCTCAAGGACTTGAT--CCGCACTCCCGGGGCGTCTCGTGTTCATTGCGAACTGAGGCGCACCTAGAGCGTACACGCTGTGACCCGAAAGGTGGGGAACTATGCCTGATCAGGACGAAGTCAGGGGAAACCCTGATGGAGGTCCGTAGCGATTCTGACGTGCAAATCGATCGTAAGAATTTGGTATAGCGGCGATAGACTAATCGAACCATCTAGTAGCTGGTTCCCTCCGAAGTTTCCCTCAGGATAGCTGGCGCTC-------AAATAAAGCGGACAGTCCCTAAAA-GGGG…	CTTACTATCAGCAATTCCATATTTAGGCACTTCAATAGTAACTTGACTATGAGGCGGATTTGCAGTTAGTAATCCTACTCTAAACCGATTTTTTTCATTACATTTTATATTACCTTTCTTAATTATAGCTATAGTAATAATCCACCTACTTTTCTTACATCAAACT-GGTTCAAATAACCCTTTAGGAATAAATAGCAATTTAGATAAAATCCCATTCCACCCTTATTATTCATTTAAAGATTTACTAGGATTTTTAATAATATTATTTATTTTAATATTAATTACATTAATCAGTCCTTATAAGTTAGGAGATCCTGATAACTTTATCCCTGCTAACCCAATAATTACTCCCATTCA-	GTACTTTATATTTTTTATTGGGAACTTGATCAGGAATAA-TTGGAACATCATTAAGATTATTAATTCGAGCTGAACTAGGAAACCCAGGAAGCTTAATTATAA------ATGATCAAATTTATAATGTTATTGTAACAGCTCATGCTTTTATTATAATCTTTTTTATAGTTATACCAATCATAATTGGAGGATTCGGAAATTGATTAGTTCCTTTAATATTAGGAGCC--CCTGACATAGCTTTTCCACGTATAAATAATATAAGATTTTGATTATTACCCCCATCTTTAACTTTATTACTAATAAGAAGTATAGTAGAAAGAGGGGCTGGAACAGGATGAACTGTATACCCTCCCTTATCAGCCAATATTGCTCATAGAGG-TCCATCAGTAGATTTA…	----------------------CCAG-AAGTTT-ATATTTTAA-TTCTTCCTGGATTTGGAATTATTTCTCATATTATTAGTCAAGAAAGAGGA-AAAAAA-GAAACTTTTGGATCCTTAGGAATAATTTATGCAATAATATCAATTGGCTTACTAGGC-TTTTTAGTATGAGCCCATCATATA-TTTACTGTAGGAATAGATGTAGATACTCGGGCCTATTTTACATCAGCTACAATAATTATTGCAATTCCTACCGGAATCAAAATTTTTAGCTGATTAGCTACTTTACATGGAGCTCAAATTAATTATTCACCATCAATATTATGAGCCTTAGGATTTGTATTTTTATTTACTATTGGAGGTCTTACTGGGGTAATTTTAGCTAANTTCATCTATC…	-----------------------TGTGAGCCAGATTGGATTCTATCTTTAAAATATT-TATATTATTTTAGTACGAAAGGACCAAATATTAGTTAAATT-AATTTAATTTTGAATTATATTATTATTTTGGCAGATTAGTGCTTTAAATTTAGAATTTAATTATGTAT-AATTATACAGATAATACTTGTTTTATTTGGATTTTTTAATAGTAGTTATTAGGTTATTAATTTTATTAATTAGTATTTTAGTAGGAGTTGCATATTTAACATTATTAGAGCGTAAAGTTCTTGGGTATATTCAGTTTCGTAAAGGTCCAAATAAGGTAGGGTTATTAGGAATTTTACAACCGTTTAGTGATGGTATTAAGTTATTTTCTAAGGAAAGTACATATCCTTTA…										AGTCATATGCTTGTCTCAAAGATTAAGCCATGCATGTCTCAGTACAAGCCAAATTAAGGTGAAACCGCGAAAGGCTCATTAAATCAGTTATGGTTCATTAGATCGTACACACATTTACTTGGATAACTGTGGTAATTCTAGAGCTAATACATGCCAACAGAACTCCGACCGGAGACGGAAGGAGTGCCTTTATTAGATCAAAACCAATCGGTGGCGCGGCTTTGGT--CGTGTCATCGTACAACATGGTGAATCTGAATAACGTTTGCTGATCGCACGGTCTCGCACCGGCGACGCATCTTTCAAATGTCTGCCTTATCAACTGTCGATGGTAGGTTCTGCGCCTACCATGGTTGTAACGGGTAACGGGGAATCAGGGTTCGATTCCGGAGAGGGAGCC…	TGCGCAAGTCATTGGGACATAAAGCGAAACCTAAAGGCGAAATGAAAGTGAA----TTCGTATCACT--------TGTGATCG----AATAGGGAGGATGATCAGGCTCAAGGACTTGAT--CCGCACTCCCGGGGCGTCTCGTGTTCATTGCGAACTGAGGCGCACCTAGAGCGTACACGCTGTGACCCGAAAGGTGGGGAACTATGCCTGATCAGGACGAAGTCAGGGGAAACCCTGATGGAGGTCCGTAGCGATTCTGACGTGCAAATCGATCGTAAGAATTTGGTATAGCGGCGATAGACTAATCGAACCATCTAGTAGCTGGTTCCCTCCGAAGTTTCCCTCAGGATAGCTGGCGCTC-------AAATAAAGCGGACAGTCCCTAAAA-GGGG…	CTTACTATCAGCAATTCCATATTTAGGCACTTCAATAGTAACTTGACTATGAGGCGGATTTGCAGTTAGTAATCCTACTCTAAACCGATTTTTTTCATTACATTTTATATTACCTTTCTTAATTATAGCTATAGTAATAATCCACCTACTTTTCTTACATCAAACT-GGTTCAAATAACCCTTTAGGAATAAATAGCAATTTAGATAAAATCCCATTCCACCCTTATTATTCATTTAAAGATTTACTAGGATTTTTAATAATATTATTTATTTTAATATTAATTACATTAATCAGTCCTTATAAGTTAGGAGATCCTGATAACTTTATCCCTGCTAACCCAATAATTACTCCCATTCA-	GTACTTTATATTTTTTATTGGGAACTTGATCAGGAATAA-TTGGAACATCATTAAGATTATTAATTCGAGCTGAACTAGGAAACCCAGGAAGCTTAATTATAA------ATGATCAAATTTATAATGTTATTGTAACAGCTCATGCTTTTATTATAATCTTTTTTATAGTTATACCAATCATAATTGGAGGATTCGGAAATTGATTAGTTCCTTTAATATTAGGAGCC--CCTGACATAGCTTTTCCACGTATAAATAATATAAGATTTTGATTATTACCCCCATCTTTAACTTTATTACTAATAAGAAGTATAGTAGAAAGAGGGGCTGGAACAGGATGAACTGTATACCCTCCCTTATCAGCCAATATTGCTCATAGAGG-TCCATCAGTAGATTTA…	----------------------CCAG-AAGTTT-ATATTTTAA-TTCTTCCTGGATTTGGAATTATTTCTCATATTATTAGTCAAGAAAGAGGA-AAAAAA-GAAACTTTTGGATCCTTAGGAATAATTTATGCAATAATATCAATTGGCTTACTAGGC-TTTTTAGTATGAGCCCATCATATA-TTTACTGTAGGAATAGATGTAGATACTCGGGCCTATTTTACATCAGCTACAATAATTATTGCAATTCCTACCGGAATCAAAATTTTTAGCTGATTAGCTACTTTACATGGAGCTCAAATTAATTATTCACCATCAATATTATGAGCCTTAGGATTTGTATTTTTATTTACTATTGGAGGTCTTACTGGGGTAATTTTAGCTAANTTCATCTATC…	-----------------------TGTGAGCCAGATTGGATTCTATCTTTAAAATATT-TATATTATTTTAGTACGAAAGGACCAAATATTAGTTAAATT-AATTTAATTTTGAATTATATTATTATTTTGGCAGATTAGTGCTTTAAATTTAGAATTTAATTATGTAT-AATTATACAGATAATACTTGTTTTATTTGGATTTTTTAATAGTAGTTATTAGGTTATTAATTTTATTAATTAGTATTTTAGTAGGAGTTGCATATTTAACATTATTAGAGCGTAAAGTTCTTGGGTATATTCAGTTTCGTAAAGGTCCAAATAAGGTAGGGTTATTAGGAATTTTACAACCGTTTAGTGATGGTATTAAGTTATTTTCTAAGGAAAGTACATATCCTTTA…
											>I1	I1	Anthroherpon taxi albanicum	>Anthroherpon_taxi_albanicum_I1	#N/A									MH348424	MH348473	MH348346	MH348303	MH348334	MH348414
																AGTCATATGCTTGTCTCAAAGATTAAGCCATGCATGTCTCAGTACAAGCCAAATTAAGGTGAAACCGCGAAAGGCTCATTAAATCAGTTATGGTTCCTTAGATCGTACACACATTTACTTGGATAACTGTGGTAATTCTAGAGCTAATACATGCCAACAGAACTCCGACCGGAGACGGAAGGAGTGCCTTTATTAGATCAAAACCAATCGGTGGCGCGGCTTAGGT--TGTGTCATCGTACAACATGGTGAATCTGAATAACGTTTGCTGATCGCACGGTCTCGCACCGGCGACGCATCTTTCAAATGTCTGCCTTATCAACTGTCGATGGTAGGTTCTGCGCCTACCATGGTTGTAACGGGTAACGGGGAATCAGGGTTCGATTCCGGAGAGGGAGCC…	TGCGCAAGTCATTGGGACATTAAGCGAAACCTAAAGGCGAAATGAAAGTGAA----TTCGTATCACT--------TGTGATCG----AATAGGGAGGATGATCAGGCTCAAGGACTTGAT--CCGCACTCCCGGGGCGTCTCGTGTTCATTGCGAACTGAGGCGCACCTAGAGCGTACACGCTGTGACCCGAAAGGTGGGGAACTATGCCTGATCAGGACGAAGTCAGGGGAAACCCTGATGGAGGTCCGTAGCGATTCTGACGTGCAAATCGATCGTAAGAATTTGGTATAGCGGCGATAGACTAATCGAACCATCTAGTAGCTGGTTCCCTCCGAAGTTTCCCTCAGGATAGCTGGCGCTC-------AAATAAAGCGGTCAGTCCCTACGA-GGGG…	CTTACTATCAGCAATTCCATACTTAGGCAATTCAATAGTAAACTGATTATGAGGGGGATTCGCAGTTAATAACCCGACCTTAAACCGTTTTTTTTCACTACATTTTATATTACCTTTTTTAATTATAGCTATAGTAATAATCCATCTTCTTTTTTTACATCAAACT-GGATCAAATAACCCTTTAGGAATAAATAGTAATTTAGATAAAATTCCCTTTCATCCTTACTTTTCATTTAAAGACTTATTAGGATTTATAATCCTAATATTTATATTAATATTAATTACATTAATCAACCCCTATAAACTAGGAGATCCTGATAACTTTATTCCTGCCAATCCTATAATTACCCCA------	GTACTTTATATTTTTTACTAGGAACCTGATCAGGAATAA-TTGGAACTTCATTAAGATTATTGATTCGAGCTGAATTAGGAAACCCAGGAAGTTTAATCATAA------ATGATCAAATTTATAACGTTATTGTAACAGCCCATGCTTTTATTATAATTTTTTTTATAGTTATACCAATTATAATCGGAGGATTTGGAAATTGACTAGTTCCTTTAATGCTAGGAGCC--CCTGATATAGCTTTCCCACGTATAAATAATATAAGATTTTGATTATTACCCCCCTCTTTAACTCTCTTACTGATAAGAAGTATAGTAGAAAGAGGAGCCGGAACAGGATGAACTGTTTACCCTCCTTTATCAGCTAATATTGCCCATAGGGG-TCCTTCTGTGGACTTA…	------------------TCATCCAG-AAGTTT-ATATTTTAA-TTCTTCCTGGATTTGGAATTATTTCCCATATTATTAGTCAAGAAAGAGGG-AAAAAA-GAAACTTTCGGATCCTTAGGTATAATTTACGCAATAATATCCATTGGACTACTAGGA-TTTCTTGTATGAGCTCACCATATA-TTCACTGTGGGAATAGATGTTGATACCCGAGCCTATTTTACATCAGCTACAATAATTATTGCAATTCCTACCGGAATTAAAATTTTTAGCTGACTAGCTACCTTACATGGAACTCAAATTAATTACTCACCATCAATATTATGAACATTAGGATTTGTATTTTTATTTACAATTGGAGGACTTACTGGAGTAATTTTAGCTAA-TTCATCAATT…	-----------------------TGTGAGCCAGATTGGATTCTATCTTTAAAATATT-TATATTATTTTAGTACGAAAGGACCAAATATTAATTAAATT-AATTTAATTTTGAATTATATTATTATTTTGGCAGATTAGTGCTTTAAATTTAGAATTTAATTATGTAT-AATTATACAGATAATACTTGTTTTATTTGGATTTTTTGATGGTAGTAATTAGATTAGTAATTTTACTTATTAGTATTTTGGTAGGAGTTGCTTATTTAACATTATTAGAGCGTAAGGTTCTTGGATATATTCAGTTTCGTAAGGGACCAAATAAGGTAGGACTATTAGGAATTTTACAGCCATTTAGTGATGGCATTAAATTATTTTCTAAGGAAAGTAGTTATCCTTTA…										AGTCATATGCTTGTCTCAAAGATTAAGCCATGCATGTCTCAGTACAAGCCAAATTAAGGTGAAACCGCGAAAGGCTCATTAAATCAGTTATGGTTCCTTAGATCGTACACACATTTACTTGGATAACTGTGGTAATTCTAGAGCTAATACATGCCAACAGAACTCCGACCGGAGACGGAAGGAGTGCCTTTATTAGATCAAAACCAATCGGTGGCGCGGCTTAGGT--TGTGTCATCGTACAACATGGTGAATCTGAATAACGTTTGCTGATCGCACGGTCTCGCACCGGCGACGCATCTTTCAAATGTCTGCCTTATCAACTGTCGATGGTAGGTTCTGCGCCTACCATGGTTGTAACGGGTAACGGGGAATCAGGGTTCGATTCCGGAGAGGGAGCC…	TGCGCAAGTCATTGGGACATTAAGCGAAACCTAAAGGCGAAATGAAAGTGAA----TTCGTATCACT--------TGTGATCG----AATAGGGAGGATGATCAGGCTCAAGGACTTGAT--CCGCACTCCCGGGGCGTCTCGTGTTCATTGCGAACTGAGGCGCACCTAGAGCGTACACGCTGTGACCCGAAAGGTGGGGAACTATGCCTGATCAGGACGAAGTCAGGGGAAACCCTGATGGAGGTCCGTAGCGATTCTGACGTGCAAATCGATCGTAAGAATTTGGTATAGCGGCGATAGACTAATCGAACCATCTAGTAGCTGGTTCCCTCCGAAGTTTCCCTCAGGATAGCTGGCGCTC-------AAATAAAGCGGTCAGTCCCTACGA-GGGG…	CTTACTATCAGCAATTCCATACTTAGGCAATTCAATAGTAAACTGATTATGAGGGGGATTCGCAGTTAATAACCCGACCTTAAACCGTTTTTTTTCACTACATTTTATATTACCTTTTTTAATTATAGCTATAGTAATAATCCATCTTCTTTTTTTACATCAAACT-GGATCAAATAACCCTTTAGGAATAAATAGTAATTTAGATAAAATTCCCTTTCATCCTTACTTTTCATTTAAAGACTTATTAGGATTTATAATCCTAATATTTATATTAATATTAATTACATTAATCAACCCCTATAAACTAGGAGATCCTGATAACTTTATTCCTGCCAATCCTATAATTACCCCA------	GTACTTTATATTTTTTACTAGGAACCTGATCAGGAATAA-TTGGAACTTCATTAAGATTATTGATTCGAGCTGAATTAGGAAACCCAGGAAGTTTAATCATAA------ATGATCAAATTTATAACGTTATTGTAACAGCCCATGCTTTTATTATAATTTTTTTTATAGTTATACCAATTATAATCGGAGGATTTGGAAATTGACTAGTTCCTTTAATGCTAGGAGCC--CCTGATATAGCTTTCCCACGTATAAATAATATAAGATTTTGATTATTACCCCCCTCTTTAACTCTCTTACTGATAAGAAGTATAGTAGAAAGAGGAGCCGGAACAGGATGAACTGTTTACCCTCCTTTATCAGCTAATATTGCCCATAGGGG-TCCTTCTGTGGACTTA…	------------------TCATCCAG-AAGTTT-ATATTTTAA-TTCTTCCTGGATTTGGAATTATTTCCCATATTATTAGTCAAGAAAGAGGG-AAAAAA-GAAACTTTCGGATCCTTAGGTATAATTTACGCAATAATATCCATTGGACTACTAGGA-TTTCTTGTATGAGCTCACCATATA-TTCACTGTGGGAATAGATGTTGATACCCGAGCCTATTTTACATCAGCTACAATAATTATTGCAATTCCTACCGGAATTAAAATTTTTAGCTGACTAGCTACCTTACATGGAACTCAAATTAATTACTCACCATCAATATTATGAACATTAGGATTTGTATTTTTATTTACAATTGGAGGACTTACTGGAGTAATTTTAGCTAA-TTCATCAATT…	-----------------------TGTGAGCCAGATTGGATTCTATCTTTAAAATATT-TATATTATTTTAGTACGAAAGGACCAAATATTAATTAAATT-AATTTAATTTTGAATTATATTATTATTTTGGCAGATTAGTGCTTTAAATTTAGAATTTAATTATGTAT-AATTATACAGATAATACTTGTTTTATTTGGATTTTTTGATGGTAGTAATTAGATTAGTAATTTTACTTATTAGTATTTTGGTAGGAGTTGCTTATTTAACATTATTAGAGCGTAAGGTTCTTGGATATATTCAGTTTCGTAAGGGACCAAATAAGGTAGGACTATTAGGAATTTTACAGCCATTTAGTGATGGCATTAAATTATTTTCTAAGGAAAGTAGTTATCCTTTA…
	x			x			x	x		x	>I2	I2	Graciliella metohijensis (Zariquiey, 1927)	>Graciliella_metohijensis_I2	Crna Gora, Golija, Donje Čarađe, pećina Prljača				KU958640	KX011078							KU958640	KX011078										>Graciliella_metohijensis_I2	>Graciliella_metohijensis_I2	>Graciliella_metohijensis_I2							>Graciliella_metohijensis_I2		>Graciliella_metohijensis_I2
																AGTCATATGCTTGTCTCAAAGATTAAGCCATGCATGTCTCAGTACAAGCCATATTAAGGTGAAACCGCGAAAGGCTCATTAAATCAGTTATGGTTCCTTAGATCGTACACACATTTACTTGGATAACTGTGGTAATTCTAGAGCTAATACATGCCAACAGAACTCCGACCGGAGACGGAAGGAGTGCCTTTATTAGATCAAAACCAATCGGTGGCGCGGCTTAGGT--TGTGTCATCGTACAAAATGGTGAATCTGAATAACGTTTGCTGATCGCACGGTCTCGCACCGGCGACGCATCTTTCAAATGTCTGCCTTATCAACTGTCGATGGTAGGTTCTGCGCCTACCATGGTTGTAACGGGTAACGGGGAATCAGGGTTCGATTCCGGAGAGGGAGCC…	TGCGCAAGTCATTGGGACATTAAGCGAAACCTAAAGGCGAAATGAAAGTGAA----TTCGTATCACT--------TGTGATCG----AATAGGGAGGATGGTCTGGCTCAAGGGCTGGAC--CCGCACTCCCAGGGCGTCTCGTGTTCATTGCGAACTGAGGCGCACCTAGAGCGTACACGCTGGGACCCGAAAGATGGGGAACTATGCCTGATCAGGACGAAGTCAGGGGAAACCCTGATGGAGGTCCGTAGCGATTCTGACGTGCAAATCGATCGTAAGAATTTGGTATAGCGGCGATAGACTAATCGAACCATCTAGTAGCTGGTTCCCTCCGAAGTTTCCCTCAGGATAGCTGGCGCTC-------AAATAAAGCGGACAGTCCCTAAAA-GGGG…		GAACTTTATACTTTATTCTTGGATCCTGAGCAGGAATAA-TTGGAACATCTCTAAGACTCTTAATTCGAGCTGAATTAGGAAATCCAGGAAGATTAATTATAA------ATGACCAAATTTATAATGTTATTGTTACAGCTCATGCTTTTATTATAATCTTTTTTATAGTAATACCAATTATAATTGGAGGATTTGGTAACTGATTAATTCCATTAATATTAGGAGCC--CCTGATATAGCATTTCCACGTATAAATAATATAAGATTTTGATTACTACCCCCTTCTTTAATTCTTTTACTTATAAGAAGATTAATTGAAAGAGGAGCAGGAACAGGATGAACTGTATATCCTCCACTATCAGCTAATATTGCTCATAGCGG-CCCCTCAGTAGACTTA…	------------------TCACCCAG-AAGTCT-ATATTTTAA-TTCTTCCAGGATTTGGAATTATTTCTCATATTATTAGCCAAGAAAGTGGT-AAAAAA-GAAACTTTTGGATCTCTAGGTATAATTTATGCAATAATATCTATTGGCTTATTAGGA-TTTTTAGTATGAGCTCATCATATA-TTTACTGTAGGAATAGACGTAGATACCCGAGCTTATTTTACTTCTGCTACAATAATTATTGCAATTCCTACGGGAATTAAAATTTTTAGTTGATTAGCCACTTTACATGGCACTCAATTTATCTATTCCCCAGCAATATTATGAGCATTAGGATTTGTATTTCTATTCACTATTGGAGGCCTTACTGGAGTAATTTTAGCTAA-TTCATCTATT…	-----------------------TGTGAGCCAGATTGGATTCTATCTTTAAAATAA--TGTAATATTTTAGTACGAAAGGACCAAATATTAATTATATT-AATTTATATAAGAATAATATTATTACTTTGGCAGATAAGTGCTTTAAATTTAGAATTTAATTATGTATTTAAAATACATGTAATACTTGTTTGTTTGAGATTTTTATTTTATACTGATTAATTTATTAATTTTATTAGTTAGTGTTTTAGTAGGGGTGGCTTATTTAACTTTATTAGAACGTAAAGTTTTAGGTTATATTCAAGTTCGTAAGGGTCCTAATAAAGTAGGTATATTAGGAATTTTACAACCATTTAGAGATGGTATTAAGTTATTTTCTAAAGAAATAAGATATCCTTTA…										AGTCATATGCTTGTCTCAAAGATTAAGCCATGCATGTCTCAGTACAAGCCATATTAAGGTGAAACCGCGAAAGGCTCATTAAATCAGTTATGGTTCCTTAGATCGTACACACATTTACTTGGATAACTGTGGTAATTCTAGAGCTAATACATGCCAACAGAACTCCGACCGGAGACGGAAGGAGTGCCTTTATTAGATCAAAACCAATCGGTGGCGCGGCTTAGGT--TGTGTCATCGTACAAAATGGTGAATCTGAATAACGTTTGCTGATCGCACGGTCTCGCACCGGCGACGCATCTTTCAAATGTCTGCCTTATCAACTGTCGATGGTAGGTTCTGCGCCTACCATGGTTGTAACGGGTAACGGGGAATCAGGGTTCGATTCCGGAGAGGGAGCC…	TGCGCAAGTCATTGGGACATTAAGCGAAACCTAAAGGCGAAATGAAAGTGAA----TTCGTATCACT--------TGTGATCG----AATAGGGAGGATGGTCTGGCTCAAGGGCTGGAC--CCGCACTCCCAGGGCGTCTCGTGTTCATTGCGAACTGAGGCGCACCTAGAGCGTACACGCTGGGACCCGAAAGATGGGGAACTATGCCTGATCAGGACGAAGTCAGGGGAAACCCTGATGGAGGTCCGTAGCGATTCTGACGTGCAAATCGATCGTAAGAATTTGGTATAGCGGCGATAGACTAATCGAACCATCTAGTAGCTGGTTCCCTCCGAAGTTTCCCTCAGGATAGCTGGCGCTC-------AAATAAAGCGGACAGTCCCTAAAA-GGGG…	-----------------------------------------------------------------------------------------------------------------------------------------------------------------------------------------------------------------------------------------------------------------------------------------------------------------------------------------------------------------------	GAACTTTATACTTTATTCTTGGATCCTGAGCAGGAATAA-TTGGAACATCTCTAAGACTCTTAATTCGAGCTGAATTAGGAAATCCAGGAAGATTAATTATAA------ATGACCAAATTTATAATGTTATTGTTACAGCTCATGCTTTTATTATAATCTTTTTTATAGTAATACCAATTATAATTGGAGGATTTGGTAACTGATTAATTCCATTAATATTAGGAGCC--CCTGATATAGCATTTCCACGTATAAATAATATAAGATTTTGATTACTACCCCCTTCTTTAATTCTTTTACTTATAAGAAGATTAATTGAAAGAGGAGCAGGAACAGGATGAACTGTATATCCTCCACTATCAGCTAATATTGCTCATAGCGG-CCCCTCAGTAGACTTA…	------------------TCACCCAG-AAGTCT-ATATTTTAA-TTCTTCCAGGATTTGGAATTATTTCTCATATTATTAGCCAAGAAAGTGGT-AAAAAA-GAAACTTTTGGATCTCTAGGTATAATTTATGCAATAATATCTATTGGCTTATTAGGA-TTTTTAGTATGAGCTCATCATATA-TTTACTGTAGGAATAGACGTAGATACCCGAGCTTATTTTACTTCTGCTACAATAATTATTGCAATTCCTACGGGAATTAAAATTTTTAGTTGATTAGCCACTTTACATGGCACTCAATTTATCTATTCCCCAGCAATATTATGAGCATTAGGATTTGTATTTCTATTCACTATTGGAGGCCTTACTGGAGTAATTTTAGCTAA-TTCATCTATT…	-----------------------TGTGAGCCAGATTGGATTCTATCTTTAAAATAA--TGTAATATTTTAGTACGAAAGGACCAAATATTAATTATATT-AATTTATATAAGAATAATATTATTACTTTGGCAGATAAGTGCTTTAAATTTAGAATTTAATTATGTATTTAAAATACATGTAATACTTGTTTGTTTGAGATTTTTATTTTATACTGATTAATTTATTAATTTTATTAGTTAGTGTTTTAGTAGGGGTGGCTTATTTAACTTTATTAGAACGTAAAGTTTTAGGTTATATTCAAGTTCGTAAGGGTCCTAATAAAGTAGGTATATTAGGAATTTTACAACCATTTAGAGATGGTATTAAGTTATTTTCTAAAGAAATAAGATATCCTTTA…		GAACTTTATACTTTATTCTTGGATCCTGAGCAGGAATAA-TTGGAACATCTCTAAGACTCTTAATTCGAGCTGAATTAGGAAATCCAGGAAGATTAATTATAA------ATGACCAAATTTATAATGTTATTGTTACAGCTCATGCTTTTATTATAATCTTTTTTATAGTAATACCAATTATAATTGGAGGATTTGGTAACTGATTAATTCCATTAATATTAGGAGCC--CCTGATATAGCATTTCCACGTATAAATAATATAAGATTTTGATTACTACCCCCTTCTTTAATTCTTTTACTTATAAGAAGATTAATTGAAAGAGGAGCAGGAACAGGATGAACTGTATATCCTCCACTATCAGCTAATATTGCTCATAGCGG-CCCCTCAGTAGACTTA…	------------------TCACCCAG-AAGTCT-ATATTTTAA-TTCTTCCAGGATTTGGAATTATTTCTCATATTATTAGCCAAGAAAGTGGT-AAAAAA-GAAACTTTTGGATCTCTAGGTATAATTTATGCAATAATATCTATTGGCTTATTAGGA-TTTTTAGTATGAGCTCATCATATA-TTTACTGTAGGAATAGACGTAGATACCCGAGCTTATTTTACTTCTGCTACAATAATTATTGCAATTCCTACGGGAATTAAAATTTTTAGTTGATTAGCCACTTTACATGGCACTCAATTTATCTATTCCCCAGCAATATTATGAGCATTAGGATTTGTATTTCTATTCACTATTGGAGGCCTTACTGGAGTAATTTTAGCTAA-TTCATCTATT…	-----------------------TGTGAGCCAGATTGGATTCTATCTTTAAAATAA--TGTAATATTTTAGTACGAAAGGACCAAATATTAATTATATT-AATTTATATAAGAATAATATTATTACTTTGGCAGATAAGTGCTTTAAATTTAGAATTTAATTATGTATTTAAAATACATGTAATACTTGTTTGTTTGAGATTTTTATTTTATACTGATTAATTTATTAATTTTATTAGTTAGTGTTTTAGTAGGGGTGGCTTATTTAACTTTATTAGAACGTAAAGTTTTAGGTTATATTCAAGTTCGTAAGGGTCCTAATAAAGTAGGTATATTAGGAATTTTACAACCATTTAGAGATGGTATTAAGTTATTTTCTAAAGAAATAAGATATCCTTTA…							----------------------------------------------------------------------------------------------------------------------------------------------------------------------------------------------------------------------------------------------------------------------------------------------------------------------------------------------------------------------------NNNNN-----GAACTTTATACTTTATTCTTGGATC…		GAACTTTATACTTTATTCTTGGATCCTGAGCAGGAATAA-TTGGAACATCTCTAAGACTCTTAATTCGAGCTGAATTAGGAAATCCAGGAAGATTAATTATAA------ATGACCAAATTTATAATGTTATTGTTACAGCTCATGCTTTTATTATAATCTTTTTTATAGTAATACCAATTATAATTGGAGGATTTGGTAACTGATTAATTCCATTAATATTAGGAGCC--CCTGATATAGCATTTCCACGTATAAATAATATAAGATTTTGATTACTACCCCCTTCTTTAATTCTTTTACTTATAAGAAGATTAATTGAAAGAGGAGCAGGAACAGGATGAACTGTATATCCTCCACTATCAGCTAATATTGCTCATAGCGG-CCCCTCAGTAGACTTA…
											>I3	I3	Anthroherpon sinjajevina	>Anthroherpon_sinjajevina_I3	#N/A									MH348425	MH348498	MH348347		MH348330	MH348410
																AGTCATATGCTTGTCTCAAAGATTAAGCCATGCATGTCTCAGTACAAGCCAAATTAAGGTGAAACCGCGAAAGGCTCATTAAATCAGTTATGGTTCCTTAGATCGTACACACATTTACTTGGATAACTGTGGTAATTCTAGAGCTAATACATGCCAACAGAACTCCGACCGGAGACGGAAGGAGTGCCTTTATTAGATCAAAACCAATCGGTGGCGCGGCTTAGGT--CGTGTCATCGTACAACATGGTGAATCTGAATAACGTTTGCTGATCGCACGGTCTCGCACCGGCGACGCATCTTTCAAATGTCTGCCTTATCAACTGTCGATGGTAGGTTCTGCGCCTACCATGGTTGTAACGGGTAACGGGGAATCAGGGTTCGATTCCGGAGAGGGAGCC…	TGCGCAAGTCATTGGGACATTAAGCGAAACCTAAAGGCGAAATGAAAGTGAA----TTCGTATCACT--------TGTGATCG----AATAGGGAGGATGATCAGGCTCAAGGACTTGAT--CCGCACTCCCGGGGCGTCTCGTGTTCATTGCGAACTGAGGCGCACCTAGAGCGTACACGCTGTGACCCGAAAGGTGGGGAACTATGCCTGATCAGGACGAAGTCAGGGGAAACCCTGATGGAGGTCCGTAGCGATTCTGACGTGCAAATCGATCGTAAGAATTTGGTATAGCGGCGATAGACTAATCGAACCATCTAGTAGCTGGTTCCCTCCGAAGTTTCCCTCAGGATAGCTGGCGCTC-------AAATAAAGCGGACAGTCCCTATAA-GGGA…	CTTATTATCAGCAATTCCGTACTTAGGTACCTCAATAGTAACATGACTATGAGGAGGATTTGCAGTTAATAATCCCACATTAAATCGATTCTTTTCACTACATTTTATATTACCCTTCTTAATTATAGCTCTAGTAATAATTCACCTACTTTTTTTACATCAAACC-GGATCAAATAACCCCTTAGGAATAAACAGCAACTTAGATAAAATTCCTTTTCATCCTTATTTCTCATTAAAAGACTTATTAGGATTTATAATTATATTATTTATTTTAATACTAATTACATTAATCAGCCCTTATAAATTAGGAGACCCTGATAACTTTATTCCCGCTAATCCAATAATTACCCCCATCCA-		------------------CCACCCAG-AAGTCT-ACATTTTAA-TCCTTCCTGGATTTGGNATTATTTCTCATATTATCAGACAAGAAAGAGGA-AAAAAA-GAAACTTTTGGGTCCTTAGGAATAATTTATGCAATAATATCTATTGGTTTATTAGGT-TTCCTAGTATGAGCACACCATATA-TTCACTGTAGGAATAGACGTAGATACTCGAGCTTATTTCACATCAGCTACAATAATTATTGCAATTCCCACAGGAATTAAAATTTTTAGTTGATTAGCTACTTTACATGGAACTCAAATCAATTACTCGCCATCAATACTATGAACACTCGGATTTGTATTTTTATTTACAATTGGGGGACTTACTGGAGTAATTTTAGCTAA-TTCATCAATC…	-----------------------TGTGAGCCAGATTGGATTCTATCTTTAAGATATT-TATATTATTTTAGTACGAAAGGACCAGATATTAGTTAAATT-AATTTTATTTTGAATTATATTATTATTTTGGCAGATTAGTGCTTTAAATTTAGAATTTAATTATGTAT-AGTTATACAGATAATACTTGTTTTATTTGGATTTTTTTATGTTAATTATTAGTTTGTTAATTTTACTTATTAGTATTTTAGTAGGGGTTGCATATTTAACATTATTGGAGCGTAAGGTTCTTGGATATATTCAATTTCGTAAGGGTCCAAATAAGGTTGGATTATTAGGAATTTTACAACCTTTTAGTGATGGTATTAAATTATTTTCTAAGGAAAGGATATATCCTTTA…										AGTCATATGCTTGTCTCAAAGATTAAGCCATGCATGTCTCAGTACAAGCCAAATTAAGGTGAAACCGCGAAAGGCTCATTAAATCAGTTATGGTTCCTTAGATCGTACACACATTTACTTGGATAACTGTGGTAATTCTAGAGCTAATACATGCCAACAGAACTCCGACCGGAGACGGAAGGAGTGCCTTTATTAGATCAAAACCAATCGGTGGCGCGGCTTAGGT--CGTGTCATCGTACAACATGGTGAATCTGAATAACGTTTGCTGATCGCACGGTCTCGCACCGGCGACGCATCTTTCAAATGTCTGCCTTATCAACTGTCGATGGTAGGTTCTGCGCCTACCATGGTTGTAACGGGTAACGGGGAATCAGGGTTCGATTCCGGAGAGGGAGCC…	TGCGCAAGTCATTGGGACATTAAGCGAAACCTAAAGGCGAAATGAAAGTGAA----TTCGTATCACT--------TGTGATCG----AATAGGGAGGATGATCAGGCTCAAGGACTTGAT--CCGCACTCCCGGGGCGTCTCGTGTTCATTGCGAACTGAGGCGCACCTAGAGCGTACACGCTGTGACCCGAAAGGTGGGGAACTATGCCTGATCAGGACGAAGTCAGGGGAAACCCTGATGGAGGTCCGTAGCGATTCTGACGTGCAAATCGATCGTAAGAATTTGGTATAGCGGCGATAGACTAATCGAACCATCTAGTAGCTGGTTCCCTCCGAAGTTTCCCTCAGGATAGCTGGCGCTC-------AAATAAAGCGGACAGTCCCTATAA-GGGA…	CTTATTATCAGCAATTCCGTACTTAGGTACCTCAATAGTAACATGACTATGAGGAGGATTTGCAGTTAATAATCCCACATTAAATCGATTCTTTTCACTACATTTTATATTACCCTTCTTAATTATAGCTCTAGTAATAATTCACCTACTTTTTTTACATCAAACC-GGATCAAATAACCCCTTAGGAATAAACAGCAACTTAGATAAAATTCCTTTTCATCCTTATTTCTCATTAAAAGACTTATTAGGATTTATAATTATATTATTTATTTTAATACTAATTACATTAATCAGCCCTTATAAATTAGGAGACCCTGATAACTTTATTCCCGCTAATCCAATAATTACCCCCATCCA-	---------------------------------------------------------------------------------------------------------------------------------------------------------------------------------------------------------------------------------------------------------------------------------------------------------------------------------------------------------------------------------------------------------------…	------------------CCACCCAG-AAGTCT-ACATTTTAA-TCCTTCCTGGATTTGGNATTATTTCTCATATTATCAGACAAGAAAGAGGA-AAAAAA-GAAACTTTTGGGTCCTTAGGAATAATTTATGCAATAATATCTATTGGTTTATTAGGT-TTCCTAGTATGAGCACACCATATA-TTCACTGTAGGAATAGACGTAGATACTCGAGCTTATTTCACATCAGCTACAATAATTATTGCAATTCCCACAGGAATTAAAATTTTTAGTTGATTAGCTACTTTACATGGAACTCAAATCAATTACTCGCCATCAATACTATGAACACTCGGATTTGTATTTTTATTTACAATTGGGGGACTTACTGGAGTAATTTTAGCTAA-TTCATCAATC…	-----------------------TGTGAGCCAGATTGGATTCTATCTTTAAGATATT-TATATTATTTTAGTACGAAAGGACCAGATATTAGTTAAATT-AATTTTATTTTGAATTATATTATTATTTTGGCAGATTAGTGCTTTAAATTTAGAATTTAATTATGTAT-AGTTATACAGATAATACTTGTTTTATTTGGATTTTTTTATGTTAATTATTAGTTTGTTAATTTTACTTATTAGTATTTTAGTAGGGGTTGCATATTTAACATTATTGGAGCGTAAGGTTCTTGGATATATTCAATTTCGTAAGGGTCCAAATAAGGTTGGATTATTAGGAATTTTACAACCTTTTAGTGATGGTATTAAATTATTTTCTAAGGAAAGGATATATCCTTTA…
											>I4	I4	Anthroherpon matzenaueri sp.	>Anthroherpon_matzenaueri_sp._I4	#N/A
																AGTCATATGCTTGTCTCAAAGATTAAGCCATGCATGTCTCAGTACAAGCCAAATTAAGGTGAAACCGCGAAAGGCTCATTAAATCAGTTATGGTTCCTTAGATCGTACACACATTTACTTGGATAACTGTGGTAATTCTAGAGCTAATACATGCCAACAGAACTCCGACCGGAGACGGAAGGAGTGCCTTTATTAGATCAAAACCAATCGGTGGCGCGGCTTAGGT--CGTGTCATCGTACAACATGGTGAATCTGAATAACGTTTGCTGATCGCACGGTCTCGCACCGGCGACGCATCTTTCAAATGTCTGCCTTATCAACTGTCGATGGTAGGTTCTGCGCCTACCATGGTTGTAACGGGTAACGGGGAATCAGGGTTCGATTCCGGAGAGGGAGCC…	TGCGCAAGTCATTGGGACATTAAGCGAAACCTAAAGGCGAAATGAAAGTGAA----TTCGTATCACT--------TGTGATCG----AATAGGGAGGATGATCAGGCTCAAGGACTTGAT--CCGCACTCCCGGGGCGTCTCGTGTTCATTGCGAACTGAGGCGCACCTAGAGCGTACACGCTGTGACCCGAAAGGTGGGGAACTATGCCTGATCAGGACGAAGTCAGGGGAAACCCTGATGGAGGTCCGTAGCGATTCTGACGTGCAAATCGATCGTAAGAATTTGGTATAGCGGCGATAGACTAATCGAACCATCTAGTAGCTGGTTCCCTCCGAAGTTTCCCTCAGGATAGCTGGCGCTC-------AAATAAAGCGGACAGTCCCTATAA-GGGA…	CTTATTATCAGCAATTCCATACTTAGGTACCTCAATAGTGACCTGATTATGAGGGGGATTTGCAGTTAATAATCCTACATTAAATCGATTCTTTTCACTACATTTTATATTACCATTCTTAATTATAGCCCTAGTAATGATTCACCTACTTTTTTTACATCAAACT-GGATCAAATAACCCTTTAGGAATAAATAGCAACTTAGATAAAATTCCTTTTCACCCTTATTTCTCATTAAAAGACTTATTAGGATTTATAATTATATTATTTATTTTAATACTAATTACACTAATCAGCCCTTATAAATTAGGAGACCCTGATAACTTTATTCCCGCTAATCCAATAATCACCCCCATCCA-		------------------TCACCCAG-AAGTCT-ACATTTTAA-TCCTTCCTGGATTTGGAATTATTTCTCATATTATTAGACAAGAAAGAGGA-AAAAAA-GAAACTTTTGGATCCTTAGGAATAATTTATGCAATAATATCTATCGGTTTACTAGGT-TTCCTAGTATGAGCACACCATATA-TTTACTGTCGGAATAGACGTGGATACTCGAGCTTATTTCACATCAGCTACAATAATTATTGCAATTCCCACAGGAATTAAAATTTTTAGTTGATTAGCTACTTTACATGGAACTCAAATCAATTATTCACCATCAATACTATGAACACTCGGATTTGTATTTTTATTTACAATTGGAGGACTTACTGGAGTAATTTTAGCTAA-TTCATCAATC…	-----------------------TGTGAGCCAGATTGGATTCTATCTTTAAGATATT-TATATTATTTTAGTACGAAAGGACCAGATATTAGTTAAATT-AATTTTATTTTGAATTATATTATTATTTTGGCAGATTAGTGCTTTAAATTTAGAATTTAATTATGTAT-AATTATACAGATAATACTTGTTTTATTTGGATTTTTTTATATTAATTATTAGGTTGGTAATTTTACTTATTAGTATTTTAGTGGGGGTTGCATATTTAACATTATTGGAGCGTAAGGTTCTTGGGTATATTCAATTTCGTAAAGGTCCAAATAAGGTTGGGCTATTAGGAATTTTACAGCCTTTTAGTGACGGTATTAAATTATTTTCTAAGGAAAGGATGTATCCTTTA…										AGTCATATGCTTGTCTCAAAGATTAAGCCATGCATGTCTCAGTACAAGCCAAATTAAGGTGAAACCGCGAAAGGCTCATTAAATCAGTTATGGTTCCTTAGATCGTACACACATTTACTTGGATAACTGTGGTAATTCTAGAGCTAATACATGCCAACAGAACTCCGACCGGAGACGGAAGGAGTGCCTTTATTAGATCAAAACCAATCGGTGGCGCGGCTTAGGT--CGTGTCATCGTACAACATGGTGAATCTGAATAACGTTTGCTGATCGCACGGTCTCGCACCGGCGACGCATCTTTCAAATGTCTGCCTTATCAACTGTCGATGGTAGGTTCTGCGCCTACCATGGTTGTAACGGGTAACGGGGAATCAGGGTTCGATTCCGGAGAGGGAGCC…	TGCGCAAGTCATTGGGACATTAAGCGAAACCTAAAGGCGAAATGAAAGTGAA----TTCGTATCACT--------TGTGATCG----AATAGGGAGGATGATCAGGCTCAAGGACTTGAT--CCGCACTCCCGGGGCGTCTCGTGTTCATTGCGAACTGAGGCGCACCTAGAGCGTACACGCTGTGACCCGAAAGGTGGGGAACTATGCCTGATCAGGACGAAGTCAGGGGAAACCCTGATGGAGGTCCGTAGCGATTCTGACGTGCAAATCGATCGTAAGAATTTGGTATAGCGGCGATAGACTAATCGAACCATCTAGTAGCTGGTTCCCTCCGAAGTTTCCCTCAGGATAGCTGGCGCTC-------AAATAAAGCGGACAGTCCCTATAA-GGGA…	CTTATTATCAGCAATTCCATACTTAGGTACCTCAATAGTGACCTGATTATGAGGGGGATTTGCAGTTAATAATCCTACATTAAATCGATTCTTTTCACTACATTTTATATTACCATTCTTAATTATAGCCCTAGTAATGATTCACCTACTTTTTTTACATCAAACT-GGATCAAATAACCCTTTAGGAATAAATAGCAACTTAGATAAAATTCCTTTTCACCCTTATTTCTCATTAAAAGACTTATTAGGATTTATAATTATATTATTTATTTTAATACTAATTACACTAATCAGCCCTTATAAATTAGGAGACCCTGATAACTTTATTCCCGCTAATCCAATAATCACCCCCATCCA-	---------------------------------------------------------------------------------------------------------------------------------------------------------------------------------------------------------------------------------------------------------------------------------------------------------------------------------------------------------------------------------------------------------------…	------------------TCACCCAG-AAGTCT-ACATTTTAA-TCCTTCCTGGATTTGGAATTATTTCTCATATTATTAGACAAGAAAGAGGA-AAAAAA-GAAACTTTTGGATCCTTAGGAATAATTTATGCAATAATATCTATCGGTTTACTAGGT-TTCCTAGTATGAGCACACCATATA-TTTACTGTCGGAATAGACGTGGATACTCGAGCTTATTTCACATCAGCTACAATAATTATTGCAATTCCCACAGGAATTAAAATTTTTAGTTGATTAGCTACTTTACATGGAACTCAAATCAATTATTCACCATCAATACTATGAACACTCGGATTTGTATTTTTATTTACAATTGGAGGACTTACTGGAGTAATTTTAGCTAA-TTCATCAATC…	-----------------------TGTGAGCCAGATTGGATTCTATCTTTAAGATATT-TATATTATTTTAGTACGAAAGGACCAGATATTAGTTAAATT-AATTTTATTTTGAATTATATTATTATTTTGGCAGATTAGTGCTTTAAATTTAGAATTTAATTATGTAT-AATTATACAGATAATACTTGTTTTATTTGGATTTTTTTATATTAATTATTAGGTTGGTAATTTTACTTATTAGTATTTTAGTGGGGGTTGCATATTTAACATTATTGGAGCGTAAGGTTCTTGGGTATATTCAATTTCGTAAAGGTCCAAATAAGGTTGGGCTATTAGGAATTTTACAGCCTTTTAGTGACGGTATTAAATTATTTTCTAAGGAAAGGATGTATCCTTTA…
		x	x		x						>I5	I5	Anthroherpon matulici	>Anthroherpon_matulici_I5	#N/A	KU980186	KX121056		-	KX121115				KU980186	KX121056	MH368214		KX121115	MH368219													>Anthroherpon_matulici_I5	>Anthroherpon_matulici_I5	>Anthroherpon_matulici_I5	>Anthroherpon_matulici_I5
																AGTCATATGCTTGTCTCAAAGATTAAGCCATGCATGTCTCAGTACAAGCCAAATTAAGGTGAAACCGCGAAAGGCTCATTAAATCAGTTATGGTTCCTTAGATCGTACACACATTTACTTGGATAACTGTGGTAATTCTAGAGCTAATACATGCCAACAGAACTCCGACCGGAGACGGAAGGAGTGCCTTTATTAGATCAAAACCAATCGGTGGCGCGGCTTAGGT--CGTGACATCGTACAACATGGTGAATCTGAATAACGTTTGCTGATCGCACGGTCTCGCACCGGCGACGCATCTTTCAAATGTCTGCCTTATCAACTGTCGATGGTAGGTTCTGCGCCTACCATGGTTGTAACGGGTAACGGGGAATCAGGGTTCGATTCCGGAGAGGGAGCC…	TGCGCAAGTCATTGGGACATTAAGCGAAACCTAAAGGCGAAATGAAAGTGAA----TTCGTATCACT--------TGTGATCG----AATAGGGAGGATGATCAGGCTCAAGGACTTGAT--CCGCACTCCCGGGGCGTCTCGTGTTCATTGCGAACTGAGGCGCACCTAGAGCGTACACGCTGTGACCCGAAAGGTGGGGAACTATGCCTGATCAGGACGAAGTCAGGGGAAACCCTGATGGAGGTCCGTAGCGATTCTGACGTGCAAATCGATCGTAAGAATTTGGTATAGCGGCGATAGACTAATCGAACCATCTAGTAGCTGGTTCCCTCCGAAGTTTCCCTCAGGATAGCTGGCGCTC-------AAATAAAGCGGACAGTCCCTATAA-GGGA…	CTTATTATCAGCAATTCCATACTTAGGTACCTCAATAGTGACCTGATTATGAGGGGGATTTGCAGTTAATAATCCCACATTAAATCGATTCTTTTCACTACATTTTATATTACCATTCTTAATTATAGCCCTAGTAATGATTCACCTACTTTTTTTACATCAAACT-GGATCAAATAACCCTTTAGGAATAAATAGCAACTTAGATAAAATTCCTTTTCACCCTTATTTCTCATTAAAAGACTTATTAGGATTTATAATTATATTATTTATTTTAATACTAATTACACTAATCAGCCCTTATAAATTAGGAGACCCTGATAACTTTATTCCCGCTAATCCAATAATCACCCCCATCCA-		------------------CCACCCAG-AAGTCT-ACATTTTAA-TCCTTCCTGGATTTGGAATTATTTCTCATATTATTAGACAAGAAAGAGGA-AAAAAA-GAAACTTTTGGATCCTTAGGAATAATTTATGCAATAATATCTATCGGTTTACTAGGT-TTCCTAGTATGAGCACACCATATA-TTTACTGTCGGAATAGACGTGGATACTCGAGCTTATTTCACATCAGCTACAATAATTATTGCAATTCCCACGGGAATTAAAATTTTTAGTTGATTAGCTACTTTACATGGAGCTCAGATCAATTATTCACCATCAATACTATGAACACTCGGATTTGTATTTTTATTTACAATTGGAGGACTTACTGGGGTAATTTTAGCTAA-TTCATCAATC…	-----------------------TGTGAGCCAGATTGGATTCTATCTTTAAGATATT-TATATTATTTTAGTACGAAAGGACCAGATATTAGTTAAATT-AATTTTATTTTGAATTATATTATTATTTTGGCAGATTAGTGCTTTAAATTTAGAATTTAATTATGTAT-AATTATACAGATAATACTTGTTTTATTTGGATTTTTTTATATTAATTATTAGGTTGTTAATTTTACTTATTAGTATTTTAGTAGGGGTTGCATATTTAACATTATTGGAGCGTAAGGTTCTTGGGTATATTCAATTTCGTAAAGGTCCAAATAAGGTTGGACTATTAGGAATTTTACAGCCTTTTAGTGATGGTATTAAATTATTTTCTAAGGAAAGGATTTATCCTTTA…										AGTCATATGCTTGTCTCAAAGATTAAGCCATGCATGTCTCAGTACAAGCCAAATTAAGGTGAAACCGCGAAAGGCTCATTAAATCAGTTATGGTTCCTTAGATCGTACACACATTTACTTGGATAACTGTGGTAATTCTAGAGCTAATACATGCCAACAGAACTCCGACCGGAGACGGAAGGAGTGCCTTTATTAGATCAAAACCAATCGGTGGCGCGGCTTAGGT--CGTGACATCGTACAACATGGTGAATCTGAATAACGTTTGCTGATCGCACGGTCTCGCACCGGCGACGCATCTTTCAAATGTCTGCCTTATCAACTGTCGATGGTAGGTTCTGCGCCTACCATGGTTGTAACGGGTAACGGGGAATCAGGGTTCGATTCCGGAGAGGGAGCC…	TGCGCAAGTCATTGGGACATTAAGCGAAACCTAAAGGCGAAATGAAAGTGAA----TTCGTATCACT--------TGTGATCG----AATAGGGAGGATGATCAGGCTCAAGGACTTGAT--CCGCACTCCCGGGGCGTCTCGTGTTCATTGCGAACTGAGGCGCACCTAGAGCGTACACGCTGTGACCCGAAAGGTGGGGAACTATGCCTGATCAGGACGAAGTCAGGGGAAACCCTGATGGAGGTCCGTAGCGATTCTGACGTGCAAATCGATCGTAAGAATTTGGTATAGCGGCGATAGACTAATCGAACCATCTAGTAGCTGGTTCCCTCCGAAGTTTCCCTCAGGATAGCTGGCGCTC-------AAATAAAGCGGACAGTCCCTATAA-GGGA…	CTTATTATCAGCAATTCCATACTTAGGTACCTCAATAGTGACCTGATTATGAGGGGGATTTGCAGTTAATAATCCCACATTAAATCGATTCTTTTCACTACATTTTATATTACCATTCTTAATTATAGCCCTAGTAATGATTCACCTACTTTTTTTACATCAAACT-GGATCAAATAACCCTTTAGGAATAAATAGCAACTTAGATAAAATTCCTTTTCACCCTTATTTCTCATTAAAAGACTTATTAGGATTTATAATTATATTATTTATTTTAATACTAATTACACTAATCAGCCCTTATAAATTAGGAGACCCTGATAACTTTATTCCCGCTAATCCAATAATCACCCCCATCCA-	---------------------------------------------------------------------------------------------------------------------------------------------------------------------------------------------------------------------------------------------------------------------------------------------------------------------------------------------------------------------------------------------------------------…	------------------CCACCCAG-AAGTCT-ACATTTTAA-TCCTTCCTGGATTTGGAATTATTTCTCATATTATTAGACAAGAAAGAGGA-AAAAAA-GAAACTTTTGGATCCTTAGGAATAATTTATGCAATAATATCTATCGGTTTACTAGGT-TTCCTAGTATGAGCACACCATATA-TTTACTGTCGGAATAGACGTGGATACTCGAGCTTATTTCACATCAGCTACAATAATTATTGCAATTCCCACGGGAATTAAAATTTTTAGTTGATTAGCTACTTTACATGGAGCTCAGATCAATTATTCACCATCAATACTATGAACACTCGGATTTGTATTTTTATTTACAATTGGAGGACTTACTGGGGTAATTTTAGCTAA-TTCATCAATC…	-----------------------TGTGAGCCAGATTGGATTCTATCTTTAAGATATT-TATATTATTTTAGTACGAAAGGACCAGATATTAGTTAAATT-AATTTTATTTTGAATTATATTATTATTTTGGCAGATTAGTGCTTTAAATTTAGAATTTAATTATGTAT-AATTATACAGATAATACTTGTTTTATTTGGATTTTTTTATATTAATTATTAGGTTGTTAATTTTACTTATTAGTATTTTAGTAGGGGTTGCATATTTAACATTATTGGAGCGTAAGGTTCTTGGGTATATTCAATTTCGTAAAGGTCCAAATAAGGTTGGACTATTAGGAATTTTACAGCCTTTTAGTGATGGTATTAAATTATTTTCTAAGGAAAGGATTTATCCTTTA…						AGTCATATGCTTGTCTCAAAGATTAAGCCATGCATGTCTCAGTACAAGCCAAATTAAGGTGAAACCGCGAAAGGCTCATTAAATCAGTTATGGTTCCTTAGATCGTACACACATTTACTTGGATAACTGTGGTAATTCTAGAGCTAATACATGCCAACAGAACTCCGACCGGAGACGGAAGGAGTGCCTTTATTAGATCAAAACCAATCGGTGGCGCGGCTTAGGT--CGTGACATCGTACAACATGGTGAATCTGAATAACGTTTGCTGATCGCACGGTCTCGCACCGGCGACGCATCTTTCAAATGTCTGCCTTATCAACTGTCGATGGTAGGTTCTGCGCCTACCATGGTTGTAACGGGTAACGGGGAATCAGGGTTCGATTCCGGAGAGGGAGCC…	TGCGCAAGTCATTGGGACATTAAGCGAAACCTAAAGGCGAAATGAAAGTGAA----TTCGTATCACT--------TGTGATCG----AATAGGGAGGATGATCAGGCTCAAGGACTTGAT--CCGCACTCCCGGGGCGTCTCGTGTTCATTGCGAACTGAGGCGCACCTAGAGCGTACACGCTGTGACCCGAAAGGTGGGGAACTATGCCTGATCAGGACGAAGTCAGGGGAAACCCTGATGGAGGTCCGTAGCGATTCTGACGTGCAAATCGATCGTAAGAATTTGGTATAGCGGCGATAGACTAATCGAACCATCTAGTAGCTGGTTCCCTCCGAAGTTTCCCTCAGGATAGCTGGCGCTC-------AAATAAAGCGGACAGTCCCTATAA-GGGA…	---------------------------------------------------------------------------------------------------------------------------------------------------------------------------------------------------------------------------------------------------------------------------------------------------------------------------------------------------------------------------------------------------------------…	------------------CCACCCAG-AAGTCT-ACATTTTAA-TCCTTCCTGGATTTGGAATTATTTCTCATATTATTAGACAAGAAAGAGGA-AAAAAA-GAAACTTTTGGATCCTTAGGAATAATTTATGCAATAATATCTATCGGTTTACTAGGT-TTCCTAGTATGAGCACACCATATA-TTTACTGTCGGAATAGACGTGGATACTCGAGCTTATTTCACATCAGCTACAATAATTATTGCAATTCCCACGGGAATTAAAATTTTTAGTTGATTAGCTACTTTACATGGAGCTCAGATCAATTATTCACCATCAATACTATGAACACTCGGATTTGTATTTTTATTTACAATTGGAGGACTTACTGGGGTAATTTTAGCTAA-TTCATCAATC…
								x		x	>I6	I6	Anthroherpon apfelbecki apfelbecki	>Anthroherpon_apfelbecki_apfelbecki_I6	BiH, Korita, Jametina																																>Anthroherpon_apfelbecki_apfelbecki_I6		>Anthroherpon_apfelbecki_apfelbecki_I6
																AGTCATATGCTTGTCTCAAAGATTAAGCCATGCATGTCTCAGTACAAGCCATATTAAGGTGAAACCGCGAAAGGCTCATTAAATCAGTTATGGTTCCTTAGATCGTACACACATTTACTTGGATAACTGTGGTAATTCTAGAGCTAATACATGCCAACAGAACTCCGACCGGAGACGGAAGGAGTGCCTTTATTAGATCAAAACCAATCGGTGGCGCGGCTTAGGT--TGTGTCATCGTACAAAATGGTGAATCTGAATAACGTTTGCTGATCGCACGGTCTCGCACCGGCGACGCATCTTTCAAATGTCTGCCTTATCAACTGTCGATGGTAGGTTCTGCGCCTACCATGGTTGTAACGGGTAACGGGGAATCAGGGTTCGATTCCGGAGAGGGAGCC…	TGCGCAAGTCATTGGGACATTAAGCGAAACCTAAAGGCGAAATGAAAGTGAA----TTCGTATCACT--------TGTGATCG----AATAGGGAGGATGGTCTGGCTCAAGGGCTGGAC--CCGCACTCCCAGGGCGTCTCGTGTTCATTGCGAACTGAGGCGCACCTAGAGCGTACACGCTGGGACCCGAAAGATGGGGAACTATGCCTGATCAGGACGAAGTCAGGGGAAACCCTGATGGAGGTCCGTAGCGATTCTGACGTGCAAATCGATCGTAAGAATTTGGTATAGCGGCGATAGACTAATCGAACCATCTAGTAGCTGGTTCCCTCCGAAGTTTCCCTCAGGATAGCTGGCGCTC-------AAATAAAGCGGACAGTCCCTAAAA-GGGG…	TTTAATATCAGCAATCCCTTATTTAGGAAATACCTTAGTAACATGATTATGAGGTGGATTTGCTGTAAATAACCCAACACTAAATCGATTTTTCTCATTACATTTTATACTTCCTTTTTTAATTAGAGCCCTAGTAATAATTCATTTATTATTTTTACATCAAACC-GGATCGAATAATCCTCTAGGCCTAAAAAGAAATATTGATAAAATTCCATTCCACCCTTATTTCTCATTAAAAGATTTACTTGGATTCATAATTATAATATTTATATTAATCTTAATTACTTTAATTTATCCTTATAATCTAGGAGATCCAGATAACTTTATTCCAGCTAACCCAATAATTACTCCTATTCA-	-------------------------------------------------------------------------------------CAGGAAGATTAATTATAA-----GATGATCAAATTTATAATGTTATTGTTACAGCWCATGCTTTCATTATAATCTTTTTCATAGTGATACCAATTATAATCGGAGGATTTGGTAACTGATTAAT----------------------------------------------------------------------------------------------------------------------------------------------------------------------------------------------…		-------------------------TGAGCCAGATTGGATTCTATCTTTAAAATAA--TGTAATATTTTAGTACGAAAGGACCAAATATTAATTATATT-AATTTATATAAGAATAATATTATTACTTTGGCAGATAAGTGCTTTAAATYTAGAATTTAATTATGTATTTAAAATACATGTMATACTTGTTTGTTTGAGAWTTTTATTTTATATTGATTAATTTATTAATTTTATTAGTTAGTGTTTTAGTAGGGGTGGCTTATTTAACTTTATTAGAACGTAAAGTTTTAGGTTATATTCAAGTTCGTAAGGGTCCTAATAAAGTAGGTATATTAGGAATTTTACAACCATTTASAGATGGTATTARGTTATTTTCTAAAGAAATAAGATATCCTTTA…										AGTCATATGCTTGTCTCAAAGATTAAGCCATGCATGTCTCAGTACAAGCCATATTAAGGTGAAACCGCGAAAGGCTCATTAAATCAGTTATGGTTCCTTAGATCGTACACACATTTACTTGGATAACTGTGGTAATTCTAGAGCTAATACATGCCAACAGAACTCCGACCGGAGACGGAAGGAGTGCCTTTATTAGATCAAAACCAATCGGTGGCGCGGCTTAGGT--TGTGTCATCGTACAAAATGGTGAATCTGAATAACGTTTGCTGATCGCACGGTCTCGCACCGGCGACGCATCTTTCAAATGTCTGCCTTATCAACTGTCGATGGTAGGTTCTGCGCCTACCATGGTTGTAACGGGTAACGGGGAATCAGGGTTCGATTCCGGAGAGGGAGCC…	TGCGCAAGTCATTGGGACATTAAGCGAAACCTAAAGGCGAAATGAAAGTGAA----TTCGTATCACT--------TGTGATCG----AATAGGGAGGATGGTCTGGCTCAAGGGCTGGAC--CCGCACTCCCAGGGCGTCTCGTGTTCATTGCGAACTGAGGCGCACCTAGAGCGTACACGCTGGGACCCGAAAGATGGGGAACTATGCCTGATCAGGACGAAGTCAGGGGAAACCCTGATGGAGGTCCGTAGCGATTCTGACGTGCAAATCGATCGTAAGAATTTGGTATAGCGGCGATAGACTAATCGAACCATCTAGTAGCTGGTTCCCTCCGAAGTTTCCCTCAGGATAGCTGGCGCTC-------AAATAAAGCGGACAGTCCCTAAAA-GGGG…	TTTAATATCAGCAATCCCTTATTTAGGAAATACCTTAGTAACATGATTATGAGGTGGATTTGCTGTAAATAACCCAACACTAAATCGATTTTTCTCATTACATTTTATACTTCCTTTTTTAATTAGAGCCCTAGTAATAATTCATTTATTATTTTTACATCAAACC-GGATCGAATAATCCTCTAGGCCTAAAAAGAAATATTGATAAAATTCCATTCCACCCTTATTTCTCATTAAAAGATTTACTTGGATTCATAATTATAATATTTATATTAATCTTAATTACTTTAATTTATCCTTATAATCTAGGAGATCCAGATAACTTTATTCCAGCTAACCCAATAATTACTCCTATTCA-	-------------------------------------------------------------------------------------CAGGAAGATTAATTATAA-----GATGATCAAATTTATAATGTTATTGTTACAGCWCATGCTTTCATTATAATCTTTTTCATAGTGATACCAATTATAATCGGAGGATTTGGTAACTGATTAAT----------------------------------------------------------------------------------------------------------------------------------------------------------------------------------------------…	---------------------------------------------------------------------------------------------------------------------------------------------------------------------------------------------------------------------------------------------------------------------------------------------------------------------------------------------------------------------------------------------------------------…	-------------------------TGAGCCAGATTGGATTCTATCTTTAAAATAA--TGTAATATTTTAGTACGAAAGGACCAAATATTAATTATATT-AATTTATATAAGAATAATATTATTACTTTGGCAGATAAGTGCTTTAAATYTAGAATTTAATTATGTATTTAAAATACATGTMATACTTGTTTGTTTGAGAWTTTTATTTTATATTGATTAATTTATTAATTTTATTAGTTAGTGTTTTAGTAGGGGTGGCTTATTTAACTTTATTAGAACGTAAAGTTTTAGGTTATATTCAAGTTCGTAAGGGTCCTAATAAAGTAGGTATATTAGGAATTTTACAACCATTTASAGATGGTATTARGTTATTTTCTAAAGAAATAAGATATCCTTTA…											TTTAATATCAGCAATCCCTTATTTAGGAAATACCTTAGTAACATGATTATGAGGTGGATTTGCTGTAAATAACCCAACACTAAATCGATTTTTCTCATTACATTTTATACTTCCTTTTTTAATTAGAGCCCTAGTAATAATTCATTTATTATTTTTACATCAAACC-GGATCGAATAATCCTCTAGGCCTAAAAAGAAATATTGATAAAATTCCATTCCACCCTTATTTCTCATTAAAAGATTTACTTGGATTCATAATTATAATATTTATATTAATCTTAATTACTTTAATTTATCCTTATAATCTAGGAGATCCAGATAACTTTATTCCAGCTAACCCAATAATTACTCCTATTCA------NNNNN------------------------------…		-------------------------------------------------------------------------------------CAGGAAGATTAATTATAA-----GATGATCAAATTTATAATGTTATTGTTACAGCWCATGCTTTCATTATAATCTTTTTCATAGTGATACCAATTATAATCGGAGGATTTGGTAACTGATTAAT----------------------------------------------------------------------------------------------------------------------------------------------------------------------------------------------…
x											>I7	I7	Proleonhardella remyi	>Proleonhardella_remyi_I7	#N/A								yes	KX755495	KX719969	KX719876		KX671680	KX719924
																AGTCATATGCTTGTCTCAAAGATTAAGCCATGCATGTCTCAGTACAAGCCAAATTAAGGTGAAACCGCGAAAGGCTCATTAAATCAGTTATGGTTCCTTAGATCGTACTCACATTTACTTGGATAACTGTGGTAATTCTAGAGCTAATACATGCCAACAGAACTCCGACCGGAGACGGAAGGAGTGCCTTTATTAGATCAAAACCAATCGGTGGCATAGCCTCGGC--CGTGTCATCGTACAAAATGGTGAATCTGAATAACGTTTGCTGATCGCACGGTCTCGCACCGGCGACGCATCTTTCAAATGTCTGCCTTATCAACTGTCGATGGTAGGATCTGCGCCTACCATGGTTGTAACGGGTAACGGGGAATCAGGGTTCGATTCCGGAGAGGGAGCC…	TGCGCAAGTCATTGGGACTTAAAGCGAAACCTAAAGGCGTAATGAAAGTGAA----AGCGTGCCACT--------TGTGGCCG----TATAGGGAGGATGGGCTGGCCTGCGGGCCGGCT--CCGCACTCCCGGGGCGTCTCGTGTTCATTGCGAACTGAGGCGCACCTAGAGCGTACATGCTGGGACCCGAAAGATGGGGAACTATGCCTGATCAGGACGAAGTCAGGGGAAACCCTGATGGAGGTCCGTAGCGGTTCTGACGTGCAAATCGATCGTAAGAATTGGGTATAGCGGCGAAAGACTAATCGACCCATCTAGTAGCTGGTTCCCTCCGAAGTTTCCCTCAGGATAGCTGGCATTCA----T-AAAATTGGCGGACAGTCCCTAAAG-GGGA…	CTTATTATCTGCTATTCCGTACTTAGGAAAAATAATAGTTGAATGATTATGAGGGGGGTTCGCCGTAGACAATGCCACTTTAAGACGATTCTTCTCCCTTCATTTTTTCTTACCCTTTATAATTACTGCATTAGTAATAATCCACTTAATATTCTTACACCAAACA-GGTTCAAATAACCCATTAGGGCTAAATAGAAACTTAGATAAAATACCATTTCACCCTTATTTCAGCTATAAAGACATATTTGGATACAGAATTATATTATTCATATTAATAATTCTTACACTATGAAACCCTTACATATTAGGAGACCCGGATAACTYCATCCCTGCTAACCCTTTAGTAACCCCTATTCA-		------------------GCACCCGG-AAGTAT-ATATCTTAA-TCCTCCCAGGATTCGGGATTATTTCCCATATCATTAGTCAGGAAAGAGGA-AAAAAA-GAAACATTCGGCTCCTTAGGAATAATTTATGCAATAATAGCAATTGGGTTATTAGGA-TTTGTAGTATGAGCTCATCATATA-TTTACTGTCGGGATAGATGTAGATACTCGAGCTTACTTTACCTCAGCTACTATAATTATTGCTGTCCCTACAGGAATTAAAATTTTTAGTTGGTTGGCTACCCTGCATGGTACACAAATTAATTACTCCCCTTCAATGATATGAGCTCTAGGTTTTGTATTTTTATTTACTGTAGGAGGGTTAACAGGAGTCATCTTAGCTAA-TTCTTCTATC…	------------------------------------------------------------------------------GGACCAAGTATTAATTATAAT-AATTTTATAGTGAATAATATTATTATTTTGGCAGATTAGTGCTTTAAATTTAGAATTTAAATATGTAT-A-TTATACAAATAATACTTGTTTTATTTAGATTTTTTTTTATTGATTATTAGCGTATTAATTTTATTAGTAAGAGTTTTAGTTGGGGTTGCGTTTTTGACTTTGTTAGAGCGTAAGGTTTTAGGGTATATTCAGATTCGTAAAGGTCCTAATAAAGTAGGAACTATAGGAATTTTACAACCTTTTAGAGATGCATTAAAATTATTTTCTAAAGAAATTGTTCATCCTTTT…										AGTCATATGCTTGTCTCAAAGATTAAGCCATGCATGTCTCAGTACAAGCCAAATTAAGGTGAAACCGCGAAAGGCTCATTAAATCAGTTATGGTTCCTTAGATCGTACTCACATTTACTTGGATAACTGTGGTAATTCTAGAGCTAATACATGCCAACAGAACTCCGACCGGAGACGGAAGGAGTGCCTTTATTAGATCAAAACCAATCGGTGGCATAGCCTCGGC--CGTGTCATCGTACAAAATGGTGAATCTGAATAACGTTTGCTGATCGCACGGTCTCGCACCGGCGACGCATCTTTCAAATGTCTGCCTTATCAACTGTCGATGGTAGGATCTGCGCCTACCATGGTTGTAACGGGTAACGGGGAATCAGGGTTCGATTCCGGAGAGGGAGCC…	TGCGCAAGTCATTGGGACTTAAAGCGAAACCTAAAGGCGTAATGAAAGTGAA----AGCGTGCCACT--------TGTGGCCG----TATAGGGAGGATGGGCTGGCCTGCGGGCCGGCT--CCGCACTCCCGGGGCGTCTCGTGTTCATTGCGAACTGAGGCGCACCTAGAGCGTACATGCTGGGACCCGAAAGATGGGGAACTATGCCTGATCAGGACGAAGTCAGGGGAAACCCTGATGGAGGTCCGTAGCGGTTCTGACGTGCAAATCGATCGTAAGAATTGGGTATAGCGGCGAAAGACTAATCGACCCATCTAGTAGCTGGTTCCCTCCGAAGTTTCCCTCAGGATAGCTGGCATTCA----T-AAAATTGGCGGACAGTCCCTAAAG-GGGA…	CTTATTATCTGCTATTCCGTACTTAGGAAAAATAATAGTTGAATGATTATGAGGGGGGTTCGCCGTAGACAATGCCACTTTAAGACGATTCTTCTCCCTTCATTTTTTCTTACCCTTTATAATTACTGCATTAGTAATAATCCACTTAATATTCTTACACCAAACA-GGTTCAAATAACCCATTAGGGCTAAATAGAAACTTAGATAAAATACCATTTCACCCTTATTTCAGCTATAAAGACATATTTGGATACAGAATTATATTATTCATATTAATAATTCTTACACTATGAAACCCTTACATATTAGGAGACCCGGATAACTYCATCCCTGCTAACCCTTTAGTAACCCCTATTCA-	---------------------------------------------------------------------------------------------------------------------------------------------------------------------------------------------------------------------------------------------------------------------------------------------------------------------------------------------------------------------------------------------------------------…	------------------GCACCCGG-AAGTAT-ATATCTTAA-TCCTCCCAGGATTCGGGATTATTTCCCATATCATTAGTCAGGAAAGAGGA-AAAAAA-GAAACATTCGGCTCCTTAGGAATAATTTATGCAATAATAGCAATTGGGTTATTAGGA-TTTGTAGTATGAGCTCATCATATA-TTTACTGTCGGGATAGATGTAGATACTCGAGCTTACTTTACCTCAGCTACTATAATTATTGCTGTCCCTACAGGAATTAAAATTTTTAGTTGGTTGGCTACCCTGCATGGTACACAAATTAATTACTCCCCTTCAATGATATGAGCTCTAGGTTTTGTATTTTTATTTACTGTAGGAGGGTTAACAGGAGTCATCTTAGCTAA-TTCTTCTATC…	------------------------------------------------------------------------------GGACCAAGTATTAATTATAAT-AATTTTATAGTGAATAATATTATTATTTTGGCAGATTAGTGCTTTAAATTTAGAATTTAAATATGTAT-A-TTATACAAATAATACTTGTTTTATTTAGATTTTTTTTTATTGATTATTAGCGTATTAATTTTATTAGTAAGAGTTTTAGTTGGGGTTGCGTTTTTGACTTTGTTAGAGCGTAAGGTTTTAGGGTATATTCAGATTCGTAAAGGTCCTAATAAAGTAGGAACTATAGGAATTTTACAACCTTTTAGAGATGCATTAAAATTATTTTCTAAAGAAATTGTTCATCCTTTT…
x	x			x				x		x	>I8	I8	Leptomeson bujasi	>Leptomeson_bujasi_I8	#N/A				KX015828	KX011078			yes	KX755489	KX719963	KX719870	KX015828	KX011078	KX719923									>Leptomeson_bujasi_I8	>Leptomeson_bujasi_I8	>Leptomeson_bujasi_I8							>Leptomeson_bujasi_I8		>Leptomeson_bujasi_I8
																AGTCATATGCTTGTCTCAAAGATTAAGCCATGCATGTCTCAGTACAAGCCTTATTAAGGTGAAACCGCGAAAGGCTCATTAAATCAGTTATGGTTCCTTAGATCGTACACACATTTACTTGGATAACTGTGGTAATTCTAGAGCTAATACATGCCAACAGAACTCCGACCGGAGACGGAAGGAGTGCCTTTATTAGATCAAAACCAATCGGTGGCGCGGCTTAGGT--CGTGTCATCGTACAACATGGTGAATCTGAATAACGTTTGCTGATCGCACGGTCTCGCACCGGCGACGCATCTTTCAAATGTCTGCCTTATCAACTGTCGATGGTAGGTTCTGCGCCTACCATGGTTGTAACGGGTAACGGGGAATCAGGGTTCGATTCCGGAGAGGGAGCC…	TGCGCAAGTCATTGGGACATTAAGCGAAACCTAAAGGCGAAATGAAAGTGAA----TTCGTAT--CACACTTGTGTGTGATCG----AATAGGGAGGATGGTCCGGCTCAAGGGCTGGAC--CCGCACTCCCGGGGCGTCTCGTGTTCATTGCGAACTGAGGCGCACCTAGAGCGTACACGCTGGGACCCGAAAGATGGGGAACTATGCCTGATCAGGACGAAGTCAGGGGAAACCCTGATGGAGGTCCGTAGCGATTCTGACGTGCAAATCGATCGTAAGAATTTGGTATAGCGGCGATAGACTAATCGAACCATCTAGTAGCTGGTTCCCTCCGAAGTTTCCCTCAGGATAGCTGGCGCTC-------AAATAAAGCGGACAGCCCCTAAAA-GGGG…	TCTTTTATCAGCAATTCCTTACCTTGGATCTACAATAGTAACTTGATTATGAGGAGGGTTCGCTGTGAATAATCCAACATTAAATCGATTTTTTTCATTACACTTTATACTTCCTTTCTTAATTAGAGCTTTAGTAATAATTCATCTATTATTTTTACATCAAACT-GGTTCTAATAACCCTTTAGGACTAAAAAATAATATTGATAAAATCCCCTTTCACCCTTACTTTACATTAAAAGACTTACTAGGATTTATAATTATAATATTTATATTAACTCTAATTAATTTAAGATACCCATATATCTTAGGAGACCCTGATAATTTCGTCCCTGCTAACCCAATAATTACTCCCATTCA-	GAACTTTATATTTTATTTTAGGGGCATGAGCTGGTATAA-TTGGAACCTCCCTAAGATTACTAATTCGAGCAGAACTAGGTAACCCAGGAAGATTAATCATAA------ATGATCAAATTTATAATGTTATTGTTACCGCCCATGCTTTTATTATAATTTTTTTTATAGTTATGCCAATTATAATTGGAGGATTTGGTAACTGATTAATTCCCCTAATATTAGGAGCT--CCTGACATAGCTTTTCCACGAATAAATAATATAAGATTCTGATTGCTACCTCCTTCCCTAACTCTCTTACTTATAAGAAGAATAATTGAAAGAGGAGCTGGAACAGGATGAACAGTCTATCCCCCATTATCAGCTAATATTGCTCACAGAGG-ACCTTCAGTAGATTTA…	------------------TCATCCAG-AAGTCT-ATATTCTAA-TCCTTCCTGGATTCGGAATTATTTCTCATATTATTAGCCAAGAAAGAGGT-AAAAAA-GAAACATTCGGATCATTAGGAATAATTTATGCAATAATATCTATTGGCTTATTAGGA-TTTATAGTATGAGCCCATCATATA-TTTACAGTAGGAATAGATGTTGATACTCGTGCCTACTTTACTTCTGCTACAATAATCATTGCAATTCCTACCGGAATTAAAATCTTTAGATGATTGGCCACTTTACATGGCACTCAATTTAATTACTCACCAGCAATATTATGAACCCTAGGATTTGTATTCCTATTTACTATTGGAGGACTTACTGGAGTAATCTTAGCTAA-TTCATCAATT…	-----------------------TGTGAGCCAGATTGGATTCTATCTTTAAAATAG--TGTAATATTTTAGTACGAAAGGACCAAATATTAGTTATATT-AATTTTATAGTGAATTATATTATTATTTTGGCAGATAAGTGCATTAAATTTAGAATTTAATTATGTATATT-AATACATTTAATATTTGTTTTTTTTAGATTTTTTAATTTTATTAATTAATTTACTAATTTTATTAATTAGAGTTTTGGTAGGAGTAGCTTATTTAACTTTATTAGARCGTAAGGTTTTAGGTTATATTCAATTTCGTAAAGGGCCTAATAAGACAGGTGTATTAGGGTTTTTACAGCCTTTTAGAGATGGAGTTAAGTTATTTTCTAAGGAAATAAGATATCCATTA…										AGTCATATGCTTGTCTCAAAGATTAAGCCATGCATGTCTCAGTACAAGCCTTATTAAGGTGAAACCGCGAAAGGCTCATTAAATCAGTTATGGTTCCTTAGATCGTACACACATTTACTTGGATAACTGTGGTAATTCTAGAGCTAATACATGCCAACAGAACTCCGACCGGAGACGGAAGGAGTGCCTTTATTAGATCAAAACCAATCGGTGGCGCGGCTTAGGT--CGTGTCATCGTACAACATGGTGAATCTGAATAACGTTTGCTGATCGCACGGTCTCGCACCGGCGACGCATCTTTCAAATGTCTGCCTTATCAACTGTCGATGGTAGGTTCTGCGCCTACCATGGTTGTAACGGGTAACGGGGAATCAGGGTTCGATTCCGGAGAGGGAGCC…	TGCGCAAGTCATTGGGACATTAAGCGAAACCTAAAGGCGAAATGAAAGTGAA----TTCGTAT--CACACTTGTGTGTGATCG----AATAGGGAGGATGGTCCGGCTCAAGGGCTGGAC--CCGCACTCCCGGGGCGTCTCGTGTTCATTGCGAACTGAGGCGCACCTAGAGCGTACACGCTGGGACCCGAAAGATGGGGAACTATGCCTGATCAGGACGAAGTCAGGGGAAACCCTGATGGAGGTCCGTAGCGATTCTGACGTGCAAATCGATCGTAAGAATTTGGTATAGCGGCGATAGACTAATCGAACCATCTAGTAGCTGGTTCCCTCCGAAGTTTCCCTCAGGATAGCTGGCGCTC-------AAATAAAGCGGACAGCCCCTAAAA-GGGG…	TCTTTTATCAGCAATTCCTTACCTTGGATCTACAATAGTAACTTGATTATGAGGAGGGTTCGCTGTGAATAATCCAACATTAAATCGATTTTTTTCATTACACTTTATACTTCCTTTCTTAATTAGAGCTTTAGTAATAATTCATCTATTATTTTTACATCAAACT-GGTTCTAATAACCCTTTAGGACTAAAAAATAATATTGATAAAATCCCCTTTCACCCTTACTTTACATTAAAAGACTTACTAGGATTTATAATTATAATATTTATATTAACTCTAATTAATTTAAGATACCCATATATCTTAGGAGACCCTGATAATTTCGTCCCTGCTAACCCAATAATTACTCCCATTCA-	GAACTTTATATTTTATTTTAGGGGCATGAGCTGGTATAA-TTGGAACCTCCCTAAGATTACTAATTCGAGCAGAACTAGGTAACCCAGGAAGATTAATCATAA------ATGATCAAATTTATAATGTTATTGTTACCGCCCATGCTTTTATTATAATTTTTTTTATAGTTATGCCAATTATAATTGGAGGATTTGGTAACTGATTAATTCCCCTAATATTAGGAGCT--CCTGACATAGCTTTTCCACGAATAAATAATATAAGATTCTGATTGCTACCTCCTTCCCTAACTCTCTTACTTATAAGAAGAATAATTGAAAGAGGAGCTGGAACAGGATGAACAGTCTATCCCCCATTATCAGCTAATATTGCTCACAGAGG-ACCTTCAGTAGATTTA…	------------------TCATCCAG-AAGTCT-ATATTCTAA-TCCTTCCTGGATTCGGAATTATTTCTCATATTATTAGCCAAGAAAGAGGT-AAAAAA-GAAACATTCGGATCATTAGGAATAATTTATGCAATAATATCTATTGGCTTATTAGGA-TTTATAGTATGAGCCCATCATATA-TTTACAGTAGGAATAGATGTTGATACTCGTGCCTACTTTACTTCTGCTACAATAATCATTGCAATTCCTACCGGAATTAAAATCTTTAGATGATTGGCCACTTTACATGGCACTCAATTTAATTACTCACCAGCAATATTATGAACCCTAGGATTTGTATTCCTATTTACTATTGGAGGACTTACTGGAGTAATCTTAGCTAA-TTCATCAATT…	-----------------------TGTGAGCCAGATTGGATTCTATCTTTAAAATAG--TGTAATATTTTAGTACGAAAGGACCAAATATTAGTTATATT-AATTTTATAGTGAATTATATTATTATTTTGGCAGATAAGTGCATTAAATTTAGAATTTAATTATGTATATT-AATACATTTAATATTTGTTTTTTTTAGATTTTTTAATTTTATTAATTAATTTACTAATTTTATTAATTAGAGTTTTGGTAGGAGTAGCTTATTTAACTTTATTAGARCGTAAGGTTTTAGGTTATATTCAATTTCGTAAAGGGCCTAATAAGACAGGTGTATTAGGGTTTTTACAGCCTTTTAGAGATGGAGTTAAGTTATTTTCTAAGGAAATAAGATATCCATTA…		GAACTTTATATTTTATTTTAGGGGCATGAGCTGGTATAA-TTGGAACCTCCCTAAGATTACTAATTCGAGCAGAACTAGGTAACCCAGGAAGATTAATCATAA------ATGATCAAATTTATAATGTTATTGTTACCGCCCATGCTTTTATTATAATTTTTTTTATAGTTATGCCAATTATAATTGGAGGATTTGGTAACTGATTAATTCCCCTAATATTAGGAGCT--CCTGACATAGCTTTTCCACGAATAAATAATATAAGATTCTGATTGCTACCTCCTTCCCTAACTCTCTTACTTATAAGAAGAATAATTGAAAGAGGAGCTGGAACAGGATGAACAGTCTATCCCCCATTATCAGCTAATATTGCTCACAGAGG-ACCTTCAGTAGATTTA…	------------------TCATCCAG-AAGTCT-ATATTCTAA-TCCTTCCTGGATTCGGAATTATTTCTCATATTATTAGCCAAGAAAGAGGT-AAAAAA-GAAACATTCGGATCATTAGGAATAATTTATGCAATAATATCTATTGGCTTATTAGGA-TTTATAGTATGAGCCCATCATATA-TTTACAGTAGGAATAGATGTTGATACTCGTGCCTACTTTACTTCTGCTACAATAATCATTGCAATTCCTACCGGAATTAAAATCTTTAGATGATTGGCCACTTTACATGGCACTCAATTTAATTACTCACCAGCAATATTATGAACCCTAGGATTTGTATTCCTATTTACTATTGGAGGACTTACTGGAGTAATCTTAGCTAA-TTCATCAATT…	-----------------------TGTGAGCCAGATTGGATTCTATCTTTAAAATAG--TGTAATATTTTAGTACGAAAGGACCAAATATTAGTTATATT-AATTTTATAGTGAATTATATTATTATTTTGGCAGATAAGTGCATTAAATTTAGAATTTAATTATGTATATT-AATACATTTAATATTTGTTTTTTTTAGATTTTTTAATTTTATTAATTAATTTACTAATTTTATTAATTAGAGTTTTGGTAGGAGTAGCTTATTTAACTTTATTAGARCGTAAGGTTTTAGGTTATATTCAATTTCGTAAAGGGCCTAATAAGACAGGTGTATTAGGGTTTTTACAGCCTTTTAGAGATGGAGTTAAGTTATTTTCTAAGGAAATAAGATATCCATTA…							TCTTTTATCAGCAATTCCTTACCTTGGATCTACAATAGTAACTTGATTATGAGGAGGGTTCGCTGTGAATAATCCAACATTAAATCGATTTTTTTCATTACACTTTATACTTCCTTTCTTAATTAGAGCTTTAGTAATAATTCATCTATTATTTTTACATCAAACT-GGTTCTAATAACCCTTTAGGACTAAAAAATAATATTGATAAAATCCCCTTTCACCCTTACTTTACATTAAAAGACTTACTAGGATTTATAATTATAATATTTATATTAACTCTAATTAATTTAAGATACCCATATATCTTAGGAGACCCTGATAATTTCGTCCCTGCTAACCCAATAATTACTCCCATTCA------NNNNN-----GAACTTTATATTTTATTTTAGGGGC…		GAACTTTATATTTTATTTTAGGGGCATGAGCTGGTATAA-TTGGAACCTCCCTAAGATTACTAATTCGAGCAGAACTAGGTAACCCAGGAAGATTAATCATAA------ATGATCAAATTTATAATGTTATTGTTACCGCCCATGCTTTTATTATAATTTTTTTTATAGTTATGCCAATTATAATTGGAGGATTTGGTAACTGATTAATTCCCCTAATATTAGGAGCT--CCTGACATAGCTTTTCCACGAATAAATAATATAAGATTCTGATTGCTACCTCCTTCCCTAACTCTCTTACTTATAAGAAGAATAATTGAAAGAGGAGCTGGAACAGGATGAACAGTCTATCCCCCATTATCAGCTAATATTGCTCACAGAGG-ACCTTCAGTAGATTTA…
x		x	x		x	x	x		x		>MP01	MP01	Hadesia asamo Perreau & Pavićević, 2008	>Hadesia_asamo_MP01	#N/A	KU980174	KX121073		-	KX121125			yes	KU980174	KX121073	KX719865		KX121125	KX719918													>Hadesia_asamo_MP01	>Hadesia_asamo_MP01	>Hadesia_asamo_MP01	>Hadesia_asamo_MP01			>Hadesia_asamo_MP01
																AGTCATATGCTTGTCTCAAAGATTAAGCCATGCATGTCTCAGTACAAGCCAAATTAAGGTGAAACCGCGAAAGGCTCATTAAATCAGTTATGGTTCCTTAGATCGTACACACATTTACTTGGATAACTGTGGTAATTCTAGAGCTAATACATGCCAACAGAACTCCGACCGGAGACGGAAGGAGTGCCTTTATTAGATCAAAACCAATCGGTGGCGTGGCTTAGGC--CATGTCATCGTACAACATGGTGAATCTGAATAACGTTTGCTGATCGCACGGTCTCGCACCGGCGACGCATCTTTCAAATGTCTGCCTTATCAACTGTCGATGGTAGGTTCTGCGCCTACCATGGTTGTAACGGGTAACGGGGAATCAGGGTTCGATTCCGGAGAGGGAGCC…	TGCGCAAGTCATTGGGACATTAAGCGAAACCTAAAGGCGAAATGAAAGTGAA----TTCGTATCACT--------TGTGATCG----AATAGGGAGGATGGTCAGGCTCAAGGACTTGAC--CCGCACTCCCGGGGCGTCTCGTGTTCATTGCGAACTGAGGCGCACCTAGAGCGTAAACGCTAGGACTCGAAAGATGGGGAACTATGCCTGATCAGGACGAAGTCAGGGGAAACCCTGATGGAGGTCCGTAGCGATTCTGACGTGCAAATCGATCGTAAGAATTTGGTATAGCGGCGATAGACTAATCGAACCATCTAGTAGCTGGTTCCCTCCGAAGTTTCCCTCAGGATAGCTGGCGCTC-------AAATAAAGCGGACAGTCCCTAAAA-GGGG…	CTTATTATCAGCTATCCCATATTTAGGACCTTCTATAGTAAGCTGACTATGAGGGGGATTTGCAGTAAGAAATCCATCTTTAAATCGATTTTTCTCATTACATTTTATATTACCCTTTTTAATCATAGCATTAGTAATAATTCATTTACTATTACTCCACCAAACT-GGATCAAATAACCCATTGGGCATTAATAACAATTTAGATAAAATCCCCTTCCATCCATATTTTTCACTGAAAGATTTATTAGGATTTTCTATTATAATAGCAATATTAACAATAATCACACTAATCGACCCTTATAAAATAGGTGACCCAGATAACTTTATCCCAGCTAATCCTATAATTACACCAATTCA-		-------------------------G-AAGTAT-ATATTTTAA-TTTTACCTGGATTTGGAATTATTTCTCACATTATTAGCCAGGAAAGAGGA-AAAAAA-GAAACTTTTGGATCATTAGGTATAATTTATGCAATAATATCTATTGGGTTATTAGGA-TTTATCGTATGGGCACATCATATA-TTTACTGTGGGAATAGATGTTGATACTCGAGCTTACTTTACATCAGCTACAATAGTTATTGCTATTCCCACTGGAATTAAAATTTTTAGTTGATTAGCCACTTTACATGGAACGCAAATTAATTATTCCCCATCAATATTATGAGCATTAGGTTTCGTGTTTCTATTTACTATTGGAGGATTAACAGGAGTTATCTTAGCTAA-TTCATCAATT…	-----------------------CGTGAGCCAGATTGGATTCTATCTTTAAGA-TTT-TATATTATTTTAGTACGAAAGGACCAAATATTAATTAAATT-AATTTAATTTTGAATAATAATATTATTTTGGCAGATTAGTGCTTTAAATTTAGAATTTAATTATGTAT-AATTATACAGATAATACTTGTTTAATTTAGATTTTTTAGTGATAATTGCTAGTTTAATAGTATTATTTATTAGTGTTTTAGTGGGAGTAGCATATTTGACCTTATTAGAACGTAAAGTTTTAGGTTATATTCAAATTCGTAAAGGTCCAAATAAGGTTGGTTTATTAGGTATTTTACAACCATTTAGTGATGGTTTAAAGTTATTTTTTAAGGAAAATAGGTACCCTTTA…										AGTCATATGCTTGTCTCAAAGATTAAGCCATGCATGTCTCAGTACAAGCCAAATTAAGGTGAAACCGCGAAAGGCTCATTAAATCAGTTATGGTTCCTTAGATCGTACACACATTTACTTGGATAACTGTGGTAATTCTAGAGCTAATACATGCCAACAGAACTCCGACCGGAGACGGAAGGAGTGCCTTTATTAGATCAAAACCAATCGGTGGCGTGGCTTAGGC--CATGTCATCGTACAACATGGTGAATCTGAATAACGTTTGCTGATCGCACGGTCTCGCACCGGCGACGCATCTTTCAAATGTCTGCCTTATCAACTGTCGATGGTAGGTTCTGCGCCTACCATGGTTGTAACGGGTAACGGGGAATCAGGGTTCGATTCCGGAGAGGGAGCC…	TGCGCAAGTCATTGGGACATTAAGCGAAACCTAAAGGCGAAATGAAAGTGAA----TTCGTATCACT--------TGTGATCG----AATAGGGAGGATGGTCAGGCTCAAGGACTTGAC--CCGCACTCCCGGGGCGTCTCGTGTTCATTGCGAACTGAGGCGCACCTAGAGCGTAAACGCTAGGACTCGAAAGATGGGGAACTATGCCTGATCAGGACGAAGTCAGGGGAAACCCTGATGGAGGTCCGTAGCGATTCTGACGTGCAAATCGATCGTAAGAATTTGGTATAGCGGCGATAGACTAATCGAACCATCTAGTAGCTGGTTCCCTCCGAAGTTTCCCTCAGGATAGCTGGCGCTC-------AAATAAAGCGGACAGTCCCTAAAA-GGGG…	CTTATTATCAGCTATCCCATATTTAGGACCTTCTATAGTAAGCTGACTATGAGGGGGATTTGCAGTAAGAAATCCATCTTTAAATCGATTTTTCTCATTACATTTTATATTACCCTTTTTAATCATAGCATTAGTAATAATTCATTTACTATTACTCCACCAAACT-GGATCAAATAACCCATTGGGCATTAATAACAATTTAGATAAAATCCCCTTCCATCCATATTTTTCACTGAAAGATTTATTAGGATTTTCTATTATAATAGCAATATTAACAATAATCACACTAATCGACCCTTATAAAATAGGTGACCCAGATAACTTTATCCCAGCTAATCCTATAATTACACCAATTCA-	---------------------------------------------------------------------------------------------------------------------------------------------------------------------------------------------------------------------------------------------------------------------------------------------------------------------------------------------------------------------------------------------------------------…	-------------------------G-AAGTAT-ATATTTTAA-TTTTACCTGGATTTGGAATTATTTCTCACATTATTAGCCAGGAAAGAGGA-AAAAAA-GAAACTTTTGGATCATTAGGTATAATTTATGCAATAATATCTATTGGGTTATTAGGA-TTTATCGTATGGGCACATCATATA-TTTACTGTGGGAATAGATGTTGATACTCGAGCTTACTTTACATCAGCTACAATAGTTATTGCTATTCCCACTGGAATTAAAATTTTTAGTTGATTAGCCACTTTACATGGAACGCAAATTAATTATTCCCCATCAATATTATGAGCATTAGGTTTCGTGTTTCTATTTACTATTGGAGGATTAACAGGAGTTATCTTAGCTAA-TTCATCAATT…	-----------------------CGTGAGCCAGATTGGATTCTATCTTTAAGA-TTT-TATATTATTTTAGTACGAAAGGACCAAATATTAATTAAATT-AATTTAATTTTGAATAATAATATTATTTTGGCAGATTAGTGCTTTAAATTTAGAATTTAATTATGTAT-AATTATACAGATAATACTTGTTTAATTTAGATTTTTTAGTGATAATTGCTAGTTTAATAGTATTATTTATTAGTGTTTTAGTGGGAGTAGCATATTTGACCTTATTAGAACGTAAAGTTTTAGGTTATATTCAAATTCGTAAAGGTCCAAATAAGGTTGGTTTATTAGGTATTTTACAACCATTTAGTGATGGTTTAAAGTTATTTTTTAAGGAAAATAGGTACCCTTTA…						AGTCATATGCTTGTCTCAAAGATTAAGCCATGCATGTCTCAGTACAAGCCAAATTAAGGTGAAACCGCGAAAGGCTCATTAAATCAGTTATGGTTCCTTAGATCGTACACACATTTACTTGGATAACTGTGGTAATTCTAGAGCTAATACATGCCAACAGAACTCCGACCGGAGACGGAAGGAGTGCCTTTATTAGATCAAAACCAATCGGTGGCGTGGCTTAGGC--CATGTCATCGTACAACATGGTGAATCTGAATAACGTTTGCTGATCGCACGGTCTCGCACCGGCGACGCATCTTTCAAATGTCTGCCTTATCAACTGTCGATGGTAGGTTCTGCGCCTACCATGGTTGTAACGGGTAACGGGGAATCAGGGTTCGATTCCGGAGAGGGAGCC…	TGCGCAAGTCATTGGGACATTAAGCGAAACCTAAAGGCGAAATGAAAGTGAA----TTCGTATCACT--------TGTGATCG----AATAGGGAGGATGGTCAGGCTCAAGGACTTGAC--CCGCACTCCCGGGGCGTCTCGTGTTCATTGCGAACTGAGGCGCACCTAGAGCGTAAACGCTAGGACTCGAAAGATGGGGAACTATGCCTGATCAGGACGAAGTCAGGGGAAACCCTGATGGAGGTCCGTAGCGATTCTGACGTGCAAATCGATCGTAAGAATTTGGTATAGCGGCGATAGACTAATCGAACCATCTAGTAGCTGGTTCCCTCCGAAGTTTCCCTCAGGATAGCTGGCGCTC-------AAATAAAGCGGACAGTCCCTAAAA-GGGG…	---------------------------------------------------------------------------------------------------------------------------------------------------------------------------------------------------------------------------------------------------------------------------------------------------------------------------------------------------------------------------------------------------------------…	-------------------------G-AAGTAT-ATATTTTAA-TTTTACCTGGATTTGGAATTATTTCTCACATTATTAGCCAGGAAAGAGGA-AAAAAA-GAAACTTTTGGATCATTAGGTATAATTTATGCAATAATATCTATTGGGTTATTAGGA-TTTATCGTATGGGCACATCATATA-TTTACTGTGGGAATAGATGTTGATACTCGAGCTTACTTTACATCAGCTACAATAGTTATTGCTATTCCCACTGGAATTAAAATTTTTAGTTGATTAGCCACTTTACATGGAACGCAAATTAATTATTCCCCATCAATATTATGAGCATTAGGTTTCGTGTTTCTATTTACTATTGGAGGATTAACAGGAGTTATCTTAGCTAA-TTCATCAATT…			AGTCATATGCTTGTCTCAAAGATTAAGCCATGCATGTCTCAGTACAAGCCAAATTAAGGTGAAACCGCGAAAGGCTCATTAAATCAGTTATGGTTCCTTAGATCGTACACACATTTACTTGGATAACTGTGGTAATTCTAGAGCTAATACATGCCAACAGAACTCCGACCGGAGACGGAAGGAGTGCCTTTATTAGATCAAAACCAATCGGTGGCGTGGCTTAGGC--CATGTCATCGTACAACATGGTGAATCTGAATAACGTTTGCTGATCGCACGGTCTCGCACCGGCGACGCATCTTTCAAATGTCTGCCTTATCAACTGTCGATGGTAGGTTCTGCGCCTACCATGGTTGTAACGGGTAACGGGGAATCAGGGTTCGATTCCGGAGAGGGAGCC…
											>MP02	MP02	Hadesia vasiceki	>Hadesia_vasiceki_MP02	#N/A
																AGTCATATGCTTGTCTCAAAGATTAAGCCATGCATGTCTCAGTACAAGCCAAATTAAGGTGAAACCGCGAAAGGCTCATTAAATCAGTTATGGTTCCTTAGATCGTACACACATTTACTTGGATAACTGTGGTAATTCTAGAGCTAATACATGCCAACAGAACTCCGACCGGAGACGGAAGGAGTGCCTTTATTAGATCAAAACCAATCGGTGGCGTGGCTTAGGC--CATGTCATCGTACAACATGGTGAATCTGAATAACGTTTGCTGATCGCACGGTCTCGCACCGGCGACGCATCTTTCAAATGTCTGCCTTATCAACTGTCGATGGTAGGTTCTGCGCCTACCATGGTTGTAACGGGTAACGGGGAATCAGGGTTCGATTCCGGAGAGGGAGCC…	TGCGCAAGTCATTGGGACATTAAGCGAAACCTAAAGGCGAAATGAAAGTGAA----TTCGTATCACT--------TGTGATCG----AATAGGGAGGATGGTCAGGCTCAAGGACTTGAC--CCGCACTCCCGGGGCGTCTCGTGTTCATTGCGAACTGAGGCGCACCTAGAGCGTAAACGCTAGGACTCGAAAGATGGGGAACTATGCCTGATCAGGACGAAGTCAGGGGAAACCCTGATGGAGGTCCGTAGCGATTCTGACGTGCAAATCGATCGTAAGAATTTGGTATAGCGGCGATAGACTAATCGAACCATCTAGTAGCTGGTTCCCTCCGAAGTTTCCCTCAGGATAGCTGGCGCTC-------AAATAAAGCGGACAGTCCCTAAAA-GGGG…	CTTATTATCAGCAATTCCATATTTAGGACCTTCAATAGTAAACTGACTATGAGGAGGATTTGCAGTAAGAAATCCATCTTTAAATCGATTTTTCTCATTACATTTTATATTACCCTTTTTAATTATAGCATTAGTAATAATTCATTTACTACTACTCCACCAAACT-GGATCAAATAACCCATTAGGTATTAATAATAATTTAGATAAAATTCCCTTCCATCCTTACTTTTCACTAAAAGATTTATTAGGATTTTCTATTATAATAGCAATATTAACAATAATTACACTAATCAGCCCTTATAAAATAGGTGATCCAGATAACTTTACCCCTGCTAATCCTATAATTACACCAATTCA-	GAACTTTATATTTTCTATTAGGAATTTGATCCGGAATAA-TTGGAACATCACTAAGACTATTAATTCGAGCTGAATTAGGAAACCCAGGAAGACTAATTATAA------ATGATCAAATTTATAACGTTATTGTAACAGCTCATGCTTTTATTATAATTTTCTTTATAGTTATACCAATTATAATTGGGGGATTTGGTAATTGATTAGTACCTTTAATACTAGGGGCA--CCTGATATAGCATTTCCGCGTATAAATAATATAAGATTTTGATTATTACCACCTTCTTTAATTCTCCTACTCATAAGAAGAATAGTAGAAAGGGGAGCTGGAACAGGATGAACTGTTTATCCGCCCCTTTCAGGTAATATCGCCCATAGAGG-ACCATCTGTAGACTTG…	------------------ACATCCAG-AAGTAT-ATATTTTAA-TTTTACCTGGATTTGGAATTATTTCCCATATTATTAGCCAAGAAAGAGGA-AAAAAA-GAAACTTTTGGATCATTAGGCATAATTTATGCAATAATATCTATTGGATTATTGGGA-TTTATCGTATGGGCACATCATATA-TTTACTGTAGGAATAGATGTTGATACTCGAGCTTACTTTACATCAGCTACAATAGTTATTGCTATTCCCACTGGAATTAAAATTTTTAGTTGATTAGCCACTTTACATGGAACACAAATTAATTATTCCCCATCAATATTATGGGCATTAGGTTTTGTATTTCTATTTACTATTGGAGGATTAACGGGAGTTATCTTAGCTAA-TTCATCAATT…	-----------------------TGTGAGCCAGATTGGATTCTATCTTTAAGATTTT-TATATTATTTTAGTACGAAAGGACCAAATATTAATTAAATT-AATTTAATTTTGAATAATAATATTATTTTGGCAGATTAGTGCTTTAAATTTAGAATTTAATTATGTAT-AATTATACAGATAATACTTGTTTAATTTAGATTTTTTAGTAATAATTGCTAGTTTAATAGTATTATTTATTAGTGTTTTAGTGGGAGTAGCATATTTGACTTTATTGGAACGTAAAGTTTTAGGCTATATTCAAGTTCGTAAAGGTCCAAATAAGGTTGGTTTATTAGGTATTTTACAACCATTTAGGGATGGTTTAAAGTTATTTTTTAAAGAAAATAGGTATCCTTTA…										AGTCATATGCTTGTCTCAAAGATTAAGCCATGCATGTCTCAGTACAAGCCAAATTAAGGTGAAACCGCGAAAGGCTCATTAAATCAGTTATGGTTCCTTAGATCGTACACACATTTACTTGGATAACTGTGGTAATTCTAGAGCTAATACATGCCAACAGAACTCCGACCGGAGACGGAAGGAGTGCCTTTATTAGATCAAAACCAATCGGTGGCGTGGCTTAGGC--CATGTCATCGTACAACATGGTGAATCTGAATAACGTTTGCTGATCGCACGGTCTCGCACCGGCGACGCATCTTTCAAATGTCTGCCTTATCAACTGTCGATGGTAGGTTCTGCGCCTACCATGGTTGTAACGGGTAACGGGGAATCAGGGTTCGATTCCGGAGAGGGAGCC…	TGCGCAAGTCATTGGGACATTAAGCGAAACCTAAAGGCGAAATGAAAGTGAA----TTCGTATCACT--------TGTGATCG----AATAGGGAGGATGGTCAGGCTCAAGGACTTGAC--CCGCACTCCCGGGGCGTCTCGTGTTCATTGCGAACTGAGGCGCACCTAGAGCGTAAACGCTAGGACTCGAAAGATGGGGAACTATGCCTGATCAGGACGAAGTCAGGGGAAACCCTGATGGAGGTCCGTAGCGATTCTGACGTGCAAATCGATCGTAAGAATTTGGTATAGCGGCGATAGACTAATCGAACCATCTAGTAGCTGGTTCCCTCCGAAGTTTCCCTCAGGATAGCTGGCGCTC-------AAATAAAGCGGACAGTCCCTAAAA-GGGG…	CTTATTATCAGCAATTCCATATTTAGGACCTTCAATAGTAAACTGACTATGAGGAGGATTTGCAGTAAGAAATCCATCTTTAAATCGATTTTTCTCATTACATTTTATATTACCCTTTTTAATTATAGCATTAGTAATAATTCATTTACTACTACTCCACCAAACT-GGATCAAATAACCCATTAGGTATTAATAATAATTTAGATAAAATTCCCTTCCATCCTTACTTTTCACTAAAAGATTTATTAGGATTTTCTATTATAATAGCAATATTAACAATAATTACACTAATCAGCCCTTATAAAATAGGTGATCCAGATAACTTTACCCCTGCTAATCCTATAATTACACCAATTCA-	GAACTTTATATTTTCTATTAGGAATTTGATCCGGAATAA-TTGGAACATCACTAAGACTATTAATTCGAGCTGAATTAGGAAACCCAGGAAGACTAATTATAA------ATGATCAAATTTATAACGTTATTGTAACAGCTCATGCTTTTATTATAATTTTCTTTATAGTTATACCAATTATAATTGGGGGATTTGGTAATTGATTAGTACCTTTAATACTAGGGGCA--CCTGATATAGCATTTCCGCGTATAAATAATATAAGATTTTGATTATTACCACCTTCTTTAATTCTCCTACTCATAAGAAGAATAGTAGAAAGGGGAGCTGGAACAGGATGAACTGTTTATCCGCCCCTTTCAGGTAATATCGCCCATAGAGG-ACCATCTGTAGACTTG…	------------------ACATCCAG-AAGTAT-ATATTTTAA-TTTTACCTGGATTTGGAATTATTTCCCATATTATTAGCCAAGAAAGAGGA-AAAAAA-GAAACTTTTGGATCATTAGGCATAATTTATGCAATAATATCTATTGGATTATTGGGA-TTTATCGTATGGGCACATCATATA-TTTACTGTAGGAATAGATGTTGATACTCGAGCTTACTTTACATCAGCTACAATAGTTATTGCTATTCCCACTGGAATTAAAATTTTTAGTTGATTAGCCACTTTACATGGAACACAAATTAATTATTCCCCATCAATATTATGGGCATTAGGTTTTGTATTTCTATTTACTATTGGAGGATTAACGGGAGTTATCTTAGCTAA-TTCATCAATT…	-----------------------TGTGAGCCAGATTGGATTCTATCTTTAAGATTTT-TATATTATTTTAGTACGAAAGGACCAAATATTAATTAAATT-AATTTAATTTTGAATAATAATATTATTTTGGCAGATTAGTGCTTTAAATTTAGAATTTAATTATGTAT-AATTATACAGATAATACTTGTTTAATTTAGATTTTTTAGTAATAATTGCTAGTTTAATAGTATTATTTATTAGTGTTTTAGTGGGAGTAGCATATTTGACTTTATTGGAACGTAAAGTTTTAGGCTATATTCAAGTTCGTAAAGGTCCAAATAAGGTTGGTTTATTAGGTATTTTACAACCATTTAGGGATGGTTTAAAGTTATTTTTTAAAGAAAATAGGTATCCTTTA…
x		x	x		x	x	x		x		>MP03	MP03	Hadesia lakotai Perreau & Pavićević, 2008	>Hadesia_lakotai_MP03	#N/A	KU980175	KX121074		KX121102	KX121126			yes	KU980175	KX121074	KX719866	KX121102	KX121126	KX719919													>Hadesia_lakotai_MP03	>Hadesia_lakotai_MP03	>Hadesia_lakotai_MP03	>Hadesia_lakotai_MP03			>Hadesia_lakotai_MP03
																AGTCATATGCTTGTCTCAAAGATTAAGCCATGCATGTCTCAGTACAAGCCAAATTAAGGTGAAACCGCGAAAGGCTCATTAAATCAGTTATGGTTCCTTAGATCGTACACACATTTACTTGGATAACTGTGGTAATTCTAGAGCTAATACATGCCAACAGAACTCCGACCGGAGACGGAAGGAGTGCCTTTATTAGATCAAAACCAATCGGTGGCGTGGCTTAGGC--CATGTCATCGTACAACATGGTGAATCTGAATAACGTTTGCTGATCGCACGGTCTCGCACCGGCGACGCATCTTTCAAATGTCTGCCTTATCAACTGTCGATGGTAGGTTCTGCGCCTACCATGGTTGTAACGGGTAACGGGGAATCAGGGTTCGATTCCGGAGAGGGAGCC…	TGCGCAAGTCATTGGGACATTAAGCGAAACCTAAAGGCGAAATGAAAGTGAA----TTCGTATCACT--------TGTGATCG----AATAGGGAGGATGGTCAGGCTCAAGGACTTGAC--CCGCACTCCCGGGGCGTCTCGTGTTCATTGCGAACTGAGGCGCACCTAGAGCGTAAACGCTAGGACTCGAAAGATGGGGAACTATGCCTGATCAGGACGAAGTCAGGGGAAACCCTGATGGAGGTCCGTAGCGATTCTGACGTGCAAATCGATCGTAAGAATTTGGTATAGCGGCGATAGACTAATCGAACCATCTAGTAGCTGGTTCCCTCCGAAGTTTCCCTCAGGATAGCTGGCGCTC-------AAATAAAGCGGACAGTCCCTAAAA-GGGG…	CTTATTATCAGCAATTCCATATTTAGGACCTTCAATAGTAAATTGACTATGAGGGGGATTTGCAGTAAGAAATCCATCTTTAAATCGATTTTTCTCATTACACTTTATATTACCCTTTTTAATCATAGCTTTAGTAATAATTCACTTACTATTCCTTCATCAAACA-GGATCAAATAACCCTTTAGGTATCAACAATAATTTAGATAAAATCCCCTTCCATCCATATTTTTCAATAAAAGATTTATTAGGATTTTCTATTATAATGGCAATATTAACAATAATTACACTAACAAACCCTTATAAACTAGGTGACCCAGATAACTTTATTCCAGCTAATCCTATAATCACACCAATTCA-	GAACTTTATATTTTCTACTAGGCATTTGATCTGGAATGA-TTGGAACCTCGCTAAGAATATTAATTCGAGCTGAATTAGGAAACCCGGGAAGACTAATTATAA------ATGATCAAATTTACAATGTCATTGTAACGGCTCATGCTTTTATTATAATTTTCTTTATAGTTATACCAATTATAATTGGGGGATTTGGTAATTGATTAGTACCTTTAATGTTAGGGGCG--CCTGACATAGCATTCCCCCGCATAAATAATATAAGATTTTGATTATTACCTCCTTCTTTAATCCTCCTTCTCATAAGAAGGGTAGTAGAAAGAGGGGCTGGGACAGGGTGGACTGTTTACCCCCCCCTTTCGGGAAATATCGCACATAGGGG-TCCATCTGTAGACTTA…	-------------------CACCCTG-AAGTAT-ATATTTTAA-TTTTACCTGGATTTGGGATTATTTCTCACATTATTAGCCAAGAAAGAGGA-AAAAAA-GAAACTTTTGGGTCGTTAGGTATAATTTATGCAATAATATCTATTGGATTATTAGGA-TTTATTGTATGAGCACATCATATA-TTTACTGTGGGAATAGATGTTGATACACGTGCTTATTTTACATCAGCTACAATAGTTATTGCTATTCCTACTGGAATTAAAATTTTTAGTTGATTAGCTACTTTACATGGAACACAAATTAACTATTCCCCATCAATATTGTGGGCATTGGGTTTTGTATTTTTATTCACTATTGGGGGATTAACGGGAGTTATCTTAGCTAA-CTCATCAATT…	-----------------------TGTGAGCCAGATTGGATTCTATCTTTAAAA-TTT-TATATTATTTTAGTACGAAAGGACCAAATATTAATTAAATT-AATTTTATTTTGAATAATAATATTATTTTGGCAGATTAGTGCTTTAAATTTAGAATTTAATTATGTAT-AATTATACAGATAATACTTGTTTGATTTAGATTTTTTAGTAATAATTATTAGTTTAATAGTATTATTTATTAGTGTTTTGGTAGGAGTAGCATATTTGACTTTATTAGAGCGTAAAGTTTTAGGTTATATTCAAGTTCGTAAAGGTCCAAATAAGGTTGGTTTATTAGGAATTTTACAACCATTTAGTGATGGGTTAAAGTTATTTTTTAAGGAAAATAGGTATCCTTTA…										AGTCATATGCTTGTCTCAAAGATTAAGCCATGCATGTCTCAGTACAAGCCAAATTAAGGTGAAACCGCGAAAGGCTCATTAAATCAGTTATGGTTCCTTAGATCGTACACACATTTACTTGGATAACTGTGGTAATTCTAGAGCTAATACATGCCAACAGAACTCCGACCGGAGACGGAAGGAGTGCCTTTATTAGATCAAAACCAATCGGTGGCGTGGCTTAGGC--CATGTCATCGTACAACATGGTGAATCTGAATAACGTTTGCTGATCGCACGGTCTCGCACCGGCGACGCATCTTTCAAATGTCTGCCTTATCAACTGTCGATGGTAGGTTCTGCGCCTACCATGGTTGTAACGGGTAACGGGGAATCAGGGTTCGATTCCGGAGAGGGAGCC…	TGCGCAAGTCATTGGGACATTAAGCGAAACCTAAAGGCGAAATGAAAGTGAA----TTCGTATCACT--------TGTGATCG----AATAGGGAGGATGGTCAGGCTCAAGGACTTGAC--CCGCACTCCCGGGGCGTCTCGTGTTCATTGCGAACTGAGGCGCACCTAGAGCGTAAACGCTAGGACTCGAAAGATGGGGAACTATGCCTGATCAGGACGAAGTCAGGGGAAACCCTGATGGAGGTCCGTAGCGATTCTGACGTGCAAATCGATCGTAAGAATTTGGTATAGCGGCGATAGACTAATCGAACCATCTAGTAGCTGGTTCCCTCCGAAGTTTCCCTCAGGATAGCTGGCGCTC-------AAATAAAGCGGACAGTCCCTAAAA-GGGG…	CTTATTATCAGCAATTCCATATTTAGGACCTTCAATAGTAAATTGACTATGAGGGGGATTTGCAGTAAGAAATCCATCTTTAAATCGATTTTTCTCATTACACTTTATATTACCCTTTTTAATCATAGCTTTAGTAATAATTCACTTACTATTCCTTCATCAAACA-GGATCAAATAACCCTTTAGGTATCAACAATAATTTAGATAAAATCCCCTTCCATCCATATTTTTCAATAAAAGATTTATTAGGATTTTCTATTATAATGGCAATATTAACAATAATTACACTAACAAACCCTTATAAACTAGGTGACCCAGATAACTTTATTCCAGCTAATCCTATAATCACACCAATTCA-	GAACTTTATATTTTCTACTAGGCATTTGATCTGGAATGA-TTGGAACCTCGCTAAGAATATTAATTCGAGCTGAATTAGGAAACCCGGGAAGACTAATTATAA------ATGATCAAATTTACAATGTCATTGTAACGGCTCATGCTTTTATTATAATTTTCTTTATAGTTATACCAATTATAATTGGGGGATTTGGTAATTGATTAGTACCTTTAATGTTAGGGGCG--CCTGACATAGCATTCCCCCGCATAAATAATATAAGATTTTGATTATTACCTCCTTCTTTAATCCTCCTTCTCATAAGAAGGGTAGTAGAAAGAGGGGCTGGGACAGGGTGGACTGTTTACCCCCCCCTTTCGGGAAATATCGCACATAGGGG-TCCATCTGTAGACTTA…	-------------------CACCCTG-AAGTAT-ATATTTTAA-TTTTACCTGGATTTGGGATTATTTCTCACATTATTAGCCAAGAAAGAGGA-AAAAAA-GAAACTTTTGGGTCGTTAGGTATAATTTATGCAATAATATCTATTGGATTATTAGGA-TTTATTGTATGAGCACATCATATA-TTTACTGTGGGAATAGATGTTGATACACGTGCTTATTTTACATCAGCTACAATAGTTATTGCTATTCCTACTGGAATTAAAATTTTTAGTTGATTAGCTACTTTACATGGAACACAAATTAACTATTCCCCATCAATATTGTGGGCATTGGGTTTTGTATTTTTATTCACTATTGGGGGATTAACGGGAGTTATCTTAGCTAA-CTCATCAATT…	-----------------------TGTGAGCCAGATTGGATTCTATCTTTAAAA-TTT-TATATTATTTTAGTACGAAAGGACCAAATATTAATTAAATT-AATTTTATTTTGAATAATAATATTATTTTGGCAGATTAGTGCTTTAAATTTAGAATTTAATTATGTAT-AATTATACAGATAATACTTGTTTGATTTAGATTTTTTAGTAATAATTATTAGTTTAATAGTATTATTTATTAGTGTTTTGGTAGGAGTAGCATATTTGACTTTATTAGAGCGTAAAGTTTTAGGTTATATTCAAGTTCGTAAAGGTCCAAATAAGGTTGGTTTATTAGGAATTTTACAACCATTTAGTGATGGGTTAAAGTTATTTTTTAAGGAAAATAGGTATCCTTTA…						AGTCATATGCTTGTCTCAAAGATTAAGCCATGCATGTCTCAGTACAAGCCAAATTAAGGTGAAACCGCGAAAGGCTCATTAAATCAGTTATGGTTCCTTAGATCGTACACACATTTACTTGGATAACTGTGGTAATTCTAGAGCTAATACATGCCAACAGAACTCCGACCGGAGACGGAAGGAGTGCCTTTATTAGATCAAAACCAATCGGTGGCGTGGCTTAGGC--CATGTCATCGTACAACATGGTGAATCTGAATAACGTTTGCTGATCGCACGGTCTCGCACCGGCGACGCATCTTTCAAATGTCTGCCTTATCAACTGTCGATGGTAGGTTCTGCGCCTACCATGGTTGTAACGGGTAACGGGGAATCAGGGTTCGATTCCGGAGAGGGAGCC…	TGCGCAAGTCATTGGGACATTAAGCGAAACCTAAAGGCGAAATGAAAGTGAA----TTCGTATCACT--------TGTGATCG----AATAGGGAGGATGGTCAGGCTCAAGGACTTGAC--CCGCACTCCCGGGGCGTCTCGTGTTCATTGCGAACTGAGGCGCACCTAGAGCGTAAACGCTAGGACTCGAAAGATGGGGAACTATGCCTGATCAGGACGAAGTCAGGGGAAACCCTGATGGAGGTCCGTAGCGATTCTGACGTGCAAATCGATCGTAAGAATTTGGTATAGCGGCGATAGACTAATCGAACCATCTAGTAGCTGGTTCCCTCCGAAGTTTCCCTCAGGATAGCTGGCGCTC-------AAATAAAGCGGACAGTCCCTAAAA-GGGG…	GAACTTTATATTTTCTACTAGGCATTTGATCTGGAATGA-TTGGAACCTCGCTAAGAATATTAATTCGAGCTGAATTAGGAAACCCGGGAAGACTAATTATAA------ATGATCAAATTTACAATGTCATTGTAACGGCTCATGCTTTTATTATAATTTTCTTTATAGTTATACCAATTATAATTGGGGGATTTGGTAATTGATTAGTACCTTTAATGTTAGGGGCG--CCTGACATAGCATTCCCCCGCATAAATAATATAAGATTTTGATTATTACCTCCTTCTTTAATCCTCCTTCTCATAAGAAGGGTAGTAGAAAGAGGGGCTGGGACAGGGTGGACTGTTTACCCCCCCCTTTCGGGAAATATCGCACATAGGGG-TCCATCTGTAGACTTA…	-------------------CACCCTG-AAGTAT-ATATTTTAA-TTTTACCTGGATTTGGGATTATTTCTCACATTATTAGCCAAGAAAGAGGA-AAAAAA-GAAACTTTTGGGTCGTTAGGTATAATTTATGCAATAATATCTATTGGATTATTAGGA-TTTATTGTATGAGCACATCATATA-TTTACTGTGGGAATAGATGTTGATACACGTGCTTATTTTACATCAGCTACAATAGTTATTGCTATTCCTACTGGAATTAAAATTTTTAGTTGATTAGCTACTTTACATGGAACACAAATTAACTATTCCCCATCAATATTGTGGGCATTGGGTTTTGTATTTTTATTCACTATTGGGGGATTAACGGGAGTTATCTTAGCTAA-CTCATCAATT…			AGTCATATGCTTGTCTCAAAGATTAAGCCATGCATGTCTCAGTACAAGCCAAATTAAGGTGAAACCGCGAAAGGCTCATTAAATCAGTTATGGTTCCTTAGATCGTACACACATTTACTTGGATAACTGTGGTAATTCTAGAGCTAATACATGCCAACAGAACTCCGACCGGAGACGGAAGGAGTGCCTTTATTAGATCAAAACCAATCGGTGGCGTGGCTTAGGC--CATGTCATCGTACAACATGGTGAATCTGAATAACGTTTGCTGATCGCACGGTCTCGCACCGGCGACGCATCTTTCAAATGTCTGCCTTATCAACTGTCGATGGTAGGTTCTGCGCCTACCATGGTTGTAACGGGTAACGGGGAATCAGGGTTCGATTCCGGAGAGGGAGCC…
	x			x			x	x		x	>MP04	MP04	Graciliella metohijensis (Zariquiey, 1927)	>Graciliella_metohijensis_MP04	BiH, Hercegovina, Korita, Kobilja glava, Đatlo				KX015834	KX011089				MH348454	MH348508	MH348377	KX015834	KX011089	MH348422									>Graciliella_metohijensis_MP04	>Graciliella_metohijensis_MP04	>Graciliella_metohijensis_MP04							>Graciliella_metohijensis_MP04		>Graciliella_metohijensis_MP04
[truncated: 299 more rows]
[truncated: 11 more columns]

## Sheet: Details to paper 2018
				GenBank Accession
Species	Voucher code	Locality	Legator	COI (Folmer)	COI (Simon)	cob	rrnL-nad1	SSU	LSU
Anthroherpon charon (Reitter, 1911)	VA34	BiH, Pale, Ravna pl, Omladinska pecina	I. Njunjić	KX121088	KX121109	MH368212	-	KU980188	KX121059
Anthroherpon charon (Reitter, 1911)	IB17	BiH, Pale, Ravna pl, Omladinska pecina	I. Njunjić	MH348278	MH348316	MH348356	MH348393	MH348434	MH348470
Anthroherpon charon (Reitter, 1911)	IE48	BIH, Pale, Pećina na Palama	I. Njunjić	KX671662	KX671663	KX719832	KX719889	KX755451	KX719927
Anthroherpon charon (Reitter, 1911)	IB2	BIH, Sarajevo, Luke, Ledenica	I. Njunjić	MH348277	MH348315	MH348350	MH348392	MH348428	MH348475
Anthroherpon charon (Reitter, 1911)	VA2	BIH, Sarajevo, Luke, Ledenica	I. Njunjić	MH348279	-	MH348379	-	MH348456	MH348476
Anthroherpon charon (Reitter, 1911)	IE48	BIH, Pale, Pećina na Palama	I. Njunjić	KX671662	KX671663	KX719832	KX719889	KX755451	KX719927
Anthroherpon cylindricolle cylindricolle (Apfelbeck, 1889)	IE3	BiH, Pale, Rogatica, Golubovića pećina	I. Njunjić	KX121089	KX121110	KX719833	KX719890	KU980189	KX121055
Anthroherpon cylindricolle cylindricolle (Apfelbeck, 1889)	VA3	BiH, Pale, Rogatica, Golubovića pećina	I. Njunjić	MH348280	-	MH348380	-	MH348457	MH348477
Anthroherpon cylindricolle scaphium Reitter, 1908	IE10	BIH, Prača, Mračna pećina	I. Njunjić	MH348281	MH348317	MH348362	MH348394	MH348440	MH348478
Anthroherpon cylindricolle scaphium Reitter, 1908	VA14	BIH, Prača, Mračna pećina	I. Njunjić	MH348282	-	MH348385	MH348395	MH348462	MH348479
Anthroherpon cylindricolle thoracicum (Apfelbeck, 1907)	VA9	BIH, Pale, Romanija, Novakova pećina	I. Njunjić	MH348285	-	MH348383	MH348397	MH348460	MH348482
Anthroherpon cylindricolle thoracicum (Apfelbeck, 1907)	IB12	BIH, Pale, Romanija, Novakova pećina	I. Njunjić	MH348283	MH348318	MH348353	MH348396	MH348431	MH348480
Anthroherpon cylindricolle thoracicum (Apfelbeck, 1907)	IE24	BIH, Romanija, Zečeva ledenica	I. Njunjić	MH348284	MH348319	MH348366	-	MH348444	MH348481
Anthroherpon erebus scheibeli (Jeannel, 1924)	IB4	BIH, Trnovo, Bjeličina pećina	I. Njunjić	KX671655	KX671670	KX719848	KX719905	KX755467	KX719943
Anthroherpon erebus scheibeli (Jeannel, 1924)	VA5	BIH, Trnovo, Bjeličina pećina	I. Njunjić	MH348286	-	MH348381	MH348398	MH348458	MH348483
Anthroherpon ganglbaueri ganglbaueri (Apfelbecki, 1894)	VA15	BiH, Nevesinje, Novakuša	I. Njunjić	MH348287	-	MH348386	MH348399	MH348463	MH348510
Anthroherpon ganglbaueri ganglbaueri (Apfelbecki, 1894)	IE11	BiH, Nevesinje, Novakuša	I. Njunjić	KX121090	KX121111	KX719834	KX719891	KU980190	KX121077
Anthroherpon harbichi (Reitter, 1913)	IB3	BiH, Sarajevo, Crepoljsko, Kečina stena	I. Njunjić	KX121091	KX121112	MH368213	-	KU980191	KX121060
Anthroherpon harbichi (Reitter, 1913)	VA1	BiH, Sarajevo, Crepoljsko, Kečina stena	I. Njunjić	MH348290	-	MH348378	-	MH348455	-
Anthroherpon harbichi (Reitter, 1913)	IB22	BIH, Pale, Mokro, Kadino selo, Vrelo Miljacke	I. Njunjić	KX671661	KX671664	MH348358	MH348401	MH348436	MH348484
Anthroherpon harbichi (Reitter, 1913)	IB16	BIH, Pale, Mokro, Kadino selo, Vrelo Miljacke	I. Njunjić	MH348288	MH348320	MH348355	MH348400	MH348433	MH348472
Anthroherpon harbichi (Reitter, 1913)	IE56	BIH, Pale, Orlovača	I. Njunjić	MH348289	MH348322	MH348372	-	MH348450	MH348485
Anthroherpon hoermanni hoermanni (Apfelbeck, 1889)	IB7	BiH, Kalinovik, Miljevina, Borija pećina	I. Njunjić	KX121092	KX121113	KX719836	KX719893	KU980192	KX121061
Anthroherpon hoermanni hoermanni (Apfelbeck, 1889)	VA8	BiH, Kalinovik, Miljevina, Borija pećina	I. Njunjić	MH348292	-	MH348382	-	MH348459	MH348487
Anthroherpon hoermanni hoermanni (Apfelbeck, 1889)	IB8	BIH, Kalinovik, Nedavić, Vareničina pećina	I. Njunjić	MH348291	MH348323	MH348352	MH348402	MH348430	MH348486
Anthroherpon hoermanni hypsophilum (Apfelbeck, 1907)	IB20	BIH, Lebršnik, Đatlo	I. Njunjić	KX671660	KX671665	KX719837	KX719894	KX755456	KX719932
Anthroherpon hoermanni hypsophilum (Apfelbeck, 1907)	VA36	BIH, Lebršnik, Đatlo	I. Njunjić	MH348293	MH348324	MH348391	-	MH348468	MH348488
Anthroherpon hoermanni sericeum (Jeannel, 1930)	VA12	BIH, Zelengora, Pećina na Bregoču	I. Njunjić	KX671658	-	KX719839	KX719896	KX755458	KX719934
Anthroherpon hoermanni sericeum (Jeannel, 1930)	IE49	BIH, Zelengora, Pećina na Bregoču	I. Njunjić	-	MH348325	MH348370	MH348403	MH348448	MH348489
Anthroherpon hoermanni orlovacensis (V. B. Guéorguiev, 1990)	IE50	MNE, Maglić, Trnovačko jezero, Katuni, Pećina	I. Njunjić	KX671659	KX671666	KX719838	KX719895	KX755457	KX719933
[truncated: 76 more rows]

## Sheet: GenBank_updates_16MAY2018
COI_Folmer	IB2	MH348277		COI_J_P	IB2	MH348315		CytB	I1	MH348346		16S	IB2	MH348392		LSU	IE4	MH348469		16S	I1	MH348424
[truncated: 45 more rows]

[truncated: 11 more sheets: 18S, 28S, COB, COI_Folmer, COI_J_P, ND, Locations, OutputTablePaper, GenBank_updates_26aug2016, GenBank_updates_28AUG2016b, Sheet3]
