# Supplementary material for: Comprehensive evolutionary analysis of the Anthroherpon radiation (Coleoptera, Leiodidae, Leptodirini)
Source: PLoS One. 2018 Jun 8;13(6):e0198367. doi: 10.1371/journal.pone.0198367 (PMC5993249; doi:10.1371/journal.pone.0198367)
Supplement: S4 Table — Abbreviations: palp2-4: length of maxillary palps 2–4 (1st maxillary palp was not visible in most mounted specimens so we didn’t measure its length); Ant 1–11: length of antennomerae 1–11; L1tib: length of protibia; L2tib: length of mesotibia; L3tib: length of metatibia; L1tarsus1-5: length of 1–5 protarsomere; L2tarsus1-5: length of 1–5 mesotarsomere; L3tarsus1-5: length of 1–5 metatarsomere; Head.lgth: head length; Head.antW: anterior width of the head; Head.postW: posterior width of the head; Pntm.Lgth: length of pronotum; Pntm.antW: anterior width of pronotum; Pntm.postW: posterior width of pronotum; Elyt.Lgth: length of elytra; Meso.Lgth: length of mesothoracic pedunculus. (XLSX) [file pone.0198367.s004.xlsx]

## Sheet: LM-Head
Code	LM1.x	LM1.Y	LM1.Z	LM2.x	LM2.Y	LM2.Z	LM3.x	LM3.Y	LM3.Z	LM4.x	LM4.Y	LM4.Z	LM5.x	LM5.Y	LM5.Z	LM6.x	LM6.Y	LM6.Z	Centroid size
IB7	-0.47024	-0.00864486	-0.000860007	-0.298114	-0.226284	0.0199527	0.31727	-0.200552	-0.0568842	0.42996	-0.00588301	0.0759412	0.334814	0.208079	-0.0300484	-0.31369	0.233285	-0.00810124	1.40857
INJ1	-0.458852	-0.0135652	0.0181697	-0.331904	-0.185271	0.0113261	0.3371	-0.171583	-0.0524274	0.424451	0.00106449	0.0617228	0.366738	0.176219	-0.0169411	-0.337532	0.193136	-0.0218502	1.15114
INJ10	-0.459693	-0.0101671	0.00204217	-0.319756	-0.194603	0.013628	0.330914	-0.186477	-0.0474365	0.434616	0.000378545	0.0643528	0.347832	0.186618	-0.0262289	-0.333913	0.20425	-0.00635755	1.37715
INJ100	-0.451745	0.00440612	-0.000991346	-0.328115	-0.215857	0.0129533	0.337139	-0.188319	-0.0454671	0.442708	0.00874447	0.0605663	0.327133	0.179229	-0.023123	-0.327121	0.211797	-0.00393822	1.57338
INJ101	-0.468963	1.99e-05	-0.0223341	-0.310747	-0.227449	0.0239723	0.340012	-0.190111	-0.0496174	0.442097	0.00179151	0.0719927	0.308555	0.182019	-0.036082	-0.310954	0.233729	0.0120685	1.6366
INJ104	-0.476139	0.000385878	0.000142904	-0.30439	-0.22366	-0.0197878	0.322476	-0.191712	-0.0120804	0.4558	-0.000782541	0.0716428	0.310377	0.190842	-0.0668374	-0.308124	0.224927	0.0269199	1.5952
INJ105	-0.466216	0.00459137	0.000923574	-0.343615	-0.187268	0.00313758	0.359627	-0.145471	-0.0241961	0.431375	0.00561427	0.0402654	0.357668	0.143107	-0.0242507	-0.338838	0.179427	0.00412022	1.66559
INJ106	-0.469802	0.000268349	-0.0143889	-0.319404	-0.21823	-0.00103425	0.327802	-0.1902	-0.0129633	0.449641	0.00650332	0.0441566	0.32332	0.18651	-0.0385806	-0.311556	0.215149	0.0228105	1.30084
INJ107	-0.463031	-0.00613921	-0.000196865	-0.327997	-0.201853	-0.00564262	0.325542	-0.192002	-0.0184397	0.442331	-0.000864709	0.0538002	0.339257	0.201593	-0.0424118	-0.316102	0.199266	0.0128907	1.27517
INJ108	-0.460864	0.0115555	0.0246752	-0.312846	-0.24027	0.0128248	0.339261	-0.188722	-0.0525239	0.437197	0.00706347	0.0448713	0.317565	0.177303	0.00681886	-0.320312	0.23307	-0.0366663	1.29701
INJ109	-0.469182	0.0038434	-0.0109407	-0.305161	-0.225533	0.0134048	0.329722	-0.212492	-0.0326499	0.433491	0.00895502	0.04446	0.324694	0.201589	-0.0200274	-0.313564	0.223638	0.00575317	1.22616
INJ11	-0.454204	-0.0111844	-0.00655881	-0.334907	-0.194028	0.0110194	0.329895	-0.18783	-0.0391438	0.438719	0.00146372	0.0641156	0.345356	0.193587	-0.0354647	-0.324858	0.197992	0.00603228	1.27961
INJ110	-0.466017	-0.00503096	-0.00307957	-0.323361	-0.208829	-0.00645881	0.329067	-0.184221	-0.0122061	0.462445	-0.00351803	0.0462737	0.312402	0.18798	-0.0379508	-0.314537	0.213619	0.0134216	1.66241
INJ111	-0.461579	0.00558684	0.00820972	-0.323923	-0.215934	0.00253926	0.337722	-0.191813	-0.0358763	0.45097	0.0132679	0.0512727	0.315918	0.17578	-0.0192058	-0.319108	0.213112	-0.00693964	1.74332
INJ112	-0.471725	0.010535	-0.00456423	-0.30138	-0.237027	0.00886932	0.318072	-0.201241	-0.038317	0.453362	0.00776613	0.0595477	0.311836	0.192666	-0.0276444	-0.310166	0.2273	0.0021086	1.54593
INJ113	-0.4605	-0.00610352	0.0092151	-0.328728	-0.211228	-0.0176438	0.344408	-0.180343	0.00503199	0.425765	0.00779792	0.0177176	0.34729	0.173493	-0.0251284	-0.328235	0.216383	0.0108075	1.59685
INJ114	-0.462571	-0.00423511	0.00116775	-0.322219	-0.207576	0.0131574	0.342346	-0.181417	-0.0444574	0.446948	0.00545008	0.0567406	0.320433	0.169994	-0.0190749	-0.324937	0.217784	-0.00753348	1.64313
INJ115	-0.470228	0.00345287	-0.00660559	-0.316733	-0.206062	0.010559	0.32035	-0.181709	-0.0279446	0.45464	0.00740497	0.0378819	0.338883	0.178245	-0.014645	-0.326913	0.198668	0.000754255	1.61002
INJ116	-0.448993	-0.00301591	0.0253394	-0.322154	-0.206976	-0.0144915	0.327196	-0.19204	-0.02652	0.452377	-0.0130038	0.0647443	0.321371	0.204948	-0.0399557	-0.329797	0.210088	-0.00911647	1.06237
INJ117	-0.45358	0.0169026	0.0249561	-0.3225	-0.204145	-0.0277708	0.329185	-0.19917	-0.00795763	0.452939	0.0111648	0.0447528	0.331169	0.188218	-0.0361188	-0.337213	0.18703	0.00213835	1.10721
INJ118	-0.449459	-0.00390574	0.00755103	-0.330845	-0.195571	-0.00639291	0.321417	-0.201527	-0.0214577	0.455766	-0.00119401	0.0513116	0.330159	0.208142	-0.0330099	-0.327037	0.194056	0.00199787	1.07284
INJ119	-0.454554	0.00999357	0.00853579	-0.324541	-0.199469	0.000807382	0.327354	-0.198681	-0.0319601	0.456596	0.0113423	0.0472764	0.329211	0.187702	-0.0178825	-0.334065	0.189112	-0.00677699	1.07068
INJ12	-0.460182	-0.00104149	0.00467865	-0.329476	-0.202672	-0.00482575	0.341441	-0.172951	-0.0340448	0.436706	-0.00312912	0.0787139	0.337392	0.178732	-0.0555272	-0.325881	0.201062	0.0110052	1.13543
INJ120	-0.449392	0.00451849	0.0160921	-0.316199	-0.210477	-0.0159533	0.316898	-0.210109	-0.0172399	0.459951	0.0012303	0.0521111	0.318972	0.208414	-0.0353228	-0.33023	0.206423	0.000312695	1.06331
INJ121	-0.464696	0.000265759	-0.00226086	-0.317906	-0.225497	-0.0143551	0.315176	-0.187507	-0.00463396	0.454647	0.00548983	0.0447004	0.328039	0.188107	-0.0441543	-0.315259	0.219141	0.0207038	1.59467
INJ122	-0.46228	0.0076853	0.00392979	-0.311492	-0.224898	-0.0137563	0.30824	-0.19264	-0.0115491	0.470129	0.0109879	0.0458288	0.318655	0.18336	-0.0351525	-0.323251	0.215504	0.0106993	1.5794
INJ123	-0.44655	0.00670842	0.00562641	-0.336633	-0.206189	-0.000497514	0.354865	-0.18474	-0.0060107	0.436503	-0.000941574	0.00685817	0.330797	0.182338	-0.00101802	-0.338983	0.202824	-0.00495834	1.43054
INJ124	-0.466619	-0.00624041	0.00256904	-0.316706	-0.215748	0.00894689	0.321885	-0.192738	-0.0315604	0.456114	0.00607875	0.0387748	0.320761	0.187138	-0.00938587	-0.315436	0.22151	-0.00934449	1.56433
INJ126	-0.462112	-0.00184961	-0.00572828	-0.313034	-0.221635	0.00671033	0.321674	-0.196448	-0.013615	0.453522	-0.00320442	0.0211565	0.320617	0.199693	-0.0088805	-0.320668	0.223444	0.000356975	1.44026
INJ127	-0.457066	-0.00288279	-0.00290369	-0.330669	-0.205927	0.0104724	0.343247	-0.187537	-0.0197887	0.450757	0.00401003	0.0177139	0.319522	0.179902	0.000632591	-0.325791	0.212434	-0.00612646	1.58055
INJ128	-0.45402	-0.00168124	0.00642101	-0.337094	-0.188421	0.00274737	0.337414	-0.162355	-0.0436468	0.453564	-0.00154701	0.0775371	0.338116	0.166061	-0.0425064	-0.337981	0.187944	-0.000552214	1.60801
INJ13	-0.461919	-0.00443428	0.0105105	-0.3314	-0.182935	0.000927984	0.357114	-0.171989	-0.0394737	0.426817	-0.0025728	0.0683902	0.345433	0.171747	-0.0390066	-0.336045	0.190185	-0.00134849	1.15852
INJ14	-0.462927	-0.00510893	0.0147583	-0.33118	-0.188768	-0.00667264	0.343823	-0.174709	-0.0256226	0.439947	0.00185837	0.0506958	0.342012	0.173256	-0.0298061	-0.331675	0.193473	-0.00335278	1.13656
INJ15	-0.449804	-0.00899459	0.0196628	-0.330972	-0.190703	-0.0238373	0.339998	-0.178038	-0.0186867	0.432815	-0.0106923	0.0773182	0.345704	0.19033	-0.0666752	-0.337741	0.198099	0.0122182	1.15615
INJ16	-0.46225	-0.00612296	0.000859534	-0.323758	-0.202986	0.00626653	0.340946	-0.177647	-0.0326451	0.432093	-0.00882558	0.057275	0.339689	0.187701	-0.0335681	-0.32672	0.20788	0.00181213	1.37408
INJ17	-0.459696	-0.00280882	0.0155661	-0.333131	-0.204613	-0.0124445	0.359795	-0.16747	-0.0102813	0.42184	-0.00459689	0.035151	0.342637	0.170396	-0.0294363	-0.331445	0.209093	0.00144503	1.41783
INJ18	-0.457156	-0.00224126	0.00329544	-0.327004	-0.204629	0.0130794	0.339955	-0.185026	-0.0463934	0.429292	0.00454289	0.0599423	0.344192	0.182201	-0.0226894	-0.32928	0.205152	-0.00723441	1.38864
INJ19	-0.4645	-0.00140233	0.0148484	-0.326335	-0.20747	0.000145427	0.363686	-0.171676	-0.0422877	0.40198	0.000102089	0.0705161	0.353181	0.170214	-0.0405767	-0.328012	0.210232	-0.00264564	1.35975
INJ2	-0.45665	-0.00152274	0.0301404	-0.300206	-0.243598	-0.012587	0.324465	-0.201031	-0.037594	0.418563	-0.00955802	0.076764	0.333491	0.210727	-0.0450728	-0.319663	0.244983	-0.0116506	1.35441
INJ20	-0.460575	0.000393418	0.0049215	-0.321151	-0.217915	0.0050511	0.336336	-0.182747	-0.0351001	0.425685	0.0025835	0.0548978	0.345429	0.183342	-0.0280948	-0.325724	0.214343	-0.00167554	1.37252
INJ21	-0.466206	0.00184022	-0.0187953	-0.321372	-0.210547	0.0220307	0.348189	-0.181252	-0.0403626	0.435199	0.00158573	0.0535849	0.327091	0.176046	-0.025192	-0.322901	0.212326	0.00873425	1.35729
INJ22	-0.464257	0.00289209	0.00305868	-0.325126	-0.206594	0.00504084	0.353324	-0.182488	-0.0375061	0.418858	0.00444047	0.0604066	0.342975	0.17733	-0.0337533	-0.325775	0.204419	0.00275337	1.31642
INJ23	-0.467891	-0.00883354	-0.0169785	-0.320726	-0.207382	0.00473015	0.336864	-0.192184	-0.0379225	0.430023	0.00115788	0.0885048	0.332365	0.193416	-0.0675374	-0.310636	0.213826	0.0292033	1.32629
INJ24	-0.455035	-0.0109245	0.0210725	-0.309614	-0.215578	0.00122271	0.314318	-0.197369	-0.0418734	0.4575	-0.0117441	0.0643533	0.316753	0.207502	-0.0238481	-0.323922	0.228113	-0.0209271	1.32163
INJ25	-0.470143	0.00498496	-0.0120615	-0.31344	-0.211812	0.00220563	0.327633	-0.193409	-0.0300863	0.439492	0.00805583	0.0679404	0.335775	0.188024	-0.0496382	-0.319317	0.204157	0.02164	1.31697
INJ26	-0.468175	-0.00554916	0.00284561	-0.316591	-0.212914	0.00654995	0.33212	-0.179073	-0.0361557	0.435125	-0.00491856	0.0598221	0.337871	0.186457	-0.0319146	-0.320349	0.215998	-0.00114738	1.37258
INJ28	-0.471658	-0.00289925	-0.00967921	-0.310398	-0.20602	0.0141023	0.339508	-0.187009	-0.044708	0.426664	-0.00409751	0.0734528	0.338489	0.189518	-0.0426663	-0.322604	0.210507	0.00949833	1.46762
INJ29	-0.466887	-0.0109412	0.0198011	-0.3186	-0.209496	-0.0185249	0.367463	-0.184887	-0.00828707	0.415532	-0.0115865	0.0425934	0.322572	0.185797	-0.039304	-0.320079	0.231114	0.00372151	1.54985
INJ3	-0.462741	-0.000784425	-0.00193029	-0.319883	-0.211756	-0.000204492	0.333927	-0.202529	-0.0268909	0.438161	0.000520589	0.0584665	0.324935	0.20353	-0.0398077	-0.3144	0.211019	0.010367	1.32436
INJ30	-0.462021	-0.0127276	0.0275079	-0.315636	-0.208975	-0.00913535	0.324449	-0.192551	-0.0353218	0.450576	-0.00110354	0.062508	0.32237	0.191957	-0.0284288	-0.319738	0.2234	-0.01713	1.44358
INJ31	-0.467026	-0.00543995	0.0218122	-0.325238	-0.200634	-0.0162655	0.360957	-0.188887	-0.0286899	0.406482	-0.00937425	0.0769461	0.34069	0.198308	-0.0591939	-0.315866	0.206027	0.00539112	1.0623
INJ32	-0.461841	-0.0050478	0.0159487	-0.339186	-0.178995	0.00853396	0.376039	-0.15312	-0.041716	0.411419	-0.000141853	0.0478743	0.359702	0.147878	-0.014927	-0.346132	0.189426	-0.015714	1.70332
INJ34	-0.461289	-0.00475321	0.0210962	-0.340195	-0.181578	0.00370073	0.371988	-0.158694	-0.0456493	0.400423	0.00279114	0.0605806	0.371198	0.155885	-0.0257774	-0.342124	0.186349	-0.0139508	1.77549
INJ35	-0.450333	-0.00721434	0.031823	-0.330124	-0.201527	-0.0275964	0.328876	-0.197432	-0.00852313	0.458116	-0.00119325	0.0447961	0.317953	0.198644	-0.0332399	-0.324488	0.208722	-0.00725967	1.11269
INJ36	-0.465886	-0.00485047	0.00994468	-0.308746	-0.205003	0.0175766	0.33228	-0.202073	-0.0822106	0.429617	-0.0100305	0.121769	0.326961	0.211964	-0.0555538	-0.314226	0.209992	-0.0115258	1.10773
INJ38	-0.447653	0.00550726	0.0312206	-0.339658	-0.207396	-0.0205034	0.33092	-0.20882	-0.0243145	0.447371	0.0117167	0.0554421	0.325101	0.204652	-0.0311205	-0.316081	0.19434	-0.0107244	0.971253
INJ39	-0.458528	-0.0101483	0.0177101	-0.330313	-0.209023	0.00317524	0.320596	-0.205336	-0.0320922	0.438983	0.0081322	0.0357715	0.340625	0.207716	-0.00451851	-0.311363	0.208659	-0.0200461	1.00096
INJ4	-0.463893	-0.0128458	0.00898071	-0.305298	-0.221223	0.00874799	0.329634	-0.206714	-0.0529343	0.431935	-0.00937449	0.0831838	0.317839	0.212754	-0.0399827	-0.310218	0.237403	-0.00799548	1.28904
INJ40	-0.447669	-0.00538919	0.00831761	-0.314139	-0.228768	0.00458543	0.319925	-0.218412	-0.0324752	0.443638	-0.0140779	0.0535974	0.311809	0.234118	-0.0246476	-0.313563	0.232529	-0.00937757	0.993525
INJ41	-0.468607	0.00127859	-0.0240898	-0.303258	-0.208418	0.0149464	0.323523	-0.216395	-0.0464285	0.44463	-0.0102333	0.0940871	0.314284	0.226213	-0.0641966	-0.310572	0.207554	0.0256814	0.989404
INJ42	-0.469696	0.00424543	0.0115687	-0.315858	-0.209327	0.00385574	0.336313	-0.215875	-0.0420772	0.429825	0.00687024	0.0604721	0.32769	0.211332	-0.0252688	-0.308275	0.202753	-0.00855058	0.9817
INJ43	-0.469764	-0.00426072	0.00308926	-0.314489	-0.220947	-0.00469095	0.344568	-0.179071	-0.0109275	0.421625	-0.00322878	0.0328006	0.340093	0.180826	-0.0279182	-0.322033	0.226682	0.00764683	1.33946
INJ44	-0.455775	-0.00459677	0.0455312	-0.317922	-0.223411	-0.00642769	0.338055	-0.178449	-0.0488393	0.421917	-0.000708482	0.0629889	0.343808	0.178589	-0.0157152	-0.330083	0.228576	-0.0375379	1.32261
INJ45	-0.464676	-0.00208311	0.00956123	-0.333934	-0.182586	-0.00373664	0.345169	-0.155192	-0.0214548	0.444124	0.00272598	0.0411909	0.35239	0.153066	-0.0242426	-0.343073	0.18407	-0.00131811	1.60301
INJ46	-0.46414	-0.000987746	0.00634889	-0.338088	-0.186759	-0.000266282	0.347595	-0.14206	-0.0327613	0.437856	0.0010743	0.0619864	0.358981	0.144685	-0.0383974	-0.342204	0.184047	0.00308973	1.61427
INJ47	-0.461946	-0.00146909	0.0092218	-0.335934	-0.192658	-0.0017468	0.339525	-0.141606	-0.0218964	0.43964	-0.00203598	0.0415541	0.363948	0.149668	-0.024842	-0.345233	0.188101	-0.00229079	1.60869
INJ48	-0.457245	0.00719405	0.0187305	-0.341808	-0.190787	-0.0059679	0.363835	-0.155892	-0.0398294	0.428021	0.00143884	0.0735827	0.346162	0.154026	-0.0431522	-0.338964	0.18402	-0.00336371	1.6197
INJ49	-0.464508	0.00023269	0.00621453	-0.342483	-0.185189	0.00473268	0.354754	-0.144613	-0.0339431	0.439838	-0.00577724	0.0559191	0.348359	0.153825	-0.0300555	-0.33596	0.181521	-0.00286766	1.56811
INJ5	-0.449856	-0.00275339	0.0374549	-0.325481	-0.239503	-0.0135542	0.349318	-0.187153	-0.0309306	0.40377	-0.00879577	0.0572408	0.339449	0.199046	-0.0305358	-0.3172	0.239158	-0.0196752	1.35201
INJ51	-0.449941	-0.0041804	-0.0278182	-0.342463	-0.18748	0.0177954	0.337122	-0.156986	-0.0226404	0.441269	-0.00109077	0.0410807	0.361576	0.164742	-0.030482	-0.347563	0.184994	0.0220645	1.51275
INJ52	-0.459385	-0.00178028	0.0135678	-0.340472	-0.18232	0.0237445	0.35805	-0.155799	-0.0646771	0.427109	0.00826711	0.0585655	0.358598	0.147262	-0.00244512	-0.343901	0.184371	-0.0287557	1.61343
INJ54	-0.464148	-0.0011465	0.00797663	-0.325754	-0.184654	-0.00162137	0.349824	-0.165683	-0.0213004	0.448309	-0.00567759	0.0404657	0.333952	0.164957	-0.0229558	-0.342182	0.192203	-0.00256489	1.46584
INJ55	-0.463428	-0.00358675	0.0212898	-0.331109	-0.194704	0.00258048	0.351292	-0.150688	-0.045201	0.420895	0.000338336	0.0634873	0.363716	0.152034	-0.0264768	-0.341367	0.196606	-0.0156797	1.69043
INJ58	-0.456758	-0.00574653	0.0145944	-0.338993	-0.18361	-0.00153903	0.353808	-0.158505	-0.0428715	0.42001	0.000298674	0.076309	0.363942	0.161049	-0.0449947	-0.342009	0.186514	-0.00149822	1.65429
INJ59	-0.462763	0.00217638	0.0431622	-0.332264	-0.205565	-0.0110449	0.359874	-0.157991	-0.044472	0.410094	0.00566043	0.0647912	0.359829	0.153408	-0.0254843	-0.33477	0.202312	-0.0269522	1.64058
INJ6	-0.454522	0.00209611	0.0275521	-0.317888	-0.239482	-0.0112746	0.332574	-0.2056	-0.0518282	0.424128	0.0123017	0.0952873	0.324027	0.195078	-0.052192	-0.308319	0.235607	-0.00754447	1.31245
INJ60	-0.457256	0.000250665	0.0114053	-0.345723	-0.182847	0.0199304	0.368085	-0.15976	-0.0592992	0.426082	0.00663957	0.059324	0.347792	0.150996	-0.009246	-0.33898	0.18472	-0.0221145	1.69192
INJ61	-0.461354	-0.00307804	0.0282938	-0.336709	-0.192259	-0.00270861	0.366121	-0.155645	-0.0403041	0.42405	-0.000695814	0.0567506	0.345035	0.152247	-0.0218902	-0.337143	0.199432	-0.0201414	1.73064
INJ62	-0.464435	-0.00155086	0.00762568	-0.329433	-0.188878	0.00996269	0.350071	-0.156855	-0.045135	0.441033	-0.00631906	0.0643119	0.340635	0.160958	-0.0275231	-0.337871	0.192645	-0.00924209	1.70921
INJ63	-0.460775	-0.00797035	0.0153902	-0.333943	-0.183738	0.00677207	0.349424	-0.154739	-0.0440778	0.436239	-0.0019531	0.0588148	0.35172	0.15559	-0.0214848	-0.342666	0.192811	-0.0154145	1.73665
INJ64	-0.46302	0.00118015	0.010476	-0.336055	-0.182419	0.0028091	0.352868	-0.154989	-0.0292564	0.446932	0.00277614	0.0400185	0.342947	0.14929	-0.0146288	-0.343672	0.184162	-0.00941848	1.74161
INJ65	-0.457574	-0.00456275	0.0155813	-0.343537	-0.19099	-0.00234141	0.357457	-0.153605	-0.0374248	0.425565	-6.71e-05	0.0660436	0.353546	0.156449	-0.037772	-0.335456	0.192776	-0.00408669	1.6827
INJ66	-0.461108	0.00674933	0.0100883	-0.336026	-0.195865	-0.00298791	0.363562	-0.164918	-0.0232706	0.4444	0.00565267	0.0393473	0.324352	0.151767	-0.0198706	-0.335181	0.196613	-0.00330647	1.67532
INJ67	-0.452716	0.00189843	0.0108038	-0.341678	-0.195596	-0.00236227	0.348692	-0.154492	-0.0312792	0.439775	0.00272774	0.0570255	0.347725	0.153744	-0.0325387	-0.341799	0.191718	-0.00164919	1.74141
INJ68	-0.455959	0.00227627	0.0377016	-0.332118	-0.197477	-0.0299011	0.348885	-0.155951	-0.00680419	0.446394	-0.00377589	0.0409279	0.337667	0.156125	-0.0321449	-0.344867	0.198803	-0.00977928	1.74307
INJ69	-0.461444	0.0071669	0.00103879	-0.341602	-0.188609	0.0100841	0.357057	-0.147197	-0.02943	0.441668	-0.00200013	0.0375709	0.346605	0.150157	-0.0143508	-0.342285	0.180483	-0.004913	1.58416
INJ7	-0.457056	-0.0137763	0.00127747	-0.328129	-0.195527	0.014918	0.337916	-0.192734	-0.0482648	0.436223	-0.00133288	0.0648481	0.333933	0.194459	-0.0257668	-0.322887	0.208911	-0.0070121	1.35357
INJ70	-0.457652	-0.000491911	-0.00304618	-0.334901	-0.180349	0.00010274	0.348593	-0.158356	-0.00653066	0.451216	-0.0118278	0.022807	0.34106	0.167984	-0.0195646	-0.348315	0.183041	0.00623171	1.53727
INJ72	-0.458271	-0.000678761	0.00631873	-0.328576	-0.202185	0.00250727	0.333826	-0.181338	-0.0320474	0.451093	-0.00335382	0.0548877	0.327845	0.1867	-0.0278149	-0.325917	0.200855	-0.00385139	1.59618
INJ73	-0.459802	-0.00818211	0.0103819	-0.325541	-0.204878	-0.00435633	0.333184	-0.180983	-0.0290879	0.447379	0.00016606	0.058672	0.329033	0.180876	-0.0346537	-0.324253	0.213001	-0.000956016	1.51713
INJ74	-0.459142	0.000624553	-0.00993385	-0.316307	-0.208236	0.014359	0.32961	-0.188999	-0.0402874	0.445473	0.00438502	0.0592211	0.332225	0.182476	-0.0282367	-0.331859	0.20975	0.00487778	1.55129
INJ75	-0.449001	-0.00142492	0.0274274	-0.331532	-0.219318	-0.0132886	0.333166	-0.180355	-0.0274129	0.439955	0.00916597	0.0516262	0.336578	0.173653	-0.0255827	-0.329165	0.218279	-0.0127693	1.57761
INJ77	-0.455353	0.0028163	0.00493966	-0.31654	-0.223677	-0.00575552	0.331086	-0.202083	-0.034883	0.447073	0.00150744	0.0784317	0.310437	0.197841	-0.0517175	-0.316704	0.223596	0.00898473	1.4805
INJ78	-0.451299	0.00807287	0.0120426	-0.32081	-0.221587	0.0162661	0.334687	-0.210668	-0.0522767	0.456876	0.00985491	0.0487366	0.300403	0.194572	0.00233738	-0.319857	0.219755	-0.0271059	1.51973
INJ79	-0.458182	-0.00207973	0.0167154	-0.322384	-0.215652	0.00304467	0.338496	-0.194615	-0.0466176	0.435422	0.000690285	0.0691817	0.324087	0.193513	-0.0289826	-0.317439	0.218143	-0.0133416	1.0302
INJ8	-0.469569	-0.00349468	-0.00595818	-0.322063	-0.196924	0.00783467	0.334681	-0.177696	-0.0345402	0.437995	-0.00810185	0.0654295	0.341547	0.19039	-0.0418017	-0.322592	0.195827	0.00903592	1.36108
INJ80	-0.453078	-0.00462541	0.0577745	-0.312978	-0.219524	-0.0066338	0.330253	-0.195543	-0.0714187	0.443118	0.000996255	0.0927953	0.317064	0.18892	-0.0215549	-0.324378	0.229777	-0.0509625	1.11024
INJ81	-0.456079	-0.00273949	0.0311055	-0.317552	-0.218636	-0.0259967	0.318117	-0.194192	-0.0236689	0.434252	-0.000287287	0.0743635	0.343971	0.201877	-0.054856	-0.322711	0.213978	-0.000947319	1.08481
INJ82	-0.465417	0.0034233	0.0171153	-0.312971	-0.22485	-0.00123816	0.330514	-0.194383	-0.0358366	0.425846	0.0114851	0.0516797	0.343143	0.18527	-0.0208803	-0.321115	0.219055	-0.0108399	1.42098
INJ83	-0.463108	0.00578316	0.016796	-0.306266	-0.230289	-0.00353753	0.332625	-0.195225	-0.0354257	0.425897	-0.00677735	0.064998	0.331616	0.20195	-0.0362187	-0.320764	0.224558	-0.00661209	1.38759
INJ84	-0.465141	-0.00198999	0.0227907	-0.305263	-0.230989	0.00695638	0.308223	-0.193693	-0.0353032	0.438496	0.0056231	0.0281921	0.347563	0.194304	0.00869156	-0.323878	0.226745	-0.0313275	1.41307
INJ85	-0.452189	0.00188083	0.0245601	-0.322002	-0.231573	-0.0070537	0.329242	-0.186653	-0.0383268	0.422252	0.000203949	0.0681376	0.345687	0.193421	-0.0359615	-0.32299	0.22272	-0.0113557	1.3504
INJ86	-0.4597	0.00460715	0.00657172	-0.31884	-0.215345	0.0103405	0.345298	-0.189655	-0.0516705	0.433216	-0.00362802	0.0760617	0.322261	0.189928	-0.0343106	-0.322235	0.214093	-0.0069928	1.43023
INJ87	-0.466729	0.000339328	0.0173525	-0.306823	-0.221382	-0.000839902	0.31559	-0.182745	-0.0391747	0.443945	-0.00186015	0.0640783	0.339393	0.188188	-0.0293051	-0.325376	0.21746	-0.0121112	1.43805
INJ88	-0.449812	0.011073	0.0173117	-0.321026	-0.223852	-0.00228851	0.325729	-0.191523	-0.0397524	0.4475	0.00989846	0.0616307	0.329005	0.182585	-0.0254236	-0.331397	0.211817	-0.0114778	1.30699
INJ89	-0.459503	-0.00924817	0.00909646	-0.336454	-0.195712	0.00577536	0.367086	-0.159918	-0.0428306	0.400486	0.00107142	0.0656876	0.364643	0.158451	-0.0363423	-0.336258	0.205355	-0.00138649	1.60623
INJ9	-0.471699	-0.00984348	-0.00145082	-0.313828	-0.210355	0.0123632	0.321943	-0.185636	-0.0474503	0.439764	-0.00790075	0.0765932	0.335806	0.199536	-0.0398494	-0.311986	0.2142	-0.000205774	1.34224
INJ90	-0.455528	-0.00243524	0.0118532	-0.347878	-0.182313	0.0126411	0.372506	-0.144176	-0.0479594	0.421702	0.000561507	0.0560592	0.355557	0.141102	-0.0176118	-0.346358	0.187261	-0.0149822	1.77327
INJ92	-0.476053	0.0128721	0.00780857	-0.308895	-0.227904	-0.00951928	0.343954	-0.196685	-0.0324723	0.427666	0.0129791	0.0732151	0.32276	0.180954	-0.0506692	-0.309432	0.217784	0.0116371	1.26641
INJ93	-0.466382	-0.0022959	0.0116774	-0.314609	-0.216965	-0.0047429	0.320235	-0.187298	-0.0120119	0.447484	0.00875777	0.0186305	0.33931	0.180927	-0.00534953	-0.326037	0.216874	-0.00820359	1.31583
INJ94	-0.478268	0.0178974	-0.0014273	-0.308597	-0.232787	-0.0197058	0.321886	-0.195803	-0.00907809	0.436103	0.0125968	0.0613827	0.336022	0.191731	-0.0611416	-0.307146	0.206365	0.02997	1.24348
INJ95	-0.460059	9.31e-05	0.0157449	-0.342785	-0.194618	-0.00365733	0.350278	-0.145233	-0.0205561	0.444003	0.00024368	0.0335974	0.347375	0.147703	-0.0151978	-0.338812	0.191812	-0.00993104	1.65126
INJ96	-0.460098	0.00195377	0.00740306	-0.339942	-0.190205	-0.0165551	0.336313	-0.149842	-0.0107333	0.449255	-0.000114417	0.0540475	0.353759	0.157594	-0.0493067	-0.339289	0.180614	0.0151445	1.63759
INJ97	-0.466541	0.00537267	-0.00773815	-0.316759	-0.226795	0.00515854	0.32747	-0.178521	-0.0319801	0.446609	0.00721965	0.0605878	0.328131	0.173329	-0.0374561	-0.318911	0.219394	0.0114281	1.42762
INJ98	-0.461035	-0.00501289	-0.00136307	-0.320438	-0.213299	0.00519836	0.323751	-0.187154	-0.02908	0.460163	-0.00131331	0.0506491	0.31681	0.18868	-0.0257824	-0.319251	0.2181	0.000377986	1.4746
INJ99	-0.456523	0.013307	-0.00510891	-0.320296	-0.226268	0.00768138	0.326787	-0.202605	-0.0415345	0.446532	0.0159431	0.0657679	0.322209	0.18876	-0.0328978	-0.318707	0.210863	0.00609191	1.48867
JC10	-0.45393	0.00715454	0.00470028	-0.346717	-0.175488	0.00653107	0.34824	-0.152517	-0.015091	0.457203	-0.000721011	0.0106994	0.348387	0.1551	0.00472111	-0.353183	0.166472	-0.0115608	1.68202
JC12	-0.458717	0.001878	0.000105037	-0.340069	-0.184391	0.00619997	0.337848	-0.163151	-0.0285787	0.459088	0.0130314	0.0384093	0.342797	0.151965	-0.0137262	-0.340946	0.180667	-0.00240946	1.71741
JC14	-0.44831	0.00280378	-0.00111734	-0.347224	-0.183223	0.00269591	0.349101	-0.15468	-0.0306962	0.445098	-0.000860939	0.0597283	0.348723	0.158351	-0.0381607	-0.347388	0.177609	0.00755009	1.57666
JC15	-0.457356	-0.00764115	0.00517167	-0.347826	-0.175622	0.0171235	0.350449	-0.153151	-0.0532308	0.44429	0.00332341	0.0634229	0.34909	0.15251	-0.0189331	-0.338646	0.180581	-0.0135541	1.52886
JC16	-0.466875	0.000751362	0.00576948	-0.336928	-0.188931	-0.00554141	0.333961	-0.155066	-0.0216249	0.454097	0.00510363	0.0498575	0.348605	0.1569	-0.0333127	-0.332859	0.181242	0.00485204	1.56065
JC17	-0.453812	0.00782701	-0.000691719	-0.356847	-0.178609	-0.00855698	0.352252	-0.139762	0.00605629	0.462009	-0.000658237	0.00959351	0.344661	0.144935	-0.0159035	-0.348263	0.166268	0.0095024	1.72253
JC18	-0.460024	0.00303312	0.00513245	-0.337722	-0.185746	0.0246744	0.357595	-0.165258	-0.0607521	0.442419	0.00561525	0.0583728	0.334956	0.155745	-0.00555352	-0.337225	0.186611	-0.021874	1.59324
JC19	-0.443233	0.00524242	-0.0258508	-0.349064	-0.175922	0.0261267	0.351868	-0.182456	-0.0458635	0.438147	0.0163293	0.0562685	0.35016	0.166935	-0.0247076	-0.347877	0.169872	0.0140267	0.903004
JC2	-0.460527	-0.00328336	0.0101237	-0.314086	-0.197949	0.00610252	0.344929	-0.216819	-0.0412369	0.411261	0.00415808	0.0563906	0.345922	0.209935	-0.0242633	-0.327498	0.203959	-0.00711664	1.03626
JC20	-0.446718	0.0107381	0.000461222	-0.339403	-0.200105	0.00142627	0.356248	-0.185841	-0.0310509	0.412886	-0.00379937	0.0628554	0.352809	0.194848	-0.0443411	-0.335823	0.184158	0.0106491	0.865371
JC3	-0.473883	0.00047428	0.00964323	-0.311511	-0.208679	-0.0187144	0.322102	-0.197413	-0.0116686	0.435299	-0.00258768	0.0589712	0.34227	0.207565	-0.0538225	-0.314278	0.200641	0.0155911	1.11511
JC4	-0.465324	-2.53e-05	0.0254271	-0.322985	-0.21063	-0.0101851	0.340298	-0.20109	-0.0179723	0.438376	0.00512772	0.0280676	0.324516	0.195907	-0.00863227	-0.31488	0.21071	-0.0167052	0.971861
JC5	-0.460622	-0.00140176	0.0360069	-0.315143	-0.214207	0.0093884	0.338627	-0.212294	-0.0587498	0.422809	0.0021552	0.0550468	0.331337	0.209481	0.00184935	-0.317008	0.216267	-0.0435417	1.05287
JC6	-0.478707	0.00170522	3.16e-05	-0.31104	-0.210476	0.00518408	0.328023	-0.206719	-0.0102928	0.41685	0.0133005	0.00410688	0.362235	0.201539	0.00310111	-0.317361	0.200651	-0.00213087	1.03421
JC7	-0.461506	0.00288884	0.0230302	-0.305005	-0.223903	0.0166528	0.319289	-0.240924	-0.0607735	0.420236	0.0155871	0.0511387	0.337723	0.229408	0.00619374	-0.310738	0.216943	-0.0362418	1.03056
JC8	-0.471354	-0.00146256	0.0173059	-0.312309	-0.215375	-0.00243703	0.322442	-0.204013	-0.028799	0.443454	0.0130978	0.0385074	0.33124	0.193229	-0.0104799	-0.313472	0.214524	-0.0140974	1.14629
JC9	-0.448925	0.00539492	0.00990361	-0.336147	-0.183323	-0.000383708	0.336599	-0.158881	-0.0170545	0.464169	0.0128283	0.0172812	0.346768	0.142207	0.0015513	-0.362464	0.181773	-0.0112978	1.6877
MP1	-0.453118	-0.0010507	0.0061987	-0.345601	-0.19231	-0.00588757	0.356719	-0.142634	-0.027556	0.42594	-0.0037432	0.0673088	0.360041	0.150346	-0.0510904	-0.343982	0.189391	0.0110264	1.71293
MP2	-0.458893	-0.00503833	0.015584	-0.33532	-0.185217	0.0078422	0.350869	-0.148857	-0.0398181	0.427918	-0.00284047	0.0481738	0.364622	0.152791	-0.0147604	-0.349197	0.189162	-0.0170215	1.7375
MP5	-0.457916	-0.00307616	0.00575631	-0.343242	-0.18304	0.0144364	0.368542	-0.156664	-0.056278	0.416053	0.00319242	0.0750992	0.356342	0.152344	-0.0327513	-0.339779	0.187243	-0.00626263	1.69678
MP6	-0.45541	-0.00309612	0.0329674	-0.339567	-0.202983	-0.00543378	0.355033	-0.155076	-0.0468177	0.413407	0.00284926	0.0709007	0.362551	0.156572	-0.0317091	-0.336015	0.201734	-0.0199075	1.70337
VA26	-0.467537	0.00580681	-0.000355126	-0.313997	-0.222132	0.00362458	0.353903	-0.205757	-0.0520201	0.405443	0.00753644	0.0958084	0.331855	0.196073	-0.0613556	-0.309667	0.218473	0.0142979	1.47614
VA3	-0.46623	-0.000339096	0.00819086	-0.322252	-0.214134	-0.0206827	0.326203	-0.190519	-0.0160763	0.435357	-0.00505567	0.0763142	0.336906	0.205408	-0.069517	-0.309983	0.20464	0.021771	1.3461
VA43	-0.461627	0.00572939	0.0174401	-0.330601	-0.187815	0.00243582	0.349661	-0.15927	-0.0315582	0.444869	-0.00180728	0.0392258	0.343354	0.15846	-0.0100136	-0.345657	0.184702	-0.0175298	1.6754
VA5	-0.460332	-0.00107763	0.0239917	-0.317759	-0.199357	-0.00322784	0.327151	-0.200877	-0.0349975	0.441404	-0.00104587	0.0516566	0.337097	0.204	-0.0184845	-0.32756	0.198358	-0.0189385	1.04895

## Sheet: LM-Pronotum
Code	LM1.x	LM1.Y	LM1.Z	LM2.x	LM2.Y	LM2.Z	LM3.x	LM3.Y	LM3.Z	LM4.x	LM4.Y	LM4.Z	LM5.x	LM5.Y	LM5.Z	LM6.x	LM6.Y	LM6.Z	LM7.x	LM7.Y	LM7.Z	LM8.x	LM8.Y	LM8.Z	LM9.x	LM9.Y	LM9.Z	LM10.x	LM10.Y	LM10.Z	LM11.x	LM11.Y	LM11.Z	LM12.x	LM12.Y	LM12.Z	LM13.x	LM13.Y	LM13.Z	LM14.x	LM14.Y	LM14.Z	LM15.x	LM15.Y	LM15.Z	LM16.x	LM16.Y	LM16.Z	LM17.x
IB7	-0.316118	0.00274121	0.0525728	-0.28109	-0.10912	-0.0262266	-0.215117	-0.132738	-0.00910708	-0.130471	-0.148418	-0.0076537	-0.0545984	-0.146723	0.00720894	0.0410688	-0.112955	0.0190782	0.12988	-0.0776045	0.0248703	0.222735	-0.0958037	-0.0236286	0.284474	-0.0913938	-0.0250074	0.300951	0.00529532	0.0243047	0.28141	0.0943337	-0.0244718	0.233042	0.0949075	-0.0314296	0.126153	0.0713799	0.0335079	0.0439335	0.107766	0.0364078	-0.0511574	0.142521	0.00894809	-0.128141	0.148039	-0.00753515	-0.211513
INJ1	-0.280105	-0.00221632	0.0640876	-0.262595	-0.117088	-0.033327	-0.234826	-0.128086	0.00250939	-0.159329	-0.124459	0.00751342	-0.0755663	-0.125673	-0.00644942	0.0474906	-0.094287	0.00215492	0.135952	-0.0793844	0.0081603	0.232802	-0.0940265	-0.0105698	0.294833	-0.0960892	-0.0239897	0.311022	-0.00433006	0.0371183	0.29201	0.0965227	-0.0145477	0.235382	0.095602	-0.00691341	0.137473	0.0733825	0.0188683	0.0482847	0.0928631	0.010109	-0.071747	0.129731	-0.0106384	-0.157871	0.13323	-0.000505655	-0.230064
INJ10	-0.288343	-0.000765916	0.0822008	-0.263713	-0.120287	-0.0131796	-0.211481	-0.132184	-0.00243359	-0.125984	-0.149214	-0.00169441	-0.0616227	-0.151638	-0.0179944	0.0212507	-0.145158	-0.0128233	0.110445	-0.13437	-0.00056515	0.216671	-0.119355	-0.0102554	0.285794	-0.0983062	-0.0120623	0.307428	0.000765265	0.0482027	0.289097	0.101282	-0.00515866	0.221386	0.117494	0.0017763	0.115643	0.134467	0.0078644	0.0258166	0.143824	0.000357583	-0.0502053	0.151954	-0.0250039	-0.118241	0.145306	-0.00179121	-0.207977
INJ100	-0.312142	-0.00339897	0.0366791	-0.285555	-0.103677	-0.0091624	-0.234166	-0.124923	-0.010942	-0.14622	-0.143987	-0.017468	-0.0512792	-0.142757	0.00405094	0.0693699	-0.0997664	0.0275698	0.151773	-0.0832618	0.012998	0.221561	-0.0909267	-0.0169098	0.26739	-0.0913992	-0.0220326	0.276387	-0.0033525	0.0280979	0.274173	0.090792	-0.0236468	0.229	0.091963	-0.0150839	0.153666	0.0894717	0.0109119	0.0729527	0.105511	0.0370318	-0.0324864	0.139121	0.00373315	-0.137723	0.146016	-0.0042605	-0.230689
INJ101	-0.299277	-0.00580143	0.0455123	-0.277285	-0.104504	-0.00525685	-0.225748	-0.121964	-0.0092069	-0.149731	-0.14273	-0.0115018	-0.0747365	-0.152976	-0.020035	0.0637042	-0.117228	0.0199562	0.159726	-0.0938617	0.0146906	0.221501	-0.0928646	-0.00399521	0.271033	-0.0969272	-0.0274632	0.289344	-0.000944041	0.0368108	0.271357	0.0931562	-0.0299285	0.216629	0.0954858	-0.00558215	0.153689	0.0954916	0.0225063	0.0686476	0.11564	0.0321937	-0.0560906	0.157188	-0.017732	-0.138053	0.148106	-0.0104687	-0.222302
INJ104	-0.307758	-0.00330659	0.0513092	-0.286275	-0.107764	-0.0131037	-0.244758	-0.117996	-0.00765376	-0.135195	-0.143606	-0.0169944	-0.0234645	-0.140469	0.00177162	0.0576789	-0.103953	0.0103638	0.132435	-0.085152	0.00935802	0.218198	-0.0886764	-0.00430253	0.279548	-0.0982128	-0.0308474	0.289113	-0.00371231	0.0367125	0.281025	0.0958519	-0.0269968	0.218254	0.0897264	0.00304866	0.131282	0.0865768	0.0248524	0.0603196	0.106743	0.0321769	-0.00846192	0.140241	-0.0337046	-0.131811	0.146486	-0.0222188	-0.242929
INJ105	-0.313208	0.00503683	0.0361396	-0.295499	-0.0749414	-0.00483656	-0.249846	-0.0882356	0.000707171	-0.137955	-0.102814	-0.00283509	-0.0639734	-0.103423	-0.00664781	0.0220433	-0.0839526	-0.0223142	0.151647	-0.0459291	0.0130432	0.267906	-0.071432	-0.00217492	0.300779	-0.069793	-0.0105534	0.31062	0.00219981	0.0301873	0.30221	0.0705569	-0.0119276	0.270536	0.0701044	-0.00420816	0.152376	0.0435905	0.00920829	0.0247516	0.079841	0.00594121	-0.0647588	0.101371	-0.00338018	-0.135323	0.10251	-0.0129683	-0.247897
INJ106	-0.314331	0.00221949	0.0500582	-0.280582	-0.116554	-0.0151047	-0.223514	-0.13931	-0.0187516	-0.125966	-0.147311	-0.00847312	-0.0341671	-0.132286	0.021115	0.0480027	-0.111641	0.0169982	0.133876	-0.0979372	0.0101961	0.223284	-0.0969457	-0.0123926	0.277063	-0.0935794	-0.0335836	0.288707	-8.46e-05	0.0250362	0.278569	0.0907936	-0.023068	0.221185	0.0923462	-0.00609831	0.133346	0.0960318	0.0133664	0.0476875	0.110268	0.0215624	-0.0360399	0.132896	0.0192325	-0.128462	0.148085	-0.00130756	-0.225148
INJ107	-0.309272	-0.000403434	0.0445153	-0.269829	-0.118636	-0.0133728	-0.211743	-0.138964	-0.00890331	-0.14746	-0.148742	-0.0417101	-0.0393364	-0.140135	0.0133711	0.0453637	-0.105808	0.0251671	0.124237	-0.0880592	0.0200328	0.22437	-0.0972627	-0.00891447	0.284798	-0.0995388	-0.019954	0.302051	-0.00312956	0.0355949	0.285024	0.0891041	-0.0324974	0.224331	0.0913792	-0.0243255	0.124914	0.0915662	0.0111762	0.0448814	0.113771	0.0198446	-0.050994	0.142954	0.0160198	-0.149081	0.1509	-0.00936786	-0.213713
INJ108	-0.313084	-0.0026401	0.053563	-0.285899	-0.111898	-0.0217411	-0.224115	-0.134979	-0.00186407	-0.126381	-0.148529	-0.00331182	-0.0427846	-0.14011	-0.00478188	0.0611524	-0.109531	0.0170271	0.125923	-0.0991792	0.0175371	0.222532	-0.096447	-0.00663816	0.269727	-0.0921679	-0.034246	0.291526	-0.000223909	0.0242983	0.275893	0.0938185	-0.0280181	0.224793	0.0955363	-0.00388788	0.126729	0.0962735	0.0163222	0.062133	0.108869	0.0271721	-0.0313011	0.137889	0.0107067	-0.128945	0.149573	-0.00263604	-0.224151
INJ109	-0.316922	0.00278327	0.0455606	-0.277474	-0.125536	-0.0232845	-0.205497	-0.148872	-0.0238192	-0.1335	-0.154847	0.0174705	-0.032754	-0.142418	0.00472589	0.0505168	-0.116051	0.00775435	0.124887	-0.0990961	0.0118186	0.213916	-0.0995199	-0.00417001	0.275941	-0.0987429	-0.0284187	0.297296	-0.00126158	0.028742	0.279111	0.0970343	-0.0346098	0.21165	0.0943849	-0.00357584	0.123604	0.0969346	0.012463	0.0516737	0.114603	0.0168264	-0.0327351	0.140787	0.015335	-0.143415	0.158939	-0.00151802	-0.209264
INJ11	-0.289815	-0.00577218	0.098835	-0.271365	-0.120168	-0.0139661	-0.212703	-0.130195	-0.0426542	-0.141242	-0.145336	-0.0292316	-0.0312989	-0.147867	0.00951841	0.0426635	-0.140053	0.0166638	0.113906	-0.129914	0.0308534	0.206413	-0.11383	-0.00420576	0.282162	-0.104236	-0.0352871	0.304772	-0.00435459	0.0341951	0.282757	0.100386	-0.0268267	0.20573	0.114173	0.0109743	0.114559	0.130179	0.0268087	0.0447992	0.141962	-0.0117536	-0.0273682	0.148361	-0.00103184	-0.137692	0.148105	-0.0415801	-0.215203
INJ110	-0.30145	0.00327299	0.0552527	-0.283864	-0.0979571	-0.00350605	-0.222293	-0.123081	-0.0209719	-0.140214	-0.14617	-0.0188531	-0.0627015	-0.154244	-0.0203082	0.070144	-0.112728	0.0237189	0.144013	-0.096171	0.0213155	0.220493	-0.0948011	0.000247004	0.273621	-0.0975133	-0.0293554	0.291077	-0.00149228	0.0321763	0.275442	0.0925286	-0.0181071	0.219019	0.0977329	-0.00677623	0.14458	0.0968399	0.029474	0.0718911	0.112339	0.0146194	-0.0609197	0.153454	-0.033026	-0.138609	0.146068	-0.0134265	-0.223518
INJ111	-0.318632	-0.00211244	0.0519178	-0.298561	-0.10049	-0.0218613	-0.243849	-0.122924	-0.0254035	-0.120915	-0.155194	-0.0143398	-0.0179856	-0.133214	0.0259013	0.0737765	-0.107114	0.0184732	0.156469	-0.0939779	0.0116361	0.217464	-0.0954905	-0.00736435	0.257913	-0.100494	-0.0256757	0.271932	-0.0027763	0.0288605	0.257259	0.10211	-0.036233	0.214805	0.0942452	-0.00978917	0.152669	0.0900451	0.0120278	0.0727484	0.104415	0.0283736	-0.0191103	0.132671	0.0267922	-0.112327	0.155559	-0.0118806	-0.243433
INJ112	-0.320737	-0.00134068	0.029489	-0.299233	-0.100025	-0.00753925	-0.234343	-0.126143	-0.0232027	-0.13384	-0.153392	-0.000843746	-0.0146553	-0.140188	0.0156053	0.0752369	-0.113287	0.0247901	0.15073	-0.0967276	0.00544775	0.216297	-0.0968246	-0.0136831	0.259259	-0.0953271	-0.0254762	0.278962	-0.00231159	0.0201712	0.259721	0.100618	-0.0254644	0.210858	0.0970075	-0.011593	0.147102	0.0938701	0.0160895	0.074424	0.10596	0.0372423	-0.00972601	0.135096	0.0126222	-0.133315	0.151381	-0.00803268	-0.235851
INJ113	-0.311107	0.00118619	0.0358805	-0.286445	-0.104532	0.0181072	-0.233618	-0.123103	-0.012887	-0.125797	-0.151097	-0.0116617	-0.0258626	-0.142941	-0.0096257	0.0634455	-0.114472	0.0107232	0.134476	-0.0976586	0.00349894	0.21311	-0.0949151	-0.0139771	0.274352	-0.0984733	-0.0240087	0.295094	-0.00350554	0.0441047	0.277808	0.101502	-0.0259987	0.217156	0.0936407	0.0013616	0.12764	0.0900189	0.02344	0.0575126	0.111029	0.00387808	-0.0295613	0.143838	0.00418492	-0.130853	0.149914	-0.00361122	-0.23508
INJ114	-0.329099	1.48e-05	0.0585004	-0.301939	-0.103595	0.00170713	-0.238907	-0.124963	-0.0104803	-0.126994	-0.152078	-0.00810058	-0.0180261	-0.139082	-0.0242766	0.0901639	-0.104693	0.0118219	0.152591	-0.0935254	0.0137465	0.205292	-0.0913372	-0.00693788	0.259483	-0.0922511	-0.0273782	0.272978	0.00017025	0.0361504	0.264738	0.0928583	-0.017408	0.202214	0.0912837	0.000717569	0.147724	0.0918424	0.0196405	0.0939962	0.0998993	0.0304768	-0.0124343	0.139196	-0.0317947	-0.119411	0.151382	-0.00414921	-0.2394
INJ115	-0.309702	0.00230763	0.0568771	-0.29067	-0.103726	-0.00904699	-0.247197	-0.118783	-0.0138116	-0.120683	-0.142731	-0.0146045	-0.0256381	-0.139616	-0.0323196	0.0702591	-0.107154	0.0362208	0.138207	-0.090571	0.0299568	0.207625	-0.0889604	0.000851925	0.276513	-0.0951473	-0.0375192	0.293959	0.00346719	0.0226585	0.277273	0.0925156	-0.0402691	0.208325	0.0847884	0.00259516	0.13828	0.0882121	0.0294797	0.0719951	0.105408	0.0386676	-0.0253965	0.135768	-0.00799277	-0.125642	0.142859	-0.0249166	-0.249264
INJ116	-0.299078	0.00392481	0.0250105	-0.268168	-0.122441	-0.0416578	-0.220107	-0.133103	0.0135821	-0.130821	-0.148082	-0.00790285	-0.052617	-0.132526	0.00615733	0.0243921	-0.0997096	0.0208127	0.111865	-0.0708917	0.0252859	0.239707	-0.0917622	-0.0128836	0.292885	-0.0956127	-0.0216321	0.310948	0.00663167	0.0135371	0.294999	0.0921825	-0.0383382	0.244354	0.088332	-0.018422	0.112567	0.0657707	0.0231206	0.0235832	0.0950027	0.0339086	-0.0549249	0.12902	0.0175837	-0.114887	0.147275	-0.0190565	-0.239012
INJ117	-0.299024	-0.00161012	0.0221357	-0.279663	-0.116317	-0.0282221	-0.212318	-0.132083	0.00725036	-0.139375	-0.144025	-0.0178868	-0.0691216	-0.131843	0.0127332	0.032373	-0.0908821	0.0181232	0.12253	-0.0686306	0.0289687	0.238904	-0.0873725	0.000793928	0.291868	-0.0881166	-0.026281	0.312583	0.00160543	-0.00323127	0.296368	0.0907807	-0.0379385	0.241422	0.0834234	-0.00350948	0.125175	0.0663529	0.0254007	0.0373303	0.0858474	0.024562	-0.0649041	0.130318	0.00591975	-0.134686	0.146708	-0.000131058	-0.221752
INJ118	-0.302052	-0.000201927	0.0164883	-0.277179	-0.11927	-0.00303032	-0.216773	-0.133825	-0.00502008	-0.125864	-0.145672	-0.00800627	-0.0484152	-0.129866	0.00358685	0.0185521	-0.0989196	0.00966649	0.109206	-0.0664869	0.0203329	0.252283	-0.0897979	-0.0156509	0.293776	-0.0922265	-0.0243075	0.311815	0.000229338	0.0300908	0.298124	0.0868023	-0.0312108	0.24477	0.0848481	-0.0138841	0.111335	0.0611901	0.0212945	0.0158346	0.0993255	0.0197905	-0.0622003	0.132301	0.0145113	-0.121977	0.149622	-0.0143394	-0.22274
INJ119	-0.300659	0.00418123	0.0332183	-0.279792	-0.112128	0.0113926	-0.204228	-0.141017	-0.0298993	-0.129727	-0.144442	-0.0059136	-0.0562881	-0.130633	-0.00181144	0.0197589	-0.0982118	0.0139048	0.104683	-0.0666671	0.0205618	0.255809	-0.0917637	-0.00999293	0.290172	-0.0895144	-0.0222482	0.31413	0.000798373	0.0193314	0.293732	0.0886135	-0.0240123	0.257918	0.087289	-0.0157861	0.107285	0.0634209	0.0228715	0.0137838	0.095522	0.022604	-0.0596402	0.1284	0.0143093	-0.11649	0.144714	-0.0326239	-0.234974
INJ12	-0.300477	-0.00707966	0.0604518	-0.277158	-0.117883	-0.0184708	-0.231288	-0.118473	0.00961005	-0.149829	-0.123541	-0.0238118	-0.0787838	-0.113205	0.00772139	0.0393174	-0.0850466	0.00756654	0.138499	-0.0711529	0.0164717	0.233087	-0.090053	-0.00796769	0.297862	-0.0923417	-0.0312974	0.306038	-0.00536629	0.0340495	0.298768	0.0951758	-0.0298871	0.240273	0.0947177	-0.0101896	0.14496	0.0743455	0.00778272	0.0478528	0.083387	0.0203762	-0.0762537	0.114202	0.0386826	-0.144152	0.121144	0.000941437	-0.222404
INJ120	-0.319313	0.00736809	0.0362906	-0.293526	-0.118353	-0.0170336	-0.217495	-0.136236	0.00567326	-0.124145	-0.149655	-0.00384133	-0.0373515	-0.128154	-0.0049918	0.0437007	-0.0903411	0.00851619	0.105508	-0.0750325	0.0175986	0.239752	-0.0984262	-0.00193935	0.285485	-0.0865593	-0.0286368	0.304542	0.00643471	0.012176	0.287761	0.0943442	-0.0202755	0.245425	0.0928805	-0.00232464	0.107106	0.0663116	0.0185431	0.0385045	0.0853256	0.0223046	-0.0392845	0.12333	-0.00728153	-0.123859	0.142951	0.00061306	-0.212817
INJ121	-0.305729	0.00106109	0.0585558	-0.287765	-0.106218	-0.0022661	-0.237004	-0.124089	-0.0152728	-0.126461	-0.15213	-0.024095	-0.0400549	-0.146337	-0.00169808	0.0532252	-0.112449	0.000954642	0.136717	-0.0902436	0.0219708	0.219159	-0.0901793	-0.00440001	0.276277	-0.0950442	-0.0218049	0.296955	0.0027268	0.0291946	0.279313	0.0947424	-0.0245454	0.216305	0.0894873	-0.00401581	0.133626	0.0900543	0.0278109	0.054131	0.110297	0.0249026	-0.0414879	0.143301	-0.0266508	-0.111145	0.148163	-0.00902214	-0.232757
INJ122	-0.300727	0.00947768	0.049818	-0.278318	-0.104099	-0.0179177	-0.218639	-0.128381	-0.0272798	-0.12874	-0.146273	0.00573896	-0.0562842	-0.152386	-0.0019129	0.0294227	-0.125229	0.0181015	0.144583	-0.093904	0.0168087	0.223826	-0.0938399	-0.00740148	0.279992	-0.0945453	-0.02934	0.303334	0.00789904	0.0254338	0.284425	0.0989887	-0.024027	0.224117	0.0879674	-0.00538821	0.142554	0.0863452	0.0252645	0.024976	0.12119	0.0172659	-0.0506346	0.143685	-0.0236443	-0.131447	0.145222	0.00783162	-0.218092
INJ123	-0.317923	-0.00222607	0.0448054	-0.296673	-0.111097	0.00663099	-0.233387	-0.129381	0.0014019	-0.129618	-0.144145	-0.000735878	-0.034593	-0.126465	-0.00142252	0.0655533	-0.093859	-0.0136444	0.141331	-0.0788623	-0.00558864	0.223021	-0.0901027	-0.000824265	0.275105	-0.094269	-0.0263748	0.290933	-0.00210774	0.0295351	0.278331	0.0936759	-0.021066	0.220463	0.0891741	0.0249823	0.138211	0.0758137	0.00417908	0.0674566	0.0896273	0.018473	-0.0334769	0.130797	-0.000827009	-0.13677	0.146992	0.0020353	-0.230669
INJ124	-0.296565	-0.00239419	0.0571222	-0.281715	-0.1084	-0.0238122	-0.229183	-0.128116	-0.0195618	-0.125147	-0.147985	-0.0229617	-0.0461069	-0.151227	0.0340286	0.0444462	-0.11437	-0.00198659	0.135235	-0.0930483	0.0185277	0.22693	-0.0988791	-0.0219018	0.272175	-0.0968745	-0.0139204	0.29135	-0.00189582	0.0402603	0.277828	0.0984738	-0.0252499	0.226345	0.0956729	-0.0190448	0.13528	0.0921059	0.0261733	0.0428065	0.118567	0.015273	-0.0338455	0.14199	-0.0119818	-0.127498	0.150787	-0.00757317	-0.23324
INJ126	-0.322681	0.00103375	0.044491	-0.289664	-0.116537	-0.0132461	-0.22066	-0.139997	-0.0282239	-0.125552	-0.167443	-0.00940008	-0.0167845	-0.143531	-0.00646447	0.0519963	-0.119564	0.0186523	0.127317	-0.096483	0.0443824	0.21047	-0.0957158	0.00595451	0.264032	-0.0993246	-0.0377992	0.287684	0.000826552	0.0211806	0.267687	0.0983266	-0.0507586	0.213704	0.0963667	-0.000448519	0.132964	0.0943588	0.0116009	0.0527662	0.11813	0.0320521	-0.0107312	0.143718	0.00203505	-0.115422	0.173811	0.00896099	-0.214676
INJ127	-0.303351	-0.000309622	0.0507741	-0.285328	-0.108378	0.00202532	-0.220976	-0.135609	-0.0162698	-0.123451	-0.164302	-0.000972932	-0.0412646	-0.156817	-0.0362635	0.0483617	-0.133621	0.0229266	0.139396	-0.107804	0.0252779	0.208595	-0.0990533	0.0126762	0.27314	-0.0969393	-0.0422659	0.29506	0.00634144	0.00748214	0.271439	0.100125	-0.041607	0.199866	0.0956315	0.0249887	0.138075	0.102082	0.034971	0.0501533	0.125676	0.0476363	-0.0371674	0.153903	-0.0526873	-0.114445	0.163383	-0.000320536	-0.224131
INJ128	-0.329049	0.00705171	0.0359307	-0.283919	-0.0872364	-0.0227567	-0.239972	-0.0947044	0.00363917	-0.151897	-0.101492	0.0208237	-0.0542415	-0.104878	-0.0243375	0.0380462	-0.0749469	-0.00841048	0.154211	-0.0456172	0.000603009	0.259848	-0.076925	-0.000794978	0.290698	-0.0722988	-0.00569678	0.310503	0.000377376	0.0274026	0.293724	0.067388	-0.0112922	0.269311	0.0723507	-0.00841128	0.156052	0.0451391	0.0266492	0.0345993	0.0787976	-0.0125572	-0.0560334	0.100694	-0.0252699	-0.154743	0.105519	0.0206546	-0.245218
INJ13	-0.328475	-0.0085048	0.0473727	-0.287163	-0.122133	-0.0101615	-0.231838	-0.124615	-0.0243049	-0.14233	-0.127147	-0.0148544	-0.0250993	-0.110014	-0.00526011	0.0535415	-0.0792521	0.0162364	0.125983	-0.075099	0.0192768	0.22094	-0.0952048	0.00253074	0.285376	-0.0941135	-0.0213939	0.291918	-0.00520473	0.0329455	0.285227	0.0938014	-0.0160109	0.232706	0.0952531	-0.0161658	0.133887	0.0791753	0.016295	0.0641552	0.0828429	0.00564265	-0.0126532	0.109327	-0.0105458	-0.126969	0.130844	-0.0263865	-0.229155
INJ14	-0.31131	0.00349146	0.0638037	-0.290163	-0.120931	-0.0113561	-0.227686	-0.132684	0.00856902	-0.127851	-0.131839	-0.0379851	-0.041133	-0.122298	-0.0307436	0.0356597	-0.0893944	0.0265321	0.117367	-0.0737049	0.0228603	0.22308	-0.0942714	0.0134279	0.29403	-0.0979281	-0.0368967	0.306237	0.00251739	0.0359495	0.293584	0.0957448	-0.0237688	0.234578	0.0963678	-0.00963679	0.123461	0.076047	0.0129784	0.0420442	0.0911421	0.0167139	-0.039083	0.115296	0.00376157	-0.120212	0.128676	-0.0392329	-0.224449
INJ15	-0.283632	0.000444527	0.0764439	-0.262982	-0.122534	-0.0164993	-0.226219	-0.129822	0.00451909	-0.14232	-0.133186	-0.0103291	-0.0546796	-0.134619	-0.0581521	0.0105584	-0.105075	0.0152752	0.126038	-0.070895	0.0273457	0.245654	-0.103139	-0.000845237	0.296897	-0.109528	-0.0104311	0.301667	0.00163054	0.0423432	0.293653	0.0977573	-0.019673	0.246856	0.102606	-0.0212651	0.126504	0.0753679	0.0130078	0.0138747	0.106927	-0.0108813	-0.0594721	0.127414	-0.00336824	-0.147515	0.137081	0.0176162	-0.225264
INJ16	-0.331458	0.00395433	0.0634056	-0.303054	-0.112826	-0.0259798	-0.229536	-0.133218	-0.02487	-0.119411	-0.149788	0.00945273	-0.00632197	-0.139071	0.0108133	0.0772165	-0.129198	0.00246913	0.138553	-0.121975	0.0145023	0.209984	-0.10639	-0.0134204	0.253848	-0.0921138	-0.0289033	0.260498	0.0031151	0.0377066	0.254927	0.0952105	-0.0154141	0.213418	0.104799	-0.00710742	0.143455	0.118098	0.014118	0.0837529	0.127016	0.0040182	0.000645438	0.138085	0.00639008	-0.122619	0.144869	-2.01e-05	-0.222141
INJ17	-0.295016	-0.00245703	0.0717843	-0.271141	-0.114214	-0.0209954	-0.206662	-0.127727	-0.0314179	-0.133636	-0.142178	-0.0181298	-0.0624054	-0.150861	0.026713	0.0272612	-0.146186	0.0204631	0.118971	-0.135192	0.00964284	0.211048	-0.119681	-0.00754282	0.285446	-0.0987471	-0.0361721	0.300342	0.00325873	0.0285695	0.286958	0.100701	-0.02567	0.217429	0.119684	0.00023046	0.126028	0.13504	0.0183498	0.0368622	0.145939	0.0178621	-0.0467335	0.150938	0.00943512	-0.122587	0.140917	-0.0257958	-0.200568
INJ18	-0.306868	-0.0107823	0.0483206	-0.286629	-0.119484	-0.0166565	-0.219036	-0.13442	-0.00587462	-0.114725	-0.146969	-0.0137338	-0.0420608	-0.149399	0.00828139	0.0526307	-0.138857	0.0102243	0.123001	-0.12864	0.00913536	0.199651	-0.115295	0.00203678	0.266954	-0.102906	-0.030069	0.289736	-0.00206204	0.0180182	0.276623	0.100012	-0.0327239	0.207559	0.117058	0.00607936	0.127529	0.130649	0.0235118	0.0579266	0.142207	0.019627	-0.0183812	0.152929	0.0145344	-0.116164	0.155287	-0.0131266	-0.207663
INJ19	-0.294899	-0.00296163	0.0574675	-0.267919	-0.113721	-0.0134983	-0.217343	-0.123911	-0.0300148	-0.137432	-0.139474	-0.0105736	-0.0483418	-0.149274	0.00904556	0.0359035	-0.143163	0.0190316	0.113338	-0.13252	0.0141628	0.215188	-0.113527	-0.00687304	0.288837	-0.0979813	-0.031307	0.296559	-0.00282173	0.0399347	0.292185	0.0965209	-0.0290536	0.219462	0.114413	-0.00173423	0.119303	0.135023	0.0112655	0.0366575	0.144772	0.00319279	-0.0422928	0.148837	0.00523106	-0.13191	0.141189	-0.011433	-0.211123
INJ2	-0.311454	0.000783466	0.0672417	-0.279767	-0.117794	-0.0181869	-0.232764	-0.127771	-0.0238764	-0.150427	-0.148285	-0.00692713	-0.0507391	-0.135914	-0.00763552	0.0613255	-0.0987827	0.00847331	0.147544	-0.0873107	0.0165044	0.217334	-0.0919756	-0.00223589	0.269158	-0.0963023	-0.0203734	0.287129	0.00505658	0.0446722	0.270654	0.0976194	-0.0300667	0.225387	0.0947877	-0.0159941	0.153606	0.0889529	0.0082795	0.0697573	0.0960126	0.0236201	-0.0361059	0.129941	0.00937954	-0.134616	0.148533	-0.0181996	-0.222951
INJ20	-0.31498	-0.00340804	0.0643404	-0.290422	-0.119617	-0.0174807	-0.226647	-0.137857	-0.014395	-0.12036	-0.149329	-0.0071953	-0.0335393	-0.14831	0.010053	0.056696	-0.134268	0.0196374	0.124262	-0.123848	0.00658464	0.204013	-0.108387	-0.0171025	0.27076	-0.0887705	-0.0303132	0.280514	-0.00327985	0.0220376	0.267636	0.096443	-0.0199692	0.207358	0.110824	0.00365518	0.133259	0.12521	0.0210578	0.0658199	0.135287	0.027685	-0.0133348	0.146215	0.000758074	-0.105271	0.148688	-0.00163423	-0.210152
INJ21	-0.303019	-0.00115063	0.0509963	-0.267813	-0.115463	-0.0151397	-0.218317	-0.13717	-0.0390088	-0.146631	-0.1472	0.0236065	-0.0569131	-0.149901	0.00309386	0.0393684	-0.128757	0.0176919	0.130921	-0.107622	0.0155319	0.207451	-0.0975103	-0.00618673	0.284193	-0.0931796	-0.0416815	0.291602	0.00163903	0.0292276	0.292555	0.0970086	-0.0387183	0.215664	0.102096	-0.0156557	0.136759	0.107588	0.0253334	0.0484827	0.125649	0.031557	-0.0477254	0.1455	0.0266178	-0.129718	0.150401	0.00149071	-0.208722
INJ22	-0.296988	-0.00282915	0.0643711	-0.264485	-0.116825	-0.0290862	-0.210971	-0.133007	-0.0103684	-0.141156	-0.152218	-0.0122419	-0.0610457	-0.154126	0.0105955	0.0308897	-0.138893	0.0107309	0.140533	-0.111677	0.0212093	0.215669	-0.0999665	0.00398128	0.277668	-0.0961656	-0.0418525	0.294584	-0.00557017	0.0279828	0.282552	0.0961749	-0.039345	0.217691	0.102488	0.000945339	0.143989	0.113798	0.0244022	0.037318	0.140945	0.0119523	-0.0659648	0.15106	0.0206556	-0.132249	0.152194	-0.0155978	-0.207532
INJ23	-0.310519	-0.00763961	0.0487898	-0.274038	-0.117236	-0.0218616	-0.215557	-0.138009	-0.0122635	-0.132322	-0.153042	0.00256869	-0.0447421	-0.150044	-0.0100086	0.0392632	-0.129525	0.0313413	0.124025	-0.109191	0.0328061	0.214806	-0.0970008	-0.00909588	0.281263	-0.0967431	-0.0439435	0.290318	-0.00518494	0.0168101	0.277629	0.0957837	-0.0451238	0.21641	0.100561	-0.007447	0.129842	0.111658	0.0361561	0.0446135	0.132016	0.0301677	-0.0370719	0.148786	0.0161728	-0.122511	0.153763	0.000182927	-0.210511
INJ24	-0.314065	-0.00396567	0.0799445	-0.30153	-0.128064	-0.0191997	-0.225561	-0.136051	-0.0161151	-0.110603	-0.146795	-0.00980529	-0.0223478	-0.140352	0.00153336	0.0602014	-0.13382	0.0150144	0.14412	-0.122842	0.0116344	0.204658	-0.106522	-0.013054	0.253874	-0.0932226	-0.026431	0.272881	-0.00279985	0.0259822	0.257004	0.0918304	-0.0113701	0.210232	0.109881	0.00569288	0.148268	0.123142	0.0115274	0.0655292	0.13324	0.0124363	-0.0184765	0.143073	0.00441812	-0.098946	0.146651	-0.0183519	-0.22536
INJ25	-0.316575	-0.00098245	0.0691259	-0.291919	-0.125148	-0.0229082	-0.218856	-0.138045	-0.00780027	-0.104824	-0.14755	0.00101316	-0.0323139	-0.146062	-0.00336011	0.0418471	-0.137717	0.00417441	0.123203	-0.127599	0.00948442	0.204257	-0.1123	-0.00727808	0.276582	-0.0942818	-0.0320434	0.28673	-0.00837633	0.0391996	0.271357	0.0965342	-0.0173849	0.208606	0.116599	-0.000825277	0.126868	0.129966	0.0164469	0.0480718	0.138981	0.00818608	-0.0275488	0.145947	-0.00350347	-0.101928	0.148503	-0.0121965	-0.204193
INJ26	-0.311362	-0.0049323	0.0807646	-0.28624	-0.120353	-0.00558299	-0.207511	-0.135711	-0.0213236	-0.11669	-0.144705	-0.0121569	-0.0438688	-0.146556	0.00548249	0.0380381	-0.134525	-0.0264477	0.119016	-0.123778	0.0197671	0.213157	-0.109524	0.000116089	0.273593	-0.100581	-0.0190954	0.292915	-0.00275516	0.0366589	0.28132	0.0979624	-0.0222302	0.21859	0.111629	-0.00199291	0.12398	0.125327	0.0164012	0.0438291	0.136084	0.00417922	-0.0401754	0.149121	0.00538868	-0.11296	0.147385	-0.0130521	-0.202715
INJ28	-0.3128	-0.00424899	0.0533018	-0.281958	-0.106793	-0.0294939	-0.232143	-0.124116	-0.00729312	-0.128195	-0.149962	0.0157255	-0.0340567	-0.141987	-0.00436605	0.0397234	-0.107838	0.00430122	0.124153	-0.0756675	0.0173374	0.222413	-0.09021	-0.0113231	0.281923	-0.0928313	-0.020905	0.305618	-0.0039766	0.0253476	0.283941	0.0915948	-0.0110253	0.227242	0.0955726	-0.0274972	0.129272	0.074814	0.0254838	0.0407369	0.107714	-0.0156382	-0.0300631	0.136666	0.0419384	-0.125718	0.153342	4.31e-05	-0.230257
INJ29	-0.324718	-0.00233954	0.0368636	-0.297054	-0.107241	-0.0164374	-0.22702	-0.128209	-0.0175134	-0.138342	-0.15204	0.0245376	-0.0375781	-0.139331	-0.00606256	0.0555946	-0.0982225	0.0150225	0.14513	-0.0793197	0.0026821	0.223268	-0.0913294	-0.00528318	0.272172	-0.090672	-0.0246569	0.290068	-0.00238676	0.0171115	0.267355	0.0925732	-0.0147618	0.221811	0.0958239	0.00606907	0.149422	0.0821966	-0.00679815	0.0600664	0.0962493	0.0196871	-0.0355026	0.135096	0.0129812	-0.112931	0.151082	0.00462208	-0.213101
INJ3	-0.314223	0.00402913	0.04518	-0.298293	-0.107697	-0.0162395	-0.237743	-0.124771	-0.0256549	-0.12999	-0.143295	-0.003312	-0.0412298	-0.124642	0.00932194	0.0699941	-0.0889994	0.0179435	0.145785	-0.0811385	0.0143707	0.231544	-0.0922297	-0.0177015	0.271765	-0.0848807	-0.0206811	0.277318	0.00472584	0.0450992	0.269499	0.0875293	-0.0304675	0.23697	0.0883902	-0.0194297	0.150095	0.0773583	0.00549293	0.0701051	0.0854595	0.02107	-0.0396858	0.119726	0.0180932	-0.13129	0.140273	0.000498243	-0.235871
INJ30	-0.312829	-0.00285984	0.037608	-0.274484	-0.1056	-0.0332339	-0.227152	-0.123569	-0.00305316	-0.136082	-0.145189	0.00920982	-0.0444013	-0.142245	0.0168711	0.0280201	-0.117632	0.0126381	0.132534	-0.0799856	0.00617151	0.217937	-0.0973744	-0.00172105	0.287164	-0.0953098	-0.0299977	0.31067	-0.000350672	0.00737847	0.289671	0.0990539	-0.0251548	0.224068	0.0979477	-0.00436115	0.135937	0.0796847	0.00884242	0.0309254	0.112185	0.0323935	-0.0414401	0.143559	0.00669722	-0.133285	0.141701	0.0215106	-0.21738
INJ31	-0.311464	-0.0110841	0.0588876	-0.286436	-0.132712	-0.0050431	-0.211181	-0.152313	-0.00286099	-0.131588	-0.155291	-0.0266591	-0.0515284	-0.139521	-0.00969457	0.0424651	-0.110137	0.0134558	0.122087	-0.0945945	0.0211518	0.210618	-0.0969916	0.00330096	0.275802	-0.106853	-0.0286351	0.299536	-0.0084764	0.0158807	0.284599	0.104093	-0.0242767	0.213604	0.106821	0.00490497	0.129667	0.102196	0.0179206	0.0454015	0.11551	0.0228474	-0.0412844	0.140934	-0.00071642	-0.120241	0.157419	-0.0248598	-0.20064
INJ32	-0.342079	0.000674962	0.028003	-0.301156	-0.0885306	-0.00297699	-0.23726	-0.103144	0.0123013	-0.126808	-0.110225	-0.00456011	-0.0428719	-0.103846	-0.0224802	0.0319526	-0.0766772	-0.00273783	0.143339	-0.0479549	0.00479928	0.254943	-0.0730697	-0.00688213	0.292087	-0.0720022	-0.00807669	0.314499	-0.00297204	0.0349897	0.289201	0.0712823	-0.00412122	0.256519	0.0711437	-0.00996087	0.143495	0.0464685	0.0021093	0.035328	0.0743105	0.0166749	-0.0381211	0.107047	-0.0379373	-0.133394	0.112558	0.00809034	-0.235464
INJ34	-0.347505	-0.00112911	0.0317769	-0.310856	-0.0830524	-0.0140272	-0.257394	-0.0970513	-0.00235525	-0.14073	-0.106284	0.00902549	-0.0332882	-0.0960895	0.00168302	0.0745158	-0.0687786	0.000700811	0.158305	-0.0592171	-1.54e-05	0.243824	-0.0784736	-0.0138563	0.280046	-0.0712755	-0.0172682	0.293732	0.000650843	0.0346998	0.274868	0.0768514	-0.00273429	0.245824	0.0766608	-0.00182762	0.159091	0.0568492	0.000158667	0.0780843	0.0644238	0.00574547	-0.0204783	0.0953923	-0.0071635	-0.136824	0.105395	-0.00389478	-0.254453
INJ35	-0.313919	-0.00301568	0.0486387	-0.286757	-0.133698	-0.000238999	-0.21409	-0.144224	-0.000948791	-0.125731	-0.150051	-0.0366426	-0.0499613	-0.135027	0.00429254	0.0447843	-0.102279	0.00717034	0.123355	-0.0872837	0.0166494	0.214327	-0.0952876	0.00669959	0.284962	-0.0982181	-0.0280936	0.306037	-0.00235561	0.0169339	0.28541	0.0957208	-0.0250612	0.213682	0.0968081	0.00903419	0.127412	0.0904647	0.0111995	0.0468662	0.103085	0.0188927	-0.0465751	0.133459	0.0159719	-0.121174	0.148873	-0.0472367	-0.210469
INJ36	-0.319238	-0.0124251	0.058552	-0.284923	-0.137869	-0.00706322	-0.224085	-0.150404	-0.00912242	-0.125658	-0.152951	-0.0278102	-0.0330503	-0.129858	-0.00561832	0.053528	-0.100257	0.00718083	0.13391	-0.0922902	0.0198463	0.211235	-0.0977302	0.00669995	0.274862	-0.100618	-0.0171605	0.286238	-0.0083867	0.0258782	0.276019	0.100187	-0.0226419	0.215938	0.0997329	-0.0102523	0.137268	0.0921123	0.00945745	0.0533567	0.10289	0.0157662	-0.040454	0.134577	0.000637061	-0.127149	0.150985	-0.0195192	-0.218389
INJ38	-0.297332	0.000774384	0.0497357	-0.280024	-0.128316	-0.0162155	-0.205459	-0.161823	-0.0119588	-0.131336	-0.16724	-0.0125187	-0.0390775	-0.157896	0.00188659	0.0566016	-0.137998	0.0182408	0.121903	-0.129182	0.00995637	0.200795	-0.120432	-0.00419957	0.267015	-0.112452	-0.0294831	0.278295	0.00355829	0.0313715	0.275243	0.114437	-0.0377963	0.202744	0.119171	0.000134532	0.122769	0.125889	0.0182524	0.0515449	0.13771	0.0316111	-0.0350158	0.156672	0.00544769	-0.118752	0.166133	-0.0190134	-0.192198
INJ39	-0.2879	-0.00185395	0.076828	-0.267981	-0.139035	-0.0409357	-0.212505	-0.149359	0.0185299	-0.115705	-0.168775	-0.0172708	-0.0350004	-0.162029	-0.00122527	0.0390287	-0.147362	0.0121723	0.108216	-0.133942	0.0126444	0.200163	-0.125095	-0.00961213	0.276544	-0.115606	-0.0303614	0.291603	-0.00227475	0.0293065	0.274815	0.117965	-0.0291626	0.198918	0.122129	-0.00142724	0.110115	0.131062	0.0232649	0.0380554	0.145561	0.0266727	-0.0351206	0.161674	0.00281262	-0.109976	0.171369	-0.0173914	-0.210986
INJ4	-0.327197	0.000961381	0.0667946	-0.300651	-0.11226	-0.00110761	-0.215929	-0.134848	-0.0448365	-0.135371	-0.144668	0.00276954	-0.0314216	-0.125274	8.93e-05	0.0724058	-0.0960019	0.00862605	0.160017	-0.0917864	0.00111199	0.219933	-0.0964677	-0.00866319	0.263145	-0.0950585	-0.0101367	0.282118	0.000681339	0.0414767	0.261956	0.0963012	-0.0251007	0.218148	0.091578	-0.00749045	0.155104	0.0871744	0.00516645	0.0685237	0.090889	0.0162121	-0.0416182	0.122606	0.0117779	-0.130444	0.143936	-0.0198193	-0.228918
INJ40	-0.309423	0.001731	0.0652888	-0.266442	-0.146383	-0.0463742	-0.210858	-0.159898	-0.0358719	-0.111154	-0.171305	0.0261523	-0.0297655	-0.165639	0.0177604	0.0470252	-0.146747	0.0178027	0.116327	-0.132929	0.0173356	0.202488	-0.123121	-0.00963424	0.261505	-0.111981	-0.0360072	0.275927	-0.00180234	0.0223926	0.261616	0.114129	-0.0305633	0.201417	0.121824	-0.00497739	0.119216	0.132275	0.0150008	0.0475388	0.144067	0.0196029	-0.0267746	0.161519	0.012629	-0.100644	0.174192	-0.00622153	-0.205138
INJ41	-0.292975	0.0063637	0.0466919	-0.254302	-0.141383	-0.0294612	-0.192444	-0.158024	-0.00626934	-0.12302	-0.167907	0.00569917	-0.0500108	-0.166295	0.00512425	0.0307211	-0.155305	0.0157297	0.119596	-0.14134	0.0117272	0.194094	-0.130099	-0.00728288	0.279058	-0.120589	-0.035302	0.298273	-0.000851141	0.0211411	0.278169	0.112737	-0.0323067	0.192498	0.126238	0.000605724	0.114868	0.139713	0.0208853	0.0344166	0.157484	0.0199511	-0.0555033	0.171869	0.0108117	-0.121704	0.170423	0.000778268	-0.195595
INJ42	-0.30077	-0.0142603	0.0595612	-0.270888	-0.141461	-0.0216017	-0.195068	-0.160596	-0.0228497	-0.113607	-0.172638	-0.00976216	-0.0383709	-0.166375	-0.00148471	0.0318651	-0.142275	0.0343784	0.111954	-0.126494	0.034881	0.207044	-0.127374	-0.0117031	0.265585	-0.126623	-0.0365596	0.292984	-0.0117442	0.0170322	0.269063	0.118901	-0.0348113	0.193649	0.127854	0.000844199	0.113056	0.134632	0.0189318	0.0381497	0.151975	0.0196208	-0.0382867	0.16751	0.00805451	-0.114936	0.176585	-0.0102615	-0.190943
INJ43	-0.305316	0.00205138	0.0361862	-0.267377	-0.113174	-0.00661505	-0.213474	-0.132517	-0.0260195	-0.133512	-0.149893	-0.00305935	-0.069616	-0.149736	0.0145676	0.0284898	-0.132935	0.0120801	0.137352	-0.101223	0.0219003	0.224699	-0.0933459	-0.0051606	0.286669	-0.0909252	-0.039545	0.296799	0.00423337	0.0244217	0.285139	0.0933047	-0.0396707	0.224049	0.09232	-0.00302212	0.142631	0.0977709	0.0248164	0.0287047	0.126825	0.0223052	-0.0653248	0.146001	0.0183234	-0.123523	0.149479	-0.0103822	-0.211818
INJ44	-0.307198	-0.00960141	0.0340695	-0.274528	-0.119076	-0.0287585	-0.224777	-0.138204	-0.0170629	-0.123273	-0.157318	0.0073134	-0.059468	-0.147757	0.0239263	0.0363786	-0.121262	0.0220291	0.134435	-0.0930878	0.0216879	0.224319	-0.0890759	-0.0101156	0.268195	-0.0960303	-0.0457438	0.28408	-0.0123595	0.0131793	0.27688	0.0899129	-0.0412378	0.231072	0.0955675	0.00177179	0.144799	0.104855	0.0227243	0.0448284	0.130746	0.0255712	-0.0470192	0.154301	0.0335782	-0.122777	0.156959	0.00560837	-0.21278
INJ45	-0.330506	0.000583718	0.0350602	-0.304062	-0.080883	-0.0201048	-0.258856	-0.0961778	-0.00670754	-0.137238	-0.100562	0.00563383	-0.04546	-0.0870999	0.011406	0.06186	-0.0668164	0.00533548	0.156791	-0.0595207	0.00821382	0.251433	-0.0828736	-0.0185705	0.289135	-0.0741181	-0.022101	0.295531	-0.00208834	0.0364127	0.287867	0.0752746	-0.00994027	0.254011	0.082998	-0.0148324	0.156669	0.0562999	0.00310081	0.0632305	0.06495	0.0111236	-0.0473684	0.0866469	0.0207082	-0.131727	0.10243	-0.00976066	-0.260854
INJ46	-0.36496	-0.00372781	0.0349021	-0.33175	-0.086062	-0.0102637	-0.247005	-0.101091	-0.00657732	-0.122491	-0.109931	-0.0087465	-0.019655	-0.0939674	-0.0244569	0.086402	-0.0639203	0.0333041	0.151334	-0.0650871	0.00567296	0.233941	-0.0837252	-0.00596478	0.269604	-0.0781812	-0.0160478	0.282344	-0.00148299	0.0391056	0.269594	0.0775088	-0.0154505	0.240119	0.087125	-0.0115866	0.158451	0.0674679	0.000338847	0.0897124	0.0644748	0.0132315	-0.0107118	0.0910604	-0.00893242	-0.115085	0.111036	-0.0119792	-0.238611
INJ47	-0.325589	0.00219443	0.0399828	-0.306593	-0.0792581	-0.00996803	-0.260867	-0.0892218	-0.00527842	-0.122843	-0.107295	-0.0132283	-0.0388981	-0.0968564	-0.0140393	0.0484912	-0.0740209	0.0114453	0.153425	-0.060502	0.014425	0.247736	-0.0827613	0.00169773	0.290106	-0.0763392	-0.0136944	0.299668	-0.00121319	0.0226375	0.290497	0.0732984	-0.0106037	0.248915	0.080002	-0.0135086	0.158963	0.0599931	0.00514	0.0477448	0.0772594	0.0170963	-0.039039	0.0979281	-0.0182159	-0.125083	0.105493	0.0111211	-0.260735
INJ48	-0.342937	0.00102381	0.0308981	-0.307605	-0.086916	-0.0106852	-0.259032	-0.0954581	4.43e-05	-0.132048	-0.105495	-0.01004	-0.034217	-0.0975032	-0.0107646	0.0694483	-0.0760869	0.0130019	0.157761	-0.0661096	0.0174849	0.244072	-0.08306	-0.0079753	0.275882	-0.076547	-0.0216017	0.287317	-0.001982	0.0347356	0.27901	0.0738306	-0.021413	0.248084	0.0823931	-0.0186676	0.162366	0.0692081	0.0140586	0.0720544	0.0794219	0.017116	-0.035466	0.0992926	0.00380288	-0.131383	0.103835	0.00127815	-0.250588
INJ49	-0.337148	-0.0018601	0.0398706	-0.30868	-0.0827486	-0.0049359	-0.267212	-0.0909438	-0.0118926	-0.124735	-0.106179	-0.0292145	-0.0323929	-0.0927871	-0.0123696	0.0586071	-0.0648723	0.0264762	0.153739	-0.0558191	0.0166521	0.246261	-0.0788254	0.00215921	0.27984	-0.0790857	-0.0098375	0.293484	-0.00232841	0.0289296	0.286812	0.0752177	-0.0268347	0.251614	0.079958	-0.0151571	0.160152	0.0608809	-0.00694573	0.0655909	0.0694718	0.013957	-0.031602	0.0911976	0.0203952	-0.122378	0.10343	-0.00314891	-0.261764
INJ5	-0.311972	0.00169128	0.0560092	-0.282685	-0.118924	-0.0300888	-0.225747	-0.131807	-0.0157673	-0.153388	-0.14452	-0.000688712	-0.0484604	-0.129357	0.00951422	0.0467509	-0.104269	0.0163593	0.150026	-0.0854752	0.0164217	0.225095	-0.0894666	-0.0143204	0.269325	-0.0899062	-0.0253495	0.291145	0.00229325	0.0340604	0.27459	0.0942146	-0.0287007	0.229932	0.0940939	-0.017813	0.152174	0.0855021	0.0118969	0.0522806	0.100262	0.0205488	-0.0367581	0.123502	0.0248929	-0.128696	0.145108	-0.000282739	-0.22092
INJ51	-0.331059	0.00516654	0.0232862	-0.297115	-0.079542	0.00405161	-0.252746	-0.0905032	-0.0195953	-0.127668	-0.109553	0.00592291	-0.0460513	-0.109569	0.0106741	0.0396392	-0.0848976	-0.0060039	0.159929	-0.0616402	0.00745222	0.256134	-0.07913	-0.00782524	0.284735	-0.0754598	-0.0236452	0.300913	0.00152315	0.0226124	0.284909	0.0783892	-0.00909387	0.255131	0.0771435	-0.00475611	0.160333	0.0566516	0.018353	0.0405267	0.0798945	0.0132543	-0.0497454	0.105633	-0.00459406	-0.127039	0.105684	-0.006969	-0.255345
INJ52	-0.311394	-0.00283231	0.0349133	-0.287432	-0.0806133	-0.00718047	-0.249889	-0.092108	0.0349041	-0.148132	-0.102585	-0.0283711	-0.0744273	-0.110857	-0.0180534	0.0423243	-0.0846956	-0.0108608	0.156176	-0.0592258	0.000381909	0.253967	-0.0755339	-0.000753103	0.297264	-0.0700952	-0.00330721	0.309346	-0.00617894	0.0309525	0.294323	0.068821	-0.00173699	0.257251	0.079215	-4.09e-05	0.156999	0.0627578	0.00581397	0.0449676	0.0829255	0.00693961	-0.0564199	0.112036	-0.0385893	-0.149349	0.106923	0.0124418	-0.247351
INJ54	-0.321902	0.00168996	0.0476315	-0.288603	-0.0856519	0.0102894	-0.252874	-0.0874412	0.00342458	-0.137576	-0.0951551	0.00695711	-0.0526141	-0.099939	-0.0694481	0.017679	-0.0823995	-0.0107179	0.15204	-0.0534262	0.0206614	0.263923	-0.0853198	0.00304184	0.300595	-0.073186	-0.00536002	0.31437	0.00216551	0.0329988	0.301088	0.0723241	-0.000537371	0.265962	0.0815249	-0.00428638	0.151341	0.0518624	0.0256469	0.0131496	0.0805391	-0.00174649	-0.0522418	0.0979857	-0.0708952	-0.141393	0.0931659	0.00883841	-0.249631
INJ55	-0.315909	-0.000931371	0.0134279	-0.2817	-0.0815395	-0.00720638	-0.248877	-0.0866533	-0.01111	-0.15401	-0.0975975	0.00834988	-0.0632347	-0.103899	0.044999	0.0249411	-0.0852171	-0.0331372	0.164271	-0.0526276	-0.0055403	0.265187	-0.0744451	-0.00993375	0.297314	-0.0679432	-0.00905793	0.312925	-0.00288022	0.0249449	0.298336	0.0641965	0.00398087	0.267461	0.0730025	-0.015199	0.167559	0.050734	-0.00966592	0.0287467	0.0845497	0.00668261	-0.0854458	0.105645	0.0189381	-0.151002	0.101511	0.0106654	-0.245146
INJ58	-0.307429	-0.00370279	0.0360717	-0.283491	-0.0753195	0.00366548	-0.245022	-0.085605	-0.00918893	-0.153473	-0.092731	-0.000540552	-0.0738118	-0.0988657	-0.0223844	0.0261624	-0.0871767	-0.00164911	0.157894	-0.0574597	0.0143657	0.267993	-0.0798847	-0.00276727	0.302797	-0.0751901	-0.0142564	0.310317	-0.00190656	0.0257818	0.30075	0.072456	-0.00810242	0.268837	0.0755146	-0.00406913	0.16199	0.0550779	0.0231022	0.0243821	0.090328	-0.000632558	-0.0734121	0.103197	-0.029467	-0.156194	0.0934127	-0.000108923	-0.246655
INJ59	-0.324522	0.000603568	-0.00605336	-0.292258	-0.0803135	-0.00328349	-0.248781	-0.0933106	-0.00618926	-0.145206	-0.106519	0.0202652	-0.0616648	-0.104423	0.000924791	0.0340478	-0.0783985	0.00591691	0.154673	-0.0504551	-0.00339102	0.260762	-0.0724366	-0.0150965	0.296202	-0.0665887	-0.0133802	0.311953	-0.00512645	0.0290591	0.294251	0.0691588	-0.0105942	0.259854	0.0750464	-0.00574357	0.153755	0.0507761	-0.00134248	0.0387842	0.0757142	0.0172192	-0.0490757	0.104747	-0.0107406	-0.137631	0.105962	0.00834615	-0.25379
INJ6	-0.317955	5.93e-05	0.057606	-0.292358	-0.11785	-0.0277211	-0.247805	-0.131983	-0.0134286	-0.130344	-0.150265	-0.00875356	-0.0398005	-0.127392	0.00694802	0.0650189	-0.0961008	0.0200169	0.145849	-0.0874631	0.0122673	0.221779	-0.0930907	-0.0182949	0.257201	-0.0956436	-0.0219507	0.275083	0.00238785	0.0417849	0.266785	0.0966152	-0.0222137	0.232833	0.0993257	-0.0216924	0.15207	0.0901268	0.0122721	0.0683884	0.098237	0.0258737	-0.020636	0.125673	0.00469894	-0.114832	0.148275	-0.00752515	-0.22763
INJ60	-0.329735	-0.00169275	0.0176515	-0.296543	-0.0821447	-0.0247505	-0.262942	-0.0904142	-0.00631591	-0.130036	-0.103417	0.0197523	-0.0420528	-0.099214	-1.81e-05	0.0490399	-0.0722117	0.0159792	0.153499	-0.0504593	0.00380785	0.251921	-0.0745985	-0.0113133	0.288421	-0.0718892	-0.0196632	0.300266	-0.0042089	0.0241443	0.293548	0.065882	-0.0139194	0.257908	0.0750567	-0.00782849	0.155929	0.0526348	-0.00104801	0.0516706	0.0753841	0.0171909	-0.0450721	0.101692	-0.000206225	-0.130619	0.103223	0.0106872	-0.2658
INJ61	-0.323068	-0.00194522	0.0158574	-0.289244	-0.0830033	-0.00572257	-0.256702	-0.0901178	-0.00334455	-0.153782	-0.101674	0.0171245	-0.0429689	-0.102874	-0.0153948	0.0522641	-0.0718141	-0.00157639	0.152202	-0.0505529	0.00322123	0.254913	-0.0743314	-0.00177672	0.292338	-0.0744733	-0.0133612	0.308439	-0.0075659	0.0246272	0.289106	0.0651296	-0.0166946	0.254844	0.0756754	-0.00301024	0.152549	0.0546195	0.00247075	0.0558354	0.0782998	0.0194448	-0.0392861	0.104446	-0.0111984	-0.156531	0.107682	0.0167847	-0.258037
INJ62	-0.32167	0.00345051	0.0154512	-0.288113	-0.0806288	-0.00860182	-0.260578	-0.0888588	-0.00412072	-0.149091	-0.0997847	0.0198248	-0.0513569	-0.102991	-0.0162773	0.0487361	-0.0729039	0.00436259	0.149368	-0.0506667	0.0004101	0.261807	-0.0765786	-0.00739446	0.290659	-0.0681204	-0.0117986	0.308636	0.000914088	0.0289266	0.2954	0.0684691	-0.0146875	0.265234	0.0728822	-0.011419	0.14923	0.0489816	0.00290538	0.0495296	0.0720574	0.0216433	-0.0503636	0.100822	-0.00587987	-0.145521	0.103684	0.0132404	-0.260626
INJ63	-0.329856	-0.000778351	0.03027	-0.300061	-0.0792784	-0.0103298	-0.26635	-0.0906253	-0.00466433	-0.132847	-0.104733	0.0125607	-0.0407058	-0.102793	-0.0181907	0.0553005	-0.0741283	0.00891994	0.15148	-0.0559557	0.00131268	0.253624	-0.0777517	-0.00591345	0.288803	-0.0704202	-0.0159617	0.300611	-0.00147917	0.0300482	0.288661	0.0721197	-0.00828646	0.251926	0.0779545	-0.000838237	0.150076	0.0541468	0.00510934	0.0549883	0.0707605	0.0183242	-0.0331482	0.10307	-0.0453751	-0.12955	0.102314	0.0223083	-0.265203
INJ64	-0.325349	-3.05e-05	0.0191158	-0.294986	-0.0800642	-0.010857	-0.265147	-0.0895544	-0.00409179	-0.147322	-0.0986673	0.0204487	-0.0409662	-0.100085	-0.0140668	0.056814	-0.0683656	0.00970683	0.151428	-0.048305	-0.00769632	0.256386	-0.0748055	-0.0127337	0.2899	-0.0663869	-0.00831369	0.303102	-0.00349771	0.0287084	0.294095	0.065386	-0.0129013	0.258213	0.0725116	-0.00391978	0.151684	0.0487689	0.00180061	0.0582419	0.0693917	0.0221178	-0.0381419	0.101403	-0.00746027	-0.142665	0.103878	-0.00011474	-0.267907
INJ65	-0.329568	-0.000805692	0.0128085	-0.305731	-0.080042	-0.00733955	-0.276435	-0.0904366	-0.00917476	-0.119272	-0.106923	0.0248143	-0.0386871	-0.104048	-0.0166929	0.0559571	-0.0723796	0.00422911	0.147665	-0.0528973	0.000744836	0.254001	-0.0757729	-0.00291723	0.2888	-0.0683151	-0.0142045	0.301684	-0.001181	0.0284716	0.285878	0.0707602	-0.0158839	0.252874	0.0760214	-0.00569972	0.147866	0.0512938	0.00254889	0.0569312	0.0692173	0.0171233	-0.0329787	0.101058	-0.0125017	-0.118991	0.106988	0.0137509	-0.268799
INJ66	-0.322395	-0.00363732	0.0299032	-0.29599	-0.0818615	-0.00685493	-0.2672	-0.0906385	0.00388565	-0.134693	-0.104198	0.0108317	-0.0468164	-0.100885	-0.038173	0.0471941	-0.0730362	0.0129768	0.148076	-0.0531758	0.0052986	0.253643	-0.0784227	-0.00491738	0.291397	-0.0728801	-0.0140596	0.305668	-0.00156785	0.0280544	0.294085	0.0713079	-0.00899809	0.259323	0.078531	-0.00345593	0.148041	0.0540905	0.00802083	0.0496547	0.072784	0.0229114	-0.044845	0.103827	-0.0255954	-0.130296	0.105296	-0.0129214	-0.263885
INJ67	-0.324029	0.00365775	0.0263895	-0.292479	-0.0806552	-0.00933938	-0.264069	-0.0908846	0.000828481	-0.134934	-0.10443	0.00811723	-0.0434247	-0.10267	-0.018152	0.0485599	-0.0736046	0.0094608	0.147542	-0.0512335	-0.00157903	0.257387	-0.0787285	-0.0028723	0.289529	-0.0718428	-0.0120234	0.305059	-0.00261626	0.0268264	0.295435	0.0681954	-0.0173587	0.259286	0.0753872	-0.00979046	0.151354	0.0525032	-0.00197346	0.0462097	0.0778285	0.0187492	-0.0506604	0.101757	0.01793	-0.135196	0.106686	0.00431883	-0.263589
INJ68	-0.322366	0.00171747	0.0267587	-0.289828	-0.0811222	-0.00326068	-0.26908	-0.0898433	-0.00230514	-0.139489	-0.10448	9.57e-05	-0.044567	-0.104706	-0.0194981	0.0459925	-0.0775712	0.00707328	0.154966	-0.0540006	0.00232515	0.255588	-0.0778612	-0.00633628	0.289303	-0.0692072	-0.0104631	0.303897	0.00102506	0.0347945	0.289002	0.0662895	-0.00778625	0.257812	0.0742619	-0.0061415	0.15804	0.0537222	1.51e-05	0.0487271	0.0778784	0.0136971	-0.0425232	0.10739	-0.0219218	-0.140248	0.10739	0.00242942	-0.266081
INJ69	-0.31921	-0.000780464	0.0256866	-0.295744	-0.079446	-0.0142061	-0.263322	-0.0883907	-0.014918	-0.137108	-0.106112	0.0194242	-0.0482471	-0.104351	-0.000772717	0.0534523	-0.0767887	0.00385499	0.151306	-0.0583218	0.00145205	0.258319	-0.0830518	-0.00373817	0.28992	-0.0760496	-0.013072	0.299191	0.00209073	0.0204591	0.288741	0.0763775	-0.0115415	0.254731	0.0778614	-0.0187722	0.151613	0.055423	0.00165513	0.0522017	0.0752231	0.0200314	-0.0528872	0.103412	0.0132661	-0.121812	0.108213	0.0125831	-0.262445
INJ7	-0.304576	-0.00605995	0.0802845	-0.283931	-0.120837	-0.0278053	-0.22836	-0.134167	-0.0226734	-0.121013	-0.143907	0.00364334	-0.0368704	-0.144773	-0.000759705	0.048712	-0.135723	0.00718297	0.130303	-0.126722	0.0203938	0.213881	-0.111515	-0.00577123	0.266943	-0.0977166	-0.0324881	0.282503	-0.00313731	0.0361981	0.263023	0.103804	-0.0240863	0.217014	0.113926	0.00944322	0.136535	0.122659	0.0213015	0.0600787	0.134398	-0.0210881	-0.0287294	0.143232	0.00751018	-0.112639	0.147577	-0.00666292	-0.224409
INJ70	-0.319725	-0.00299536	0.037123	-0.298391	-0.0879315	-0.00692019	-0.254846	-0.0963795	-0.0034644	-0.136624	-0.106292	0.0121547	-0.0468147	-0.100976	-0.0296192	0.045856	-0.0769424	0.00204597	0.14839	-0.0561273	0.00879805	0.259844	-0.0819845	-0.0112405	0.289095	-0.0822203	-0.00985668	0.296068	-0.00756382	0.0335305	0.283274	0.0777997	0.00115761	0.265405	0.083521	-0.00702923	0.153289	0.0573162	0.00680062	0.0426514	0.0824056	0.00718392	-0.044377	0.107288	-0.03246	-0.136572	0.106536	0.00117658	-0.257723
INJ72	-0.271941	0.00210269	0.0441587	-0.245751	-0.109958	-0.0347447	-0.216114	-0.128541	-0.0101848	-0.148126	-0.162772	-0.00356614	-0.0765998	-0.172651	0.020137	0.0311506	-0.154201	0.0201065	0.129149	-0.125413	0.0145446	0.220841	-0.105091	-0.0132864	0.274436	-0.102226	-0.0347872	0.302852	0.000854111	0.0287236	0.278272	0.104175	-0.0355327	0.223721	0.105481	-0.00869631	0.135282	0.12411	0.021425	0.0437022	0.151089	0.0247586	-0.075751	0.168639	0.0227868	-0.149067	0.161565	-0.0123309	-0.210692
INJ73	-0.272522	-0.0056073	0.0367338	-0.246565	-0.104429	-0.0285405	-0.217295	-0.124441	-0.0139899	-0.146489	-0.158338	-0.00430747	-0.0710282	-0.174848	0.00606207	0.0303586	-0.155363	0.0374024	0.125826	-0.131907	0.0324706	0.216708	-0.110389	0.000750084	0.278364	-0.108777	-0.0521857	0.310593	0.000123637	0.00680614	0.278529	0.108973	-0.0563541	0.212571	0.110067	0.00683306	0.129124	0.127647	0.0327738	0.0370894	0.153817	0.0378358	-0.0676618	0.174868	0.0190334	-0.140158	0.16205	-0.0062224	-0.212764
INJ74	-0.272418	0.00248757	0.0508617	-0.250801	-0.110557	-0.0231786	-0.211357	-0.130234	-0.023065	-0.143927	-0.156095	-0.0017941	-0.0693188	-0.165098	0.0125246	0.0317307	-0.152757	0.0105679	0.126568	-0.131868	0.0155927	0.210492	-0.11413	0.00576889	0.287065	-0.104957	-0.0323014	0.310038	-1.87e-05	0.014044	0.287908	0.1062	-0.0383292	0.210263	0.11144	0.00507786	0.124137	0.127308	0.0199413	0.034038	0.148762	0.0218043	-0.0721888	0.164524	0.0167468	-0.140165	0.157239	-0.0178964	-0.209904
INJ75	-0.287007	0.00391251	0.0401783	-0.263661	-0.102646	-0.0367306	-0.223958	-0.12199	-0.0199893	-0.136795	-0.160034	0.00653029	-0.0662926	-0.172568	0.021252	0.0534405	-0.146662	0.021093	0.149223	-0.116925	0.0120708	0.219721	-0.105624	-0.0153737	0.266423	-0.102703	-0.0270376	0.289561	0.00219279	0.0346804	0.260644	0.106712	-0.0416631	0.218085	0.105387	-0.0204335	0.144384	0.113361	0.0171256	0.0545977	0.136989	0.0333025	-0.0608506	0.164334	0.0211122	-0.134703	0.158042	0.00306716	-0.221076
INJ77	-0.304517	-3.64e-05	0.0511593	-0.274161	-0.10781	0.00489444	-0.234519	-0.124642	-0.0159287	-0.130911	-0.156105	-0.017368	-0.0481869	-0.155716	-0.0212538	0.0552742	-0.128484	0.0263314	0.135291	-0.106697	0.0225176	0.209802	-0.0970995	-0.00248145	0.272126	-0.0918669	-0.0345106	0.306495	0.00274681	0.0299864	0.276302	0.0997243	-0.0335294	0.206321	0.0962975	0.00287861	0.132858	0.102279	0.0227281	0.056877	0.123213	0.0195072	-0.0409976	0.147174	0.00235794	-0.121192	0.154579	-0.0131969	-0.225667
INJ78	-0.295518	-0.00466926	0.0446106	-0.277352	-0.107692	-0.00983944	-0.226306	-0.129417	-0.0125818	-0.141033	-0.150416	-0.00501144	-0.0417416	-0.150823	0.00255691	0.0551388	-0.125082	0.0202669	0.143024	-0.101066	0.0135462	0.222929	-0.0992685	-0.0162166	0.272411	-0.095153	-0.0322948	0.288059	-0.00450234	0.0296337	0.2719	0.0966143	-0.022136	0.217722	0.0974108	-0.0188707	0.140248	0.0966446	0.0338077	0.0525666	0.12149	0.0335273	-0.044703	0.154032	-0.00489737	-0.143741	0.152315	-0.00798392	-0.225187
INJ79	-0.281222	-0.00578813	0.0697819	-0.265324	-0.105515	-0.0174901	-0.226292	-0.116532	-0.0140026	-0.150227	-0.134087	-0.00061191	-0.0865639	-0.136943	-0.00540261	0.0242538	-0.104149	0.00444621	0.137526	-0.0609947	0.02789	0.251229	-0.091514	-0.0401414	0.296214	-0.0912034	-0.015508	0.305282	-0.00784468	0.0420546	0.29378	0.0808125	-0.00820759	0.25061	0.0911191	-0.0152735	0.142598	0.0710084	0.0265913	0.0262408	0.113193	0.00161563	-0.0848311	0.140903	-0.00744305	-0.150291	0.135786	-0.007438	-0.22491
INJ8	-0.303893	-0.00265463	0.0659336	-0.283519	-0.118564	-0.0146711	-0.208381	-0.138086	-0.0192435	-0.127145	-0.142139	-0.0044329	-0.0427368	-0.142327	0.00302978	0.0355649	-0.135494	0.0135975	0.11531	-0.127636	0.00682737	0.210116	-0.114396	-0.0106988	0.286434	-0.092863	-0.0260625	0.294344	-0.00364732	0.0322412	0.287181	0.093918	-0.0163433	0.215596	0.116636	-0.00436549	0.120526	0.129275	0.0112881	0.0418746	0.136111	0.0120887	-0.0380315	0.14252	0.00510744	-0.119221	0.141803	-0.0116096	-0.20308
INJ80	-0.291453	-0.00389783	0.074574	-0.262468	-0.116147	-0.0217003	-0.227729	-0.12439	-0.0209741	-0.151795	-0.130726	-0.0068861	-0.0792669	-0.132444	-0.0187142	0.0244865	-0.098834	0.029521	0.13728	-0.0754905	0.020754	0.236149	-0.0871604	-0.00202016	0.294408	-0.0853945	-0.0212431	0.31172	-0.00411046	0.0183926	0.295638	0.0821125	-0.0314927	0.237408	0.0918523	-0.0145927	0.138324	0.0750884	0.0202744	0.0350535	0.103441	0.0308115	-0.0688157	0.13357	-0.0136001	-0.136515	0.138566	0.0261615	-0.22697
INJ81	-0.321681	-0.000929406	0.0528657	-0.287172	-0.115574	-0.0528034	-0.239618	-0.122331	-0.0111852	-0.136796	-0.136485	0.0173592	-0.0439896	-0.123817	0.01071	0.0748579	-0.0889203	0.0144028	0.157508	-0.0880186	0.0148076	0.224687	-0.092635	0.000340394	0.268237	-0.0854869	-0.0246447	0.283465	0.000408977	0.0124208	0.269189	0.0895035	-0.0289043	0.219974	0.0910239	-0.0070988	0.154554	0.0818732	0.01109	0.0799354	0.0816274	0.0204296	-0.0409955	0.122068	0.016191	-0.131683	0.138913	-0.00287544	-0.243394
INJ82	-0.307461	0.00601891	0.0418452	-0.278659	-0.110397	-0.0207831	-0.236403	-0.12263	-0.00487109	-0.125376	-0.133997	0.0150642	-0.0426701	-0.135726	-0.0152914	0.0398759	-0.104474	-0.0030006	0.130031	-0.0718478	0.00230037	0.227889	-0.098234	0.000709255	0.282509	-0.0971281	-0.00611389	0.304488	-0.000213415	0.018797	0.285969	0.0885189	-0.0186293	0.237353	0.0959674	-0.0175271	0.133131	0.0745927	0.00891888	0.0463719	0.107409	0.0245323	-0.047574	0.137878	0.0122894	-0.134589	0.138259	0.00448092	-0.235617
INJ83	-0.301645	0.00271438	0.0279831	-0.267684	-0.113988	-0.033285	-0.229332	-0.12616	-0.0153621	-0.146604	-0.141035	-0.000313797	-0.0633239	-0.134202	0.0219715	0.0329541	-0.107961	0.0332573	0.13766	-0.0730795	0.00462246	0.239795	-0.0948862	0.00156669	0.280753	-0.0930187	-0.0231243	0.297929	0.0015478	-0.00385077	0.284202	0.0954802	-0.029052	0.25017	0.0944399	-0.0129703	0.140158	0.0718658	0.00601234	0.0362991	0.104884	0.0386698	-0.0573828	0.134599	0.0207351	-0.139747	0.139408	0.00870245	-0.228197
INJ84	-0.297401	0.00311958	0.0213784	-0.266816	-0.102519	-0.0226006	-0.222512	-0.119969	0.00307976	-0.143655	-0.13746	-0.00930138	-0.0779108	-0.141667	0.0153352	0.0202137	-0.117846	0.0310611	0.142818	-0.0693752	-0.000325777	0.247263	-0.090318	0.00706795	0.286287	-0.08714	-0.0316138	0.304776	0.00609663	-0.00839393	0.28878	0.0919639	-0.0253654	0.253366	0.0887298	-0.0042977	0.14589	0.0650114	0.00737957	0.0222219	0.107388	0.0491821	-0.0743834	0.136663	0.0174756	-0.140472	0.134564	0.00504688	-0.22189
INJ85	-0.301454	-0.00403374	0.0213182	-0.274284	-0.100243	0.00179023	-0.217588	-0.115012	-0.00266568	-0.140503	-0.138744	-0.0195186	-0.0719139	-0.1365	0.00619028	0.0259991	-0.10986	0.0344354	0.139235	-0.06835	0.011774	0.247649	-0.0898649	-0.00840125	0.288842	-0.0897339	-0.0295396	0.307838	-0.00484023	-0.00498802	0.28804	0.0840088	-0.00977652	0.252189	0.0897784	-0.0124883	0.138471	0.0688214	0.00891657	0.0237628	0.112631	0.0386649	-0.0748347	0.139645	0.0223715	-0.142432	0.138066	0.000349012	-0.218774
INJ86	-0.309971	0.0085205	0.0457123	-0.274177	-0.108333	-0.0194774	-0.227835	-0.125803	-0.0115068	-0.132561	-0.141875	-0.00126504	-0.0513811	-0.138788	-0.0158418	0.0329006	-0.105188	0.0213503	0.133842	-0.0672679	0.0074304	0.2366	-0.096069	-0.00128605	0.279996	-0.0883946	-0.0125457	0.294699	0.000409148	0.0228563	0.285558	0.0880023	-0.0319091	0.248421	0.0940174	-0.0258796	0.136132	0.0698361	0.012523	0.0352405	0.105121	0.0430836	-0.0484129	0.135145	0.0233844	-0.125976	0.140585	-0.0305627	-0.231848
INJ87	-0.326668	0.00338492	0.0305681	-0.293723	-0.106088	-0.0204056	-0.230688	-0.128427	-0.0277091	-0.130322	-0.143131	0.016442	-0.0199849	-0.127941	0.00760547	0.0496199	-0.0961481	0.0269485	0.127047	-0.0724562	0.0120332	0.227142	-0.0955423	-0.00331828	0.274994	-0.0916563	-0.0288785	0.294588	0.00574617	0.00786507	0.283915	0.0928232	-0.028446	0.231393	0.0915014	-0.00565865	0.128964	0.0672636	0.00424721	0.0541136	0.0949661	0.0230205	-0.0171843	0.126596	0.0244613	-0.126636	0.142943	0.0145201	-0.234156
INJ88	-0.293733	-0.00101669	0.0440516	-0.260687	-0.104583	-0.00914889	-0.205597	-0.122874	-0.0236271	-0.138935	-0.137372	0.00403096	-0.0780329	-0.138314	0.00735497	0.00429672	-0.122611	0.0163408	0.142678	-0.0762943	0.00880701	0.244195	-0.0950974	-0.0112741	0.292117	-0.0926604	-0.0244891	0.3106	-0.00197094	0.0177387	0.292566	0.088009	-0.01273	0.24786	0.0875948	-0.00872068	0.147382	0.0716939	0.0113852	0.00604253	0.124834	0.0144754	-0.0775423	0.147706	-0.0071803	-0.156677	0.139537	0.0259945	-0.21471
INJ89	-0.320893	0.000230868	0.0270213	-0.290223	-0.0804358	-0.00857024	-0.242436	-0.0931961	0.000888377	-0.140718	-0.100518	0.0164567	-0.0579959	-0.102863	-0.0337128	0.0158015	-0.0861426	0.000624944	0.153465	-0.0502131	0.00901325	0.266106	-0.0755456	-0.00326558	0.301669	-0.0723501	-0.0119096	0.30992	-0.00422876	0.0300067	0.299268	0.0702666	-0.0112654	0.269447	0.073895	0.00453689	0.152513	0.0493209	0.00514342	0.0168609	0.0891374	0.00458287	-0.0601805	0.103849	-0.0379978	-0.141391	0.101909	0.0067694	-0.242909
INJ9	-0.319254	0.000773393	0.0797282	-0.285368	-0.128954	-0.029369	-0.203313	-0.142193	-0.0100639	-0.113158	-0.149099	-0.0168128	-0.0465445	-0.146497	0.0160988	0.0403464	-0.136931	-0.00171523	0.109667	-0.128429	0.0104468	0.211888	-0.107241	-0.00970649	0.274617	-0.089194	-0.0177453	0.295362	0.000285236	0.0304155	0.277165	0.0886891	-0.0156823	0.21937	0.108036	-0.00562685	0.117987	0.130335	0.0149775	0.0480309	0.138744	0.00552005	-0.0350177	0.145331	-0.00956974	-0.111042	0.149428	0.00289791	-0.18891
INJ90	-0.356191	0.00273044	0.0102026	-0.31839	-0.0828236	-0.000443952	-0.240344	-0.0951631	0.0226052	-0.126815	-0.105292	-0.00252463	-0.0326007	-0.0972304	-0.0288498	0.0584538	-0.0685894	-0.0064659	0.146038	-0.051174	0.00700846	0.247762	-0.0756919	-0.000639348	0.289391	-0.0730682	-0.0127292	0.30359	-0.00151146	0.0284954	0.286735	0.0737599	-0.00717572	0.248542	0.0738956	0.00147591	0.144915	0.0516667	0.0165151	0.0616192	0.0639801	0.00474042	-0.02541	0.100895	-0.0399913	-0.125737	0.102253	-0.00278122	-0.238656
INJ92	-0.32467	0.000601445	0.0410368	-0.273095	-0.122605	-0.0209015	-0.219914	-0.138152	-0.00636011	-0.129137	-0.151345	-0.00723855	-0.0465836	-0.140744	0.00583243	0.0596785	-0.108814	0.0205707	0.13732	-0.0906137	0.0114644	0.214415	-0.0914885	-0.00534113	0.275587	-0.0956433	-0.029327	0.287172	-0.00425642	0.0276082	0.276618	0.0869006	-0.0284679	0.216026	0.0933895	-0.00462095	0.140783	0.094793	0.00179898	0.0643085	0.110493	0.0149626	-0.0448928	0.14019	0.0219072	-0.130476	0.153712	0.00669192	-0.228465
INJ93	-0.318739	0.000925748	0.037992	-0.273018	-0.116637	-0.017209	-0.209231	-0.135885	-0.0104062	-0.133166	-0.147309	-0.00740207	-0.0604642	-0.139764	0.0195265	0.0492818	-0.110351	0.0184624	0.14643	-0.0924409	0.010562	0.233163	-0.092765	-0.0127128	0.272586	-0.0964073	-0.0388981	0.279744	-3.4e-05	0.0254516	0.275777	0.0911209	-0.0297211	0.231623	0.090241	-0.00464491	0.142499	0.089498	0.0291342	0.0512469	0.109425	0.0320449	-0.0508467	0.141817	-0.0093361	-0.144301	0.148502	-0.00111388	-0.215041
INJ94	-0.314131	0.000220028	0.0419326	-0.274245	-0.1224	-0.021265	-0.216549	-0.142241	-0.00312224	-0.129124	-0.157181	-0.00981408	-0.0374916	-0.144914	0.00488561	0.0522323	-0.119736	0.0147542	0.129545	-0.0986416	0.0146848	0.218202	-0.0978098	-0.00816784	0.27037	-0.0971765	-0.0293808	0.290252	0.000655654	0.030693	0.275238	0.0907122	-0.0244058	0.216673	0.0941876	-0.0162555	0.131846	0.0961589	0.0154196	0.054905	0.121224	0.0229078	-0.0395941	0.14863	0.0178557	-0.131177	0.160338	-0.012683	-0.222474
INJ95	-0.308557	0.00304931	0.0412977	-0.280121	-0.0759247	-0.0119735	-0.236392	-0.0886111	-0.00375973	-0.154945	-0.101235	0.00256772	-0.0645373	-0.101716	-0.012139	0.00515759	-0.0896446	-0.0023671	0.168142	-0.0514324	0.0122009	0.263714	-0.0755347	-0.00747141	0.303511	-0.0718436	-0.0142477	0.3156	-0.00151409	0.0259132	0.299635	0.0632197	0.00624955	0.267831	0.0721106	-0.0137065	0.165451	0.0514846	0.0105073	0.0117355	0.0922933	-0.00799023	-0.0648225	0.10465	-0.0127673	-0.161013	0.10534	0.00628098	-0.244444
INJ96	-0.318145	0.000258233	0.0183799	-0.292741	-0.0769261	-0.0124053	-0.257663	-0.0877669	-0.0155079	-0.150331	-0.0964675	0.0176227	-0.0540444	-0.0981905	-0.0106004	0.0517456	-0.0734486	0.0285461	0.161493	-0.0545651	0.00226932	0.255394	-0.0796363	-0.0137875	0.295898	-0.0787785	-0.0195185	0.304469	0.000252325	0.0237078	0.294032	0.0781817	-0.0101131	0.25378	0.0783388	-0.00883495	0.158309	0.0504378	0.00163703	0.0532877	0.0701644	0.0266505	-0.0553518	0.096266	-0.00977951	-0.153026	0.0966315	-0.00261101	-0.253547
INJ97	-0.302208	0.0119617	0.0381185	-0.271983	-0.109895	-0.0196553	-0.217288	-0.134697	-0.0119067	-0.137759	-0.157573	-0.0148783	-0.0592521	-0.158952	0.0324775	0.063279	-0.1304	0.0108707	0.147266	-0.105563	0.0101521	0.215865	-0.0958378	-0.00620176	0.271563	-0.0946265	-0.0387661	0.279146	0.00581855	0.0213885	0.273478	0.090609	-0.035789	0.213057	0.0934537	0.00667441	0.147138	0.101681	0.0188556	0.0714211	0.124802	0.0225028	-0.0572302	0.160426	0.0308508	-0.142557	0.155391	-0.0181209	-0.225152
INJ98	-0.328931	0.00594379	0.0436989	-0.299157	-0.116989	-0.0208075	-0.238098	-0.138804	-0.017938	-0.11401	-0.160102	-0.00171865	-0.00853956	-0.149467	0.00132682	0.080352	-0.122478	0.0223853	0.150901	-0.103997	0.010325	0.20709	-0.0975715	-0.00704119	0.250114	-0.095227	-0.0210957	0.261573	0.00367123	0.0248712	0.252769	0.0942952	-0.0278229	0.20519	0.0940923	-0.00654854	0.151249	0.100594	0.00628132	0.0818043	0.120718	0.0272162	-0.0118521	0.148623	0.00373458	-0.108211	0.158616	0.00618257	-0.239085
INJ99	-0.299316	-0.000857964	0.053652	-0.272444	-0.119435	-0.0203336	-0.225978	-0.130541	-0.00875799	-0.145386	-0.147147	-0.0051851	-0.0524616	-0.143976	-0.0139378	0.0582559	-0.107342	0.0185168	0.141573	-0.088391	0.0211794	0.218803	-0.0956757	-0.00760556	0.275643	-0.103221	-0.0286134	0.288701	-0.000652567	0.0347943	0.278445	0.0984874	-0.0369166	0.219721	0.0920143	-0.00469201	0.14514	0.0916017	0.020595	0.0570825	0.111417	0.0269417	-0.0453493	0.143381	-0.00328855	-0.143806	0.148408	-0.00559214	-0.224427
JC10	-0.325296	0.00161602	0.0278765	-0.298316	-0.0731112	-0.0258808	-0.261718	-0.0869632	-0.0178696	-0.12777	-0.0977513	-0.00751167	-0.0480752	-0.0969496	0.029449	0.0375209	-0.0752829	0.0247544	0.154755	-0.0552798	0.0101875	0.258841	-0.0807172	-0.0107675	0.297518	-0.0719859	-0.0256067	0.303851	0.00193581	0.0141729	0.295226	0.0778759	-0.0203261	0.25988	0.0756732	-0.00696682	0.152155	0.0477139	0.0126656	0.0393968	0.0698775	0.0192818	-0.0490626	0.094023	0.00116388	-0.128985	0.0980075	-0.0081851	-0.259107
JC12	-0.32045	0.00777998	0.0229978	-0.294806	-0.0742532	-0.0091389	-0.255457	-0.087122	-0.00596561	-0.14326	-0.0999169	0.0306709	-0.0432129	-0.0968912	-0.0489947	0.0418352	-0.0768105	0.0152298	0.148961	-0.0561931	0.0146864	0.260098	-0.0842423	-0.0087613	0.295164	-0.0775601	-0.0146402	0.30518	0.00581021	0.0187382	0.298192	0.0805747	-0.00746783	0.262913	0.0756484	-0.00500955	0.148779	0.0489749	0.018693	0.0441606	0.0730055	0.0232941	-0.0448471	0.0992305	-0.0397582	-0.150935	0.0959584	-0.00441257	-0.259213
JC14	-0.32715	0.0031324	0.0322164	-0.297775	-0.0774817	-0.00237442	-0.261563	-0.0880087	-0.000842777	-0.133279	-0.0981384	-0.0131644	-0.0423145	-0.0914628	-0.00273399	0.0476193	-0.0678962	-0.00770704	0.144147	-0.0512027	0.0125809	0.258677	-0.0790099	-0.00680469	0.294426	-0.0769308	-0.00989593	0.302582	0.00198857	0.031854	0.29898	0.0729723	-0.00760689	0.261967	0.0752881	-0.0209081	0.149275	0.049945	0.00326906	0.0507404	0.0675589	0.0199478	-0.0402991	0.0948091	-0.00459353	-0.138564	0.0963899	0.0048713	-0.270047
JC15	-0.329039	0.003233	0.0382302	-0.294235	-0.0848002	-0.0161319	-0.259659	-0.0895389	-0.0100135	-0.123132	-0.0942365	0.00442307	-0.0502142	-0.0977072	-0.0303844	0.0427605	-0.0669109	0.0277018	0.150393	-0.0484789	0.00753132	0.252137	-0.076681	-0.00233319	0.296107	-0.0794454	-0.00819251	0.305621	-0.00315368	0.0279722	0.300641	0.067297	-0.0263742	0.253175	0.0741928	-0.017655	0.152002	0.0543475	-0.00269143	0.0449336	0.0745518	0.0246449	-0.0477975	0.0990596	-0.000990275	-0.124761	0.0993832	0.0241958	-0.269692
JC16	-0.322745	-0.00456549	0.0382796	-0.301777	-0.0835933	-0.0147287	-0.258422	-0.0933311	-0.00865558	-0.132478	-0.101335	0.0028085	-0.040376	-0.0924316	-0.00666246	0.039127	-0.070376	0.0102377	0.136884	-0.0520097	0.0112047	0.259553	-0.0790975	-0.0138864	0.299569	-0.0786723	-0.0169058	0.310756	-0.00536757	0.0311649	0.298088	0.0786609	-0.00903041	0.255394	0.0798034	-0.0172047	0.137426	0.050252	0.0168604	0.0385458	0.0703307	0.0190248	-0.0396785	0.0965032	-0.0182943	-0.124778	0.103126	-0.0148174	-0.259355
JC17	-0.325611	0.00336983	0.0332309	-0.299459	-0.0682951	-0.0102726	-0.260225	-0.0832478	-0.0179033	-0.129241	-0.0972065	0.0150354	-0.0463897	-0.0988675	-0.0155896	0.0359579	-0.0776135	0.00457765	0.162435	-0.0523407	0.0152105	0.25885	-0.0784732	-0.010747	0.294601	-0.0747335	-0.0129575	0.311144	0.00277317	0.0284516	0.299039	0.0750063	-0.00348891	0.254244	0.0716266	-0.011573	0.155832	0.0463217	0.0102319	0.0354604	0.076336	0.00527955	-0.0618112	0.0978263	-0.0358906	-0.125512	0.0938827	0.0177354	-0.259404
JC18	-0.319729	-0.00576384	0.0383217	-0.282721	-0.108723	-0.0239703	-0.22625	-0.136714	-0.00457087	-0.126977	-0.163694	-0.0108519	-0.0238851	-0.157202	0.0198398	0.0806224	-0.12986	0.00915962	0.144435	-0.116409	0.00710132	0.205421	-0.107636	-0.00804352	0.254578	-0.105457	-0.0283029	0.272993	-0.00353674	0.0355488	0.250869	0.0997148	-0.0297416	0.205753	0.104375	0.00401388	0.143296	0.114668	0.00750452	0.0721588	0.133721	0.0126085	-0.0182654	0.163003	0.00741009	-0.123308	0.168514	0.00437143	-0.224943
JC19	-0.299236	-0.00815567	0.0470251	-0.271884	-0.101987	-0.00358272	-0.210806	-0.118639	0.0055263	-0.142536	-0.12791	-0.0118167	-0.0759962	-0.12226	-0.014922	0.00514737	-0.103929	0.000752575	0.126268	-0.0686523	0.00551645	0.254596	-0.0787733	0.00113967	0.307472	-0.0946275	-0.0209012	0.329098	-0.00788501	0.0290604	0.296503	0.0921769	-0.019932	0.250501	0.0781367	0.0021591	0.12419	0.0646519	0.0207689	0.0122106	0.102048	0.00668902	-0.0785169	0.131414	-0.00743391	-0.146182	0.133537	-0.0108965	-0.211985
JC2	-0.299179	0.0057749	0.0642444	-0.258916	-0.143977	-0.00921322	-0.204535	-0.152813	0.00642811	-0.137563	-0.157149	-0.0126432	-0.075394	-0.153385	-0.0393444	0.0134883	-0.122572	-0.00364547	0.10224	-0.0910989	0.0144713	0.24121	-0.09835	0.00643642	0.281154	-0.0963347	-0.00941833	0.301392	0.00872703	0.0344043	0.29802	0.102603	-0.0326539	0.2503	0.102939	0.00585353	0.107237	0.0883943	0.0071683	0.021558	0.112543	0.0162333	-0.0705151	0.148576	-0.00918923	-0.126813	0.152492	-0.0245855	-0.192058
JC20	-0.294082	-0.0127914	0.0490729	-0.273384	-0.105716	-0.0108331	-0.229258	-0.117751	0.000224873	-0.150213	-0.125748	-0.00681294	-0.0648211	-0.118376	-0.0144385	0.019559	-0.0899797	0.00043723	0.136019	-0.0637562	0.0149429	0.242669	-0.0783535	0.000908165	0.301927	-0.0999118	-0.0224266	0.328685	-0.0145247	0.0179609	0.290533	0.0872116	-0.0108878	0.242748	0.0887142	0.00590369	0.135602	0.0654862	0.030183	0.0265807	0.0925696	0.0150723	-0.069518	0.132495	-0.0549853	-0.150448	0.134174	-0.00204543	-0.225303
JC3	-0.290177	-0.00482207	0.0252415	-0.259484	-0.135252	-0.0181226	-0.212321	-0.145831	0.00817267	-0.131412	-0.153066	0.0121098	-0.0742168	-0.153783	-0.0355903	0.00889075	-0.126076	0.00465897	0.120752	-0.0906832	0.0184184	0.225807	-0.0966118	0.0214918	0.296762	-0.102723	-0.0314479	0.303097	-0.000320124	0.0127583	0.300678	0.0976479	-0.0269416	0.229384	0.102213	-0.00316053	0.121247	0.0916319	0.0225334	0.0133984	0.124295	0.0217235	-0.0731872	0.15314	-0.0047359	-0.122879	0.158178	-0.0319704	-0.20269
JC4	-0.288587	-0.00411023	0.048834	-0.257886	-0.132569	-0.0209626	-0.200548	-0.152571	-0.0107082	-0.132673	-0.160407	0.0121226	-0.0639682	-0.152439	-0.00742815	0.0200827	-0.125042	0.00662592	0.109406	-0.094929	0.0186722	0.226511	-0.0991201	-0.002563	0.296394	-0.104452	-0.0274053	0.299095	-0.00327852	0.0160334	0.301564	0.0986618	-0.0254635	0.226814	0.0960975	-0.00718981	0.116322	0.0934843	0.0173531	0.00907618	0.128465	0.0139471	-0.0684964	0.155771	0.0121952	-0.142559	0.162936	0.0129578	-0.194251
JC5	-0.305513	0.00702174	0.0323989	-0.257302	-0.130612	-0.00196917	-0.196809	-0.148043	-0.00825879	-0.13836	-0.152796	-0.00568792	-0.063098	-0.148045	-0.0112332	0.0263803	-0.11806	0.00483586	0.114257	-0.0899234	0.0214624	0.249425	-0.104707	-0.00479198	0.285313	-0.105517	-0.0195846	0.291229	0.00324563	0.0235084	0.279264	0.102086	-0.0217498	0.246136	0.0994024	-0.0208189	0.113322	0.0844095	0.0193755	0.0237531	0.114066	0.0164388	-0.0578454	0.151027	0.00464846	-0.135614	0.152038	0.00178122	-0.208834
JC6	-0.299074	0.0126863	0.0374875	-0.261223	-0.137444	-0.0315174	-0.217758	-0.154164	-0.00380967	-0.121141	-0.154658	0.0103685	-0.0576046	-0.149265	0.0173494	0.0288726	-0.120899	0.0136636	0.114134	-0.0983227	0.0173613	0.241374	-0.106998	-0.0353028	0.28804	-0.104743	-0.0304246	0.295554	0.00715132	0.0191844	0.280548	0.101366	0.00626883	0.224165	0.103473	-0.029597	0.110894	0.0880719	0.027215	0.0237797	0.115446	0.0278104	-0.0557447	0.149642	0.00368097	-0.119783	0.156538	-0.0150789	-0.213675
JC7	-0.284664	0.00854035	0.0342087	-0.244215	-0.137254	-0.0130888	-0.204704	-0.14849	0.0203422	-0.128468	-0.164588	-0.0242771	-0.0684357	-0.158123	-0.0184243	0.0153787	-0.124607	0.00750812	0.111923	-0.0893292	0.023422	0.234434	-0.108993	-0.00190078	0.276041	-0.102287	-0.0101512	0.303153	0.00373923	0.0192448	0.293887	0.101053	-0.0327315	0.246015	0.100887	-0.019347	0.117982	0.0893011	0.0175454	0.0246019	0.120636	0.00920735	-0.07919	0.155724	0.0162171	-0.151225	0.15733	0.0254795	-0.212052
JC8	-0.266481	0.00410956	0.00777547	-0.251673	-0.129401	-0.0339748	-0.211353	-0.139007	-0.00793816	-0.154997	-0.140158	0.0215749	-0.0837353	-0.139699	0.0131891	0.018144	-0.112838	0.0186018	0.123918	-0.0889492	0.0247075	0.250926	-0.105055	-0.0183922	0.296718	-0.0996243	-0.0317289	0.299889	0.00494883	0.00965017	0.300715	0.097969	-0.0232101	0.253912	0.0959366	-0.0188106	0.121511	0.0828205	0.0247976	0.00910369	0.11259	0.0277733	-0.0805753	0.140918	0.00374613	-0.155496	0.143626	0.00395541	-0.217882
JC9	-0.327533	0.0105298	0.0194677	-0.29802	-0.0764018	-0.0277863	-0.25054	-0.0914984	-0.017849	-0.138516	-0.102491	0.0206602	-0.0435214	-0.10145	0.00348344	0.034882	-0.0826259	0.0294271	0.158191	-0.0576261	0.00872242	0.260008	-0.0816756	-0.0166702	0.292765	-0.0740089	-0.0218213	0.298336	0.00565219	0.0180982	0.290609	0.0792013	-0.0178502	0.257874	0.076571	-0.0110399	0.158686	0.0516269	0.00616469	0.0361114	0.0746283	0.0264066	-0.035126	0.0985173	-0.0181849	-0.141333	0.0982312	0.0226946	-0.257244
MP1	-0.308132	-0.000242552	0.00971251	-0.280832	-0.0739377	-0.00869348	-0.253188	-0.0855998	-0.0135226	-0.151549	-0.0982625	-0.0101295	-0.0780825	-0.0964861	0.0401007	0.0311926	-0.0821629	-0.00200639	0.169482	-0.0555666	0.0136294	0.263825	-0.0753242	0.00203529	0.29697	-0.0727459	-0.0310763	0.308763	-0.000200574	0.0133226	0.299986	0.0702259	-0.0224198	0.269152	0.0707033	-0.012996	0.172114	0.0533964	0.0150513	0.0271941	0.0878455	-0.0011516	-0.077535	0.0961196	0.0385678	-0.153354	0.0979658	0.0151353	-0.25455
MP2	-0.326246	0.000767746	0.0263114	-0.300489	-0.0797973	-0.0232923	-0.268291	-0.0873664	-0.000251404	-0.147851	-0.0947337	0.0147391	-0.035743	-0.0959721	-0.0101975	0.0588962	-0.0681728	0.0152071	0.155743	-0.0509597	0.0073259	0.256536	-0.0768679	-0.0102525	0.284744	-0.0752272	-0.0210848	0.297614	-0.00113443	0.0233385	0.290011	0.0730526	-0.013389	0.258651	0.0746016	-0.0103916	0.157351	0.0530949	0.00980211	0.0619856	0.0695513	0.0235702	-0.0344151	0.0989394	-0.0120238	-0.145943	0.0955303	0.0145711	-0.265821
MP5	-0.325501	-0.00159985	0.0251381	-0.296306	-0.0807553	-0.00666074	-0.259306	-0.0927678	-0.0124289	-0.150007	-0.103343	0.00583764	-0.0376891	-0.1011	0.00160452	0.0551393	-0.0728288	0.0095201	0.14395	-0.0491545	-0.00114823	0.253207	-0.0738815	-0.0107792	0.288752	-0.0706396	-0.0154433	0.311027	-6.71e-05	0.0316665	0.293738	0.0698891	-0.00729985	0.257414	0.0741477	-0.0112203	0.146356	0.0480698	0.00239975	0.05654	0.0715395	0.0170184	-0.0396982	0.101398	-0.0197115	-0.144267	0.101244	0.0170044	-0.257906
MP6	-0.319569	0.00102855	0.0360842	-0.291391	-0.080488	0.00482209	-0.259582	-0.0933512	-8.64e-05	-0.152775	-0.107528	-0.0029077	-0.045757	-0.108314	-0.0394422	0.049835	-0.0758948	0.000319853	0.152405	-0.051126	0.0133413	0.251983	-0.0754969	-0.00123899	0.286322	-0.0696871	-0.00792437	0.308717	0.00383782	0.0349144	0.292114	0.0703513	-0.0104765	0.255195	0.0761015	-0.00143717	0.155846	0.0509156	0.0057708	0.0557668	0.071751	0.00751026	-0.0428515	0.103665	-0.0330004	-0.143748	0.10403	0.00523656	-0.261536
VA26	-0.31355	-0.00394837	0.0517352	-0.287882	-0.102726	-0.00986635	-0.238394	-0.125171	-0.0294166	-0.127548	-0.158539	-0.00618265	-0.0357669	-0.148464	0.00727869	0.0778523	-0.11348	0.0189429	0.133943	-0.100476	0.0125322	0.198752	-0.0953527	-0.00012196	0.273418	-0.100681	-0.0329327	0.291943	-0.00134819	0.0268976	0.270467	0.103615	-0.0227925	0.199764	0.0996868	-0.0112634	0.138979	0.0987803	0.015942	0.0819688	0.108695	0.0304135	-0.0276721	0.144656	0.00276888	-0.118324	0.158117	-0.012195	-0.231315
VA3	-0.294281	-0.00162107	0.0693391	-0.267826	-0.121261	-0.028853	-0.204378	-0.140221	-0.0241402	-0.130637	-0.155398	-0.0199726	-0.0605035	-0.154744	0.0205249	0.0275412	-0.148417	0.00829377	0.119308	-0.132914	0.0262789	0.224406	-0.110168	-0.0137955	0.275397	-0.0937745	-0.0200898	0.287534	0.00552347	0.0379223	0.279328	0.0964732	-0.0214559	0.219455	0.107572	0.00205947	0.129416	0.126227	0.00962432	0.0469987	0.147086	-0.0306657	-0.0500495	0.158036	0.00538748	-0.124893	0.152318	-0.00589974	-0.20716
VA43	-0.309455	-0.00292263	-0.00463326	-0.289698	-0.0810724	-0.0177922	-0.261479	-0.0892666	-0.0199967	-0.165947	-0.102004	0.017035	-0.0794019	-0.104847	0.0210459	0.0483184	-0.0858539	0.024417	0.167121	-0.0568009	-0.000594759	0.262243	-0.0707353	-0.0298225	0.292747	-0.0646313	-0.016938	0.293644	0.000121664	0.0353943	0.288162	0.0721783	0.0136942	0.259732	0.082895	-0.0383214	0.165868	0.0552809	0.00526955	0.0523297	0.066355	0.0462028	-0.020025	0.121052	-0.0800338	-0.158493	0.091254	0.026579	-0.25874
VA5	-0.309287	-0.00153535	0.0556106	-0.280655	-0.135364	-0.0133294	-0.215599	-0.144011	-0.0163983	-0.136652	-0.150884	-0.00328053	-0.0274438	-0.131634	-0.00285431	0.0463945	-0.108275	0.0036392	0.124743	-0.0888613	0.0258988	0.216615	-0.0977617	0.00515787	0.284358	-0.104157	-0.0250507	0.296127	-0.00993723	0.00893374	0.284087	0.103218	-0.0305541	0.207366	0.0973562	-0.00611885	0.12287	0.0911581	0.0106772	0.0479616	0.104615	0.0309419	-0.0368972	0.136295	0.0250229	-0.128023	0.154921	-0.0133207	-0.217885
[truncated: 6 more columns]

## Sheet: LM-Elytra
Code	LM1.x	LM1.Y	LM1.Z	LM2.x	LM2.Y	LM2.Z	LM3.x	LM3.Y	LM3.Z	LM4.x	LM4.Y	LM4.Z	LM5.x	LM5.Y	LM5.Z	LM6.x	LM6.Y	LM6.Z	LM7.x	LM7.Y	LM7.Z	LM8.x	LM8.Y	LM8.Z	LM9.x	LM9.Y	LM9.Z	LM10.x	LM10.Y	LM10.Z	LM11.x	LM11.Y	LM11.Z	LM12.x	LM12.Y	LM12.Z	LM13.x	LM13.Y	LM13.Z	LM14.x	LM14.Y	LM14.Z	LM15.x	LM15.Y	LM15.Z	LM16.x	LM16.Y	LM16.Z	Centroid size
IB7	-0.271253	-0.0521812	-0.0178914	-0.229089	-0.082189	-0.0150912	-0.138015	-0.127654	0.00371528	-0.026202	-0.158002	0.0184532	0.0811656	-0.166332	0.0265075	0.19123	-0.148627	0.0206332	0.299224	-0.100188	-0.0138314	0.388749	-0.00127346	-0.0440961	0.302628	0.0967848	-0.0148056	0.193965	0.146188	0.0169254	0.084777	0.165477	0.0256333	-0.020748	0.157769	0.0256789	-0.133816	0.129138	0.00469093	-0.227287	0.0866945	-0.0196662	-0.26914	0.0554414	-0.0251353	-0.255788	-0.00138438	0.0115651	5.5063
INJ1	-0.255509	-0.0504946	-0.0150959	-0.223061	-0.0701463	-0.0149847	-0.132409	-0.111133	0.00772672	-0.0234082	-0.150249	0.022274	0.0821245	-0.164702	0.0173866	0.193165	-0.152988	0.0171099	0.31435	-0.121186	-0.0140905	0.409492	-0.00206371	-0.0321256	0.315222	0.114228	-0.0145913	0.196137	0.153115	0.0132943	0.0854892	0.164063	0.0200573	-0.0184893	0.152008	0.0231792	-0.130181	0.115559	0.0115626	-0.223495	0.0757098	-0.0151571	-0.258263	0.0514779	-0.0225585	-0.247566	-0.00110026	0.0109342	3.73344
INJ10	-0.243501	-0.0476243	-0.0111398	-0.216661	-0.0687623	-0.000816303	-0.132339	-0.120466	-0.0099039	-0.0273257	-0.167001	0.0112685	0.0833033	-0.189811	0.00180867	0.191712	-0.172607	0.0173663	0.310717	-0.115267	-0.00265126	0.396596	-0.00602723	-0.0157467	0.313293	0.120227	-0.0399873	0.19747	0.169216	0.0198902	0.0841899	0.185062	0.0147928	-0.0211322	0.167665	0.0178795	-0.128815	0.124903	-0.00184184	-0.214333	0.070997	-0.0126571	-0.241895	0.0507545	-0.0160004	-0.239617	0.000843057	0.01154	4.85682
INJ100	-0.249504	-0.0513167	-0.0201497	-0.224681	-0.0747277	-0.00958178	-0.139681	-0.132826	0.00411301	-0.0296022	-0.174049	0.0274208	0.0815582	-0.183173	0.0221095	0.192408	-0.160441	0.00747416	0.299662	-0.0975393	-0.00615732	0.391327	0.000294609	-0.0488859	0.302618	0.0927904	-0.00447628	0.196814	0.155144	0.0209076	0.0856009	0.182095	0.0201378	-0.0234758	0.175555	0.0202574	-0.135918	0.135414	0.00417707	-0.223	0.0794299	-0.0214919	-0.250867	0.0523861	-0.0178353	-0.237921	-0.00160794	0.0109405	7.00474
INJ101	-0.253801	-0.0494176	-0.0213572	-0.224722	-0.0766875	-0.0107148	-0.139826	-0.135313	-0.00398208	-0.0293303	-0.176832	0.0151682	0.0816566	-0.187866	0.0270168	0.195062	-0.164498	0.0167957	0.297294	-0.0961838	-0.00380362	0.372727	-0.0013991	-0.0399573	0.299123	0.100453	-0.029349	0.197826	0.159105	0.0209048	0.0857437	0.183226	0.0303829	-0.0230363	0.176246	0.0147462	-0.136447	0.136347	0.00773269	-0.224841	0.0823206	-0.0162725	-0.25266	0.0548215	-0.0243856	-0.243258	0.00295027	0.0136642	6.79845
INJ104	-0.263131	-0.0482929	-0.0214284	-0.225509	-0.0754983	-0.0208746	-0.137636	-0.123081	0.00762934	-0.0273554	-0.162991	0.027858	0.0818775	-0.170192	0.0379099	0.195452	-0.151775	0.0252586	0.303722	-0.109317	-0.0305188	0.384729	0.00212206	-0.0345527	0.306175	0.100931	-0.0183128	0.196815	0.155555	0.0118786	0.0866551	0.168811	0.0421649	-0.0206534	0.162132	0.0225709	-0.13286	0.124477	0.00851707	-0.226552	0.0781117	-0.0111106	-0.259708	0.0560965	-0.0229031	-0.250876	-0.000362522	0.00543713	6.88756
INJ105	-0.246508	-0.0567348	-0.036363	-0.220297	-0.0813943	-0.0309103	-0.144041	-0.13733	0.00787348	-0.0364137	-0.189262	0.0394705	0.084547	-0.198955	0.0451569	0.195816	-0.160494	0.0241675	0.287066	-0.0965622	-0.0266411	0.360956	-0.00345291	-0.0776875	0.288764	0.0930986	-0.028671	0.198929	0.158057	0.0241271	0.087651	0.197267	0.0548521	-0.0288184	0.192856	0.0298949	-0.142758	0.14262	0.0125394	-0.220061	0.0872499	-0.0360765	-0.248455	0.0568191	-0.0369175	-0.230775	-0.0020318	0.00127642	6.21066
INJ106	-0.26197	-0.0499405	-0.0170173	-0.227772	-0.0783215	-0.00159245	-0.139368	-0.132979	-0.00415342	-0.0277158	-0.169958	0.0159647	0.081801	-0.183591	0.0231502	0.193975	-0.160243	0.0190564	0.301311	-0.103903	-0.016515	0.372337	-0.00787514	-0.037597	0.308827	0.103614	-0.00603419	0.198967	0.164253	0.00728794	0.0847466	0.183535	0.0249217	-0.0218808	0.168469	0.0260806	-0.1329	0.130271	0.000520674	-0.222219	0.0760847	-0.014453	-0.250307	0.0544051	-0.0269227	-0.240873	-0.00174531	0.00933047	4.69319
INJ107	-0.257353	-0.0530125	-0.0209531	-0.226017	-0.0750881	-0.0108914	-0.138119	-0.128335	0.00223101	-0.0274429	-0.16573	0.019498	0.0820286	-0.177185	0.0293318	0.194826	-0.160943	0.0202478	0.304763	-0.108752	-0.0223771	0.370024	-0.00132052	-0.0275121	0.308353	0.106606	-0.0268731	0.196938	0.159405	0.0131454	0.0863957	0.174707	0.0394227	-0.0210395	0.165828	0.0188642	-0.133647	0.130888	0.00159879	-0.225049	0.0788979	-0.010711	-0.256037	0.0562958	-0.0252752	-0.252803	8.91e-05	0.00815169	5.0121
INJ108	-0.258921	-0.0475417	-0.0304365	-0.224837	-0.078971	-0.0167791	-0.138687	-0.12998	0.00659455	-0.0292439	-0.173634	0.0188883	0.0809662	-0.187752	0.0347246	0.195111	-0.166774	0.0172786	0.298366	-0.103119	-0.0163897	0.368375	-0.00503037	-0.0408486	0.307286	0.105501	-0.0229961	0.196677	0.170388	0.00208273	0.085294	0.184236	0.0326132	-0.022619	0.167644	0.0325046	-0.133289	0.12789	0.0124059	-0.221574	0.0765649	-0.013843	-0.247984	0.0580149	-0.0323841	-0.243378	-7.41e-06	0.00428384	4.93228
INJ109	-0.264737	-0.0546044	-0.0278854	-0.230108	-0.0779934	-0.00182782	-0.139333	-0.129031	0.0120756	-0.027808	-0.166053	0.0222637	0.0819988	-0.179351	0.030806	0.191352	-0.159417	0.00919198	0.296396	-0.100818	-0.0253492	0.363816	-0.00215944	-0.027447	0.300929	0.0982904	-0.0205464	0.196191	0.156707	0.0133769	0.0851762	0.178838	0.0340959	-0.0226176	0.170459	0.0251304	-0.13556	0.134438	0.00510248	-0.226737	0.0824338	-0.0131377	-0.265041	0.0543223	-0.0341303	-0.257545	-0.00129406	0.00116875	4.7785
INJ11	-0.245624	-0.0444214	-0.00503408	-0.215848	-0.0655771	0.000635676	-0.130251	-0.116115	-0.00151999	-0.0254931	-0.159305	0.0102006	0.0810694	-0.176079	0.00652228	0.191758	-0.163671	0.0120931	0.307104	-0.11514	0.00131588	0.441177	-0.0026812	-0.0459202	0.316369	0.117837	-0.00282875	0.195497	0.161105	0.0335886	0.0870108	0.173921	-0.0010439	-0.0172401	0.155537	0.0105081	-0.123838	0.114465	-0.00348425	-0.21222	0.0649601	-0.0119885	-0.23963	0.0483607	-0.0141794	-0.235633	0.000343499	0.0130532	4.48048
INJ110	-0.241353	-0.0612089	-0.0180023	-0.224326	-0.0774658	-0.00989714	-0.139143	-0.131911	0.00894976	-0.0300224	-0.177684	0.0114975	0.0819455	-0.191448	0.0180192	0.19657	-0.169911	0.0180363	0.298391	-0.103272	-0.0169854	0.372122	-0.00271399	-0.0486134	0.305843	0.096494	0.0021562	0.201287	0.167874	0.0245446	0.0841614	0.19243	0.0306625	-0.0229683	0.185062	-0.0122317	-0.135553	0.136306	0.0118237	-0.220733	0.0781481	-0.0181274	-0.243663	0.0569576	-0.0236164	-0.235006	0.000939019	0.0163463	7.07407
INJ111	-0.252398	-0.0544101	-0.0129922	-0.224064	-0.0759653	-0.0157973	-0.13617	-0.129644	-0.00829389	-0.0277085	-0.169839	0.0172713	0.0816338	-0.183365	0.0282196	0.196058	-0.164729	0.0245062	0.301493	-0.0994227	-0.00465727	0.379078	-0.00517791	-0.0539026	0.303418	0.0990495	-0.0128813	0.199292	0.163254	0.0159216	0.0851859	0.181602	0.0335693	-0.0218213	0.169756	0.0178785	-0.134333	0.134016	0.000298261	-0.223368	0.080073	-0.0126268	-0.253133	0.056254	-0.0167868	-0.241306	-0.000131728	0.00702235	7.42281
INJ112	-0.243058	-0.0587031	-0.0200809	-0.22422	-0.0746373	-0.009535	-0.140954	-0.133747	0.00946564	-0.0324949	-0.185086	0.0184486	0.0823066	-0.198667	0.0162975	0.196813	-0.168281	0.0110851	0.297557	-0.0956206	-0.00351966	0.368376	0.00287179	-0.054564	0.299996	0.0885015	0.002257	0.198793	0.16141	0.0167221	0.0867957	0.195801	0.0245179	-0.0256046	0.187315	0.0116661	-0.137125	0.139836	0.000194116	-0.222595	0.0800133	-0.0201301	-0.246683	0.0575713	-0.0183081	-0.235248	-0.000877493	0.00891278	6.96572
INJ113	-0.248069	-0.0587393	-0.00429321	-0.225921	-0.0805103	-0.00566919	-0.139264	-0.135031	-0.0107438	-0.0301845	-0.179957	0.0136496	0.0821029	-0.191554	0.0124982	0.194989	-0.165208	0.0177055	0.301209	-0.103971	-0.0107064	0.380271	0.00231205	-0.0333092	0.299936	0.0927234	-0.00287544	0.198065	0.160815	0.015656	0.086202	0.189517	0.017483	-0.0242507	0.182087	0.0137122	-0.13434	0.137137	-0.00692713	-0.220982	0.0784835	-0.0200645	-0.242919	0.0591126	-0.0169427	-0.235679	0.00101531	0.0238407	7.01914
INJ114	-0.26441	-0.0492271	-0.0210667	-0.227099	-0.0785783	-0.0166917	-0.138828	-0.131083	-0.000332652	-0.0284102	-0.170427	0.022028	0.0819189	-0.180267	0.0282684	0.193647	-0.155537	0.0257912	0.296618	-0.0884747	-0.00077891	0.371555	-0.0060119	-0.0552274	0.294657	0.0980938	-0.0335617	0.201069	0.148443	0.0367485	0.0854164	0.177769	0.0310097	-0.0227405	0.172536	0.0217524	-0.136684	0.133956	0.00937242	-0.226359	0.0831764	-0.0202458	-0.262947	0.0545522	-0.0235186	-0.254007	0.000800843	0.00965661	6.83662
INJ115	-0.280537	-0.0498777	-0.0239951	-0.234956	-0.0832215	-0.0116901	-0.143451	-0.134186	0.00886126	-0.0287435	-0.169213	0.0253349	0.0825958	-0.175326	0.0277574	0.192064	-0.13956	0.0319453	0.290252	-0.08393	-0.0177857	0.355176	-0.00571418	-0.0396009	0.293283	0.0864727	-0.0246839	0.19652	0.136988	0.0303376	0.0853896	0.172094	0.0339534	-0.0217732	0.168836	0.0211565	-0.140566	0.136413	0.0155251	-0.233487	0.086673	-0.0162827	-0.280571	0.0525776	-0.0260317	-0.271537	-0.000826603	0.00643202	6.9194
INJ116	-0.275513	-0.0468512	-0.0078371	-0.230933	-0.0784831	-0.0126038	-0.138032	-0.121467	0.00532667	-0.0250864	-0.154439	0.0162288	0.082639	-0.16034	0.0316128	0.192172	-0.144111	0.0151383	0.302044	-0.0975073	-0.0166741	0.394455	-0.00307221	-0.0335185	0.307237	0.0963162	-0.0140526	0.196006	0.14139	0.0180835	0.0857926	0.159708	0.0350087	-0.0199333	0.157171	0.0191382	-0.133284	0.124473	0.00191105	-0.227501	0.0793546	-0.0193988	-0.273285	0.0469313	-0.0216535	-0.258213	0.00184777	0.0117949	4.02313
INJ117	-0.266717	-0.0439093	-0.0183585	-0.228494	-0.0718754	-0.0145388	-0.137094	-0.116031	0.00862029	-0.0263006	-0.152435	0.0332915	0.0844639	-0.160351	0.0349195	0.194711	-0.148674	0.0132533	0.309738	-0.107011	-0.0180431	0.391762	-0.00026212	-0.0252054	0.31082	0.101523	-0.0246736	0.196719	0.147208	0.010151	0.0880631	0.160866	0.0383991	-0.0204091	0.155262	0.0338528	-0.134823	0.117862	0.01654	-0.226682	0.0756327	-0.0198044	-0.266525	0.046919	-0.0222317	-0.259744	0.00154171	0.00628575	4.29262
INJ118	-0.28082	-0.0445378	-0.0166095	-0.233313	-0.072446	-0.0112103	-0.137828	-0.111787	0.00630049	-0.0247752	-0.142087	0.027698	0.0832004	-0.148703	0.0404974	0.20024	-0.131429	0.0311133	0.306571	-0.102861	-0.0292517	0.391474	0.00134468	-0.033126	0.306078	0.088075	-0.0196474	0.198841	0.131746	0.0267759	0.0861238	0.154242	0.0314117	-0.0205735	0.151569	0.0356345	-0.13752	0.119313	0.0164433	-0.232003	0.0780798	-0.0171485	-0.283023	0.0428148	-0.024029	-0.270648	0.000819892	0.00564269	4.32837
INJ119	-0.285287	-0.0444582	-0.0174764	-0.231767	-0.0780913	-0.0121383	-0.139469	-0.123287	0.00771564	-0.0268477	-0.153175	0.0264779	0.0819118	-0.156353	0.040907	0.193206	-0.136929	0.0233947	0.296897	-0.0940486	-0.0264447	0.37842	-0.00308266	-0.0424098	0.301423	0.0915178	-0.0235979	0.19774	0.13386	0.0322256	0.0854693	0.159379	0.0404869	-0.0223942	0.155664	0.031814	-0.133046	0.125705	-0.00109182	-0.228443	0.0808741	-0.0229643	-0.285878	0.0439947	-0.0232596	-0.27554	-0.000175683	0.00454647	4.23365
INJ12	-0.255877	-0.050312	-0.012804	-0.225416	-0.0689679	-0.00924611	-0.13192	-0.105481	0.00836937	-0.0223277	-0.142007	0.0236962	0.0822904	-0.152376	0.016053	0.191721	-0.145786	0.00468724	0.311531	-0.117833	-0.0129445	0.449933	-0.000632767	-0.0306339	0.31536	0.112197	-0.00343007	0.196224	0.143351	0.00987177	0.0860981	0.152574	0.0179471	-0.0169665	0.144106	0.0178552	-0.127944	0.11051	0.00393289	-0.2229	0.0718213	-0.0133422	-0.256127	0.0503963	-0.0160607	-0.245282	-0.0016394	0.00996789	3.64028
INJ120	-0.277761	-0.0442981	-0.0191319	-0.228777	-0.0752086	-0.00922468	-0.13761	-0.122214	0.0101947	-0.0250512	-0.157865	0.0138463	0.0819152	-0.166501	0.028389	0.194228	-0.145717	0.0271604	0.300288	-0.100738	-0.0230331	0.377572	-0.00236083	-0.0341822	0.303666	0.0947118	-0.0164905	0.194414	0.143425	0.0164584	0.0857789	0.167992	0.0342249	-0.0201675	0.161944	0.0154853	-0.133743	0.124397	0.013682	-0.227413	0.0769355	-0.0106633	-0.277546	0.0460981	-0.0275863	-0.267714	0.000221738	0.00158129	4.23716
INJ121	-0.267992	-0.0490224	-0.0241502	-0.230669	-0.0785436	-0.0103727	-0.141799	-0.132036	0.0178423	-0.0292867	-0.176465	0.00377375	0.082934	-0.183226	0.0277191	0.194423	-0.158119	0.0121919	0.294306	-0.0914971	-0.00864705	0.359758	-0.00284291	-0.0306223	0.302788	0.0913941	-0.00982622	0.198757	0.156388	0.0117617	0.0866024	0.182204	0.0183641	-0.0223213	0.172063	0.0178977	-0.136752	0.131922	0.0142324	-0.227952	0.0804313	-0.013005	-0.262663	0.0530399	-0.0247869	-0.255739	-0.00144188	0.0113988	7.02862
INJ122	-0.260827	-0.0527175	-0.0179827	-0.22557	-0.079785	-0.0169655	-0.140631	-0.133231	0.00801496	-0.0300505	-0.175954	0.0248152	0.0829096	-0.18539	0.0169081	0.193773	-0.159245	0.0255375	0.295624	-0.100909	-0.0222738	0.362988	-0.00264393	-0.0462764	0.297083	0.0927259	-0.011778	0.199217	0.160758	0.0222979	0.0855626	0.185701	0.0215054	-0.0247637	0.177728	0.0271318	-0.135868	0.135618	0.00441118	-0.222618	0.0809155	-0.0227724	-0.25949	0.054001	-0.0283169	-0.249642	-0.00126072	0.00655278	6.75037
INJ123	-0.272443	-0.0540049	-0.0155778	-0.231736	-0.08396	-0.0176766	-0.138717	-0.124467	0.0063776	-0.0263774	-0.1577	0.022139	0.0831793	-0.164836	0.0321723	0.193354	-0.155004	0.0125875	0.303135	-0.103962	-0.024015	0.36618	0.000363245	-0.024475	0.306215	0.0974548	-0.00817134	0.197079	0.156716	0.00483168	0.0869106	0.165434	0.0327955	-0.020793	0.160123	0.023051	-0.135204	0.126395	0.00922151	-0.228919	0.0879594	-0.0271502	-0.272583	0.0563537	-0.0200337	-0.25786	0.00198336	0.0180039	5.70939
INJ124	-0.264068	-0.0570511	-0.0152875	-0.229919	-0.0825668	-0.0140383	-0.139565	-0.129176	0.00978184	-0.0258094	-0.16605	0.00658489	0.0810429	-0.171628	0.0340399	0.193192	-0.15462	0.0185332	0.303182	-0.108234	-0.0408929	0.364497	-0.00142568	-0.0022522	0.306104	0.105227	-0.0378691	0.198589	0.152164	0.027319	0.0859147	0.173567	0.0236939	-0.0217007	0.167237	0.0164273	-0.13412	0.1308	0.00552469	-0.226474	0.0840258	-0.0199454	-0.261778	0.0593895	-0.0234738	-0.258545	0.00103177	0.0135453	6.45439
INJ126	-0.250127	-0.0632271	-0.0128459	-0.230753	-0.0860271	-0.0155084	-0.143232	-0.141289	0.00119353	-0.0300669	-0.178425	0.0161226	0.0822521	-0.187726	0.00904508	0.193196	-0.158562	0.0210579	0.295663	-0.0975236	-0.0177475	0.371341	-0.000932375	-0.0264324	0.297935	0.0926091	-0.0122934	0.197532	0.156014	0.0244076	0.0864163	0.185256	0.0206825	-0.0224996	0.180522	0.00746198	-0.137569	0.144221	-0.00917441	-0.229028	0.0893549	-0.0209043	-0.252017	0.063012	-0.011227	-0.235298	-0.000953424	0.0273604	5.93827
INJ127	-0.266204	-0.0570119	-0.0128411	-0.231831	-0.0871139	-0.0117283	-0.141654	-0.137038	0.00487415	-0.0299236	-0.175989	0.015368	0.0839913	-0.189118	0.00519635	0.191633	-0.153575	0.0295789	0.291297	-0.0896508	-0.00925294	0.355869	0.00222337	-0.0463956	0.294628	0.0851937	-0.00562814	0.196285	0.152043	0.0273419	0.0865317	0.18172	0.0186692	-0.0225742	0.176687	0.00629614	-0.136959	0.139424	0.00192281	-0.229508	0.0911039	-0.0214438	-0.264858	0.0602897	-0.0160236	-0.26077	-0.000261193	0.0106728	6.40339
INJ128	-0.252021	-0.0536541	-0.0421343	-0.232201	-0.0890663	-0.0227772	-0.153689	-0.157265	0.00164881	-0.0388225	-0.207639	0.0397603	0.0874541	-0.202615	0.0424862	0.189226	-0.15786	0.0102894	0.273467	-0.0837311	-0.024145	0.334985	-0.00161378	-0.0769857	0.279936	0.0831231	-0.0229826	0.193941	0.15413	0.0167281	0.0903804	0.199616	0.0432738	-0.0308225	0.205658	0.0354161	-0.148532	0.158252	0.00389762	-0.226779	0.0918587	-0.0323481	-0.24967	0.0546748	-0.0479309	-0.240619	0.000234523	-0.00212079	6.90336
INJ13	-0.279932	-0.0490703	-0.0195989	-0.228793	-0.0769134	-0.0120392	-0.134418	-0.114779	0.00131406	-0.0248629	-0.147489	0.0278291	0.0823937	-0.157525	0.0246371	0.191354	-0.144697	0.0140928	0.30524	-0.104477	-0.0110665	0.390499	-0.0016422	-0.0318858	0.308855	0.105082	-0.0250932	0.194107	0.140875	0.0127366	0.0859801	0.154683	0.0317212	-0.0201151	0.148202	0.0303452	-0.131757	0.121173	0.00269245	-0.227432	0.0807408	-0.0137947	-0.278741	0.0521335	-0.0275739	-0.268036	0.000238969	0.0105506	3.73207
INJ14	-0.26644	-0.0499191	-0.0136897	-0.228335	-0.0745779	-0.0110153	-0.135416	-0.115706	0.00500269	-0.0230706	-0.148072	0.0103383	0.0837221	-0.161673	0.0138508	0.193883	-0.146418	0.0257912	0.307751	-0.105165	-0.00867381	0.410319	-0.00228052	-0.0238173	0.310319	0.11038	-0.0357278	0.202844	0.141961	0.0265658	0.0871684	0.156142	0.0248619	-0.0167969	0.14569	0.0125152	-0.131779	0.116918	0.0057554	-0.226574	0.0766473	-0.0122341	-0.265281	0.0544642	-0.0183051	-0.253933	0.00175052	0.0134267	3.76569
INJ15	-0.265905	-0.0529974	-0.0217126	-0.227173	-0.0735433	-0.0141606	-0.134487	-0.112418	0.00842784	-0.0244746	-0.147605	0.0300686	0.0835326	-0.158873	0.0287161	0.193954	-0.149227	0.0206336	0.311554	-0.116161	-0.0192087	0.391665	-0.00327672	-0.0358144	0.31527	0.114289	-0.027437	0.197755	0.147822	0.0226699	0.0863314	0.159925	0.0345161	-0.0180807	0.150456	0.0250584	-0.130683	0.114227	0.0123539	-0.225272	0.0758054	-0.0158921	-0.264394	0.0547617	-0.0208057	-0.260079	0.00109571	-3.86e-05	3.79532
INJ16	-0.260024	-0.0460549	-0.00213428	-0.223329	-0.0736734	-0.0012407	-0.135126	-0.121609	0.000193259	-0.0251532	-0.159487	-0.00198888	0.082441	-0.177722	0.00642284	0.192744	-0.157764	0.00459259	0.305206	-0.107928	0.00343238	0.406909	-0.000858477	-0.0167866	0.309511	0.10688	-0.0144482	0.196972	0.154752	0.0223222	0.0859634	0.176191	-0.00273683	-0.0192025	0.160667	0.0159207	-0.128842	0.122974	-0.00740119	-0.219346	0.0733393	-0.0114667	-0.25538	0.0479909	-0.0128945	-0.249373	0.0034561	0.0193352	4.80161
INJ17	-0.257511	-0.0454511	-0.0110113	-0.222322	-0.0727785	-0.00202896	-0.133834	-0.122685	-0.00665701	-0.0265156	-0.165133	0.0157207	0.0807482	-0.181591	0.00716342	0.192737	-0.164071	0.0087117	0.306856	-0.112865	-0.011074	0.390135	-0.00156972	-0.00496685	0.310678	0.112403	-0.0283539	0.197701	0.160729	0.0204212	0.0852373	0.180309	0.0119382	-0.0200608	0.165143	0.0162186	-0.129281	0.125395	-0.0102048	-0.219362	0.0745448	-0.00643964	-0.25443	0.0484557	-0.0162148	-0.245776	-0.000240621	0.019836	5.00244
INJ18	-0.267183	-0.0495815	-0.00978726	-0.227626	-0.0780781	-0.00491027	-0.13544	-0.120349	0.0028352	-0.0245163	-0.154315	0.01557	0.0807451	-0.163221	0.0155629	0.189492	-0.145659	0.0183712	0.299833	-0.101688	-0.0140071	0.424053	-0.00375927	-0.0461192	0.310438	0.101631	0.000621536	0.194226	0.142962	0.0235403	0.08505	0.163378	0.0231838	-0.018152	0.154652	0.0112182	-0.12784	0.120543	-0.0105906	-0.221466	0.0748829	-0.00946066	-0.26113	0.0480577	-0.0203011	-0.248719	0.0020345	0.0130256	4.69008
INJ19	-0.253938	-0.0429154	-0.0109048	-0.220215	-0.0697409	-0.0179818	-0.131174	-0.121816	-0.012236	-0.0276007	-0.163414	0.0171163	0.0872858	-0.182017	0.0314101	0.192267	-0.163999	0.0279575	0.303856	-0.109786	-0.0202738	0.394652	-0.000586192	-0.0369378	0.314248	0.117351	-0.0235661	0.199756	0.156204	0.0380095	0.0872113	0.173315	0.017922	-0.0188844	0.160241	0.00758492	-0.128268	0.122865	-0.0055729	-0.219084	0.0737018	-0.00516052	-0.252166	0.0480851	-0.00570972	-0.24804	0.00108133	0.00864893	4.84
INJ2	-0.24501	-0.0566208	-0.0196279	-0.221762	-0.0731639	-0.00125325	-0.135016	-0.126128	-0.000896451	-0.0266937	-0.163802	0.0128431	0.079828	-0.186662	0.00610642	0.194862	-0.170988	0.0193683	0.305637	-0.110569	-0.00085101	0.393688	-0.00519395	-0.0292446	0.30863	0.119391	-0.0413155	0.197857	0.16022	0.0297403	0.0845664	0.18173	0.0162839	-0.0211054	0.164378	0.023422	-0.130424	0.131049	-0.00952903	-0.220668	0.0763421	-0.00192942	-0.246233	0.0586703	-0.02648	-0.234726	0.000538502	0.00883765	5.02649
INJ20	-0.253369	-0.0453459	-0.00861108	-0.219255	-0.0705285	-0.00642925	-0.131313	-0.118286	-0.00775478	-0.0247845	-0.160986	0.00820573	0.0813334	-0.174922	0.0181201	0.191535	-0.16174	0.0110666	0.310568	-0.119485	-0.0150371	0.408283	-0.00198329	-0.0177336	0.312649	0.114203	-0.0115017	0.19558	0.158598	0.018128	0.0862371	0.177337	0.00511277	-0.0195046	0.162033	0.0103919	-0.12857	0.121384	0.000985343	-0.218159	0.0725363	-0.0117426	-0.253746	0.0466894	-0.00836605	-0.241567	-0.000180953	0.0156201	4.73863
INJ21	-0.253734	-0.0479947	-0.0178799	-0.221329	-0.0769743	-0.0227059	-0.137675	-0.125939	0.0113712	-0.0280865	-0.16798	0.0224964	0.0809982	-0.183196	0.0217909	0.19468	-0.162165	0.0259947	0.299694	-0.102768	-0.012375	0.39124	-0.00101491	-0.0623897	0.303357	0.103693	-0.019475	0.20023	0.158509	0.033126	0.0846846	0.180764	0.0274523	-0.0217889	0.167328	0.0210774	-0.132261	0.128367	0.00470934	-0.218143	0.0780684	-0.0270971	-0.248558	0.0517453	-0.0207903	-0.243095	0.00110898	0.0048151	4.93559
INJ22	-0.254426	-0.0530157	-0.0350267	-0.222493	-0.0765851	-0.0137981	-0.138532	-0.130914	0.0074577	-0.0298477	-0.170441	0.0298981	0.0806594	-0.184879	0.0335825	0.193388	-0.163191	0.0212114	0.292304	-0.106528	-0.0343128	0.3781	-0.00213865	-0.0467036	0.294421	0.100755	-0.0330321	0.197476	0.159053	0.0252313	0.0844356	0.185511	0.0342431	-0.0244681	0.174867	0.0252733	-0.134957	0.13487	0.00807846	-0.221015	0.0778116	-0.0118648	-0.255199	0.0531111	-0.0370666	-0.249878	-0.000701409	-0.00964128	4.88948
INJ23	-0.246203	-0.055183	-0.0201207	-0.2211	-0.0767799	-0.0154073	-0.137673	-0.129445	0.00751772	-0.0305578	-0.174727	0.0150216	0.0800483	-0.194534	0.00736927	0.196048	-0.172528	0.0148664	0.301414	-0.105376	-0.00374697	0.369482	-0.00481607	-0.0286088	0.30724	0.113443	-0.0355364	0.199827	0.169248	0.0204432	0.0838783	0.189812	0.0160631	-0.0240753	0.173011	0.0238052	-0.1335	0.133538	0.00388899	-0.219765	0.081448	-0.0221631	-0.244367	0.0599133	-0.0213549	-0.239977	0.00093185	0.0128419	4.72602
INJ24	-0.248868	-0.0477003	-0.00848717	-0.220235	-0.0732185	-0.006009	-0.131803	-0.118375	-0.00109844	-0.0243412	-0.153116	0.0137276	0.0796691	-0.172111	0.00841222	0.191723	-0.171027	0.00157424	0.314282	-0.125704	-0.00765607	0.407079	-0.00396802	-0.0156849	0.315343	0.119762	-0.0141918	0.195287	0.166995	0.00752595	0.0833205	0.1751	0.0158569	-0.0194754	0.159337	0.018116	-0.12732	0.124715	-0.0125301	-0.214795	0.07206	-0.00811455	-0.24776	0.0459672	-0.0112544	-0.244163	-0.00146192	0.0124986	4.66831
INJ25	-0.246286	-0.0435271	-0.00793784	-0.214284	-0.0660233	-0.00176793	-0.131288	-0.120402	-0.00363811	-0.0267116	-0.163858	0.0104758	0.080224	-0.189794	-0.00364767	0.195266	-0.172505	0.0158422	0.309288	-0.11562	0.000859119	0.402177	-0.00176123	-0.0324245	0.31366	0.115354	-0.00526065	0.19726	0.170766	0.00821658	0.0832021	0.18668	0.0204389	-0.0194166	0.166814	0.000172482	-0.12787	0.123352	-0.00168788	-0.213841	0.0703834	-0.0123282	-0.244098	0.0482569	-0.0120974	-0.23854	-0.000303341	0.014257	4.72116
INJ26	-0.258176	-0.0440397	-0.0118077	-0.221179	-0.0722034	-0.00867054	-0.134785	-0.126068	-0.00998654	-0.0275017	-0.16819	0.0125233	0.081225	-0.185536	0.00401884	0.195462	-0.16695	0.00929659	0.30514	-0.103654	0.0131274	0.382636	-0.00290861	-0.0241932	0.309427	0.106896	-0.0117446	0.196678	0.160847	-0.00177681	0.0804163	0.167838	-0.000879887	-0.0235113	0.177512	0.0252021	-0.135357	0.133827	0.00807655	-0.220679	0.0755616	-0.00770458	-0.256429	0.0457526	-0.0100093	-0.25053	0.00232843	0.00930576	5.0758
INJ28	-0.264907	-0.0543345	-0.0206408	-0.226257	-0.0780996	0.000177195	-0.135283	-0.12655	-0.00158661	-0.025313	-0.16296	0.00150485	0.080857	-0.171708	0.0234199	0.192242	-0.156869	0.0258161	0.303718	-0.107277	-0.0084022	0.384449	-0.00250975	-0.0451633	0.307304	0.109981	-0.0230841	0.194917	0.154331	0.0202024	0.0841675	0.168487	0.0297691	-0.0196006	0.161385	0.0124087	-0.130508	0.126397	0.000260239	-0.223138	0.0815695	-0.0117912	-0.261391	0.058583	-0.0254782	-0.250921	0.00349957	0.00535262	5.30017
INJ29	-0.263698	-0.0474205	-0.0134935	-0.223584	-0.0762786	-0.012869	-0.133386	-0.123107	-0.00651282	-0.0265437	-0.161562	0.0216858	0.0809529	-0.172535	0.0310215	0.193093	-0.157081	0.0229618	0.301813	-0.110698	-0.0265162	0.38155	-0.00316161	-0.035914	0.309864	0.111822	-0.0246564	0.196582	0.15597	0.0225274	0.0846584	0.172179	0.029536	-0.0204054	0.162901	0.0172317	-0.131071	0.125453	0.00352649	-0.223829	0.0805129	-0.0126229	-0.264898	0.0520345	-0.0225868	-0.249402	0.000374502	-0.00262293	5.77217
INJ3	-0.232299	-0.0501054	-0.00643005	-0.21514	-0.0686754	-0.00675827	-0.134308	-0.125202	0.000321151	-0.029413	-0.173384	0.010535	0.0797833	-0.193661	0.00602242	0.19622	-0.177489	0.0132941	0.311519	-0.117822	-0.00275082	0.403735	-0.00272669	-0.0383538	0.314828	0.11423	-0.00603056	0.200319	0.174088	0.0174765	0.0845943	0.19198	0.0148307	-0.0233012	0.175325	0.00802445	-0.129406	0.127097	0.000793419	-0.21271	0.0708346	-0.0179411	-0.231571	0.0501564	-0.0152918	-0.216384	-0.00118306	0.0160772	5.16967
INJ30	-0.261798	-0.0599739	-0.0165373	-0.226991	-0.0823386	-0.0154518	-0.136747	-0.123704	0.00982517	-0.0255729	-0.155749	0.0199424	0.0810704	-0.16969	0.0165929	0.191424	-0.15357	0.019928	0.30484	-0.113525	-0.0221294	0.39715	0.00158962	-0.0387625	0.312265	0.11095	-0.00964499	0.195168	0.151115	0.0216621	0.0849741	0.16486	0.0164842	-0.0189641	0.153583	0.0183534	-0.1305	0.122695	0.00411783	-0.223552	0.0845246	-0.0239687	-0.257226	0.0637811	-0.0221783	-0.244484	0.000548671	0.0142993	5.28931
INJ31	-0.260826	-0.0539671	-0.0178483	-0.224549	-0.07787	-0.0231649	-0.136009	-0.12187	0.00712812	-0.0269214	-0.160263	0.0216577	0.0827743	-0.171363	0.0317629	0.19475	-0.154371	0.0319892	0.306435	-0.117285	-0.0344525	0.382331	-0.000970201	-0.032717	0.304424	0.101991	-0.0183865	0.195254	0.15954	0.00739158	0.085231	0.174851	0.0270919	-0.0217351	0.162196	0.038045	-0.134879	0.125613	0.0143776	-0.223134	0.0816294	-0.0249935	-0.257704	0.0568864	-0.0213883	-0.250026	-0.00186527	0.00418383	3.64686
INJ32	-0.247373	-0.0566612	-0.048283	-0.229021	-0.0828565	-0.0187623	-0.15728	-0.158924	0.00108425	-0.0414161	-0.21046	0.0404249	0.08985	-0.215335	0.0460765	0.194507	-0.167411	0.00749321	0.275659	-0.0904526	-0.0327444	0.328553	-0.00237012	-0.0659588	0.276298	0.0812947	-0.0284817	0.193078	0.152509	0.015168	0.0935434	0.205796	0.0430024	-0.0330332	0.211299	0.0396494	-0.150556	0.159975	6.74e-05	-0.22415	0.0855766	-0.0282657	-0.247779	0.0446028	-0.0506548	-0.232655	-0.00342987	-0.00187539	6.8179
INJ34	-0.240327	-0.0590893	-0.0442672	-0.218122	-0.0820658	-0.0350419	-0.143806	-0.143996	-4.55e-05	-0.0392366	-0.18896	0.0473626	0.0865503	-0.199246	0.0517743	0.192518	-0.164167	0.0153446	0.289739	-0.10093	-0.0358152	0.361225	0.00318328	-0.0702543	0.289194	0.0903955	-0.0230373	0.192033	0.149922	0.0192117	0.0865768	0.187188	0.0343896	-0.0267785	0.19337	0.0364952	-0.151919	0.165683	0.00889619	-0.22737	0.0851219	-0.0202078	-0.245816	0.0559965	-0.0394424	-0.230268	-0.00552773	-0.000475519	7.14124
INJ35	-0.258624	-0.0500408	-0.0194289	-0.224194	-0.0731054	-0.00729225	-0.135515	-0.122351	0.00552687	-0.0261602	-0.161057	0.0277531	0.0796833	-0.176149	0.0114177	0.193391	-0.160103	0.0107981	0.305213	-0.104154	-0.000648034	0.395446	-0.00189006	-0.0494751	0.308755	0.102586	-0.0047523	0.196654	0.157664	0.0105731	0.0834079	0.173446	0.0126698	-0.0201993	0.161261	0.0309884	-0.131814	0.122346	0.0110785	-0.221125	0.0772985	-0.0206579	-0.256395	0.0516166	-0.0221034	-0.249264	0.00131513	0.000277574	3.75228
INJ36	-0.255669	-0.0488095	-0.0216472	-0.222075	-0.0741539	-0.0223287	-0.133988	-0.116204	0.00779807	-0.0254392	-0.152603	0.0242566	0.0808924	-0.163116	0.0379987	0.194826	-0.146855	0.0333107	0.307219	-0.115225	-0.0198193	0.416573	-0.00337879	-0.0676418	0.310268	0.10962	-0.0179894	0.196406	0.147283	0.0252938	0.0853433	0.162713	0.0350795	-0.0202602	0.152486	0.0335317	-0.131545	0.12119	0.0082511	-0.220773	0.0766541	-0.0224734	-0.254459	0.0503269	-0.0205047	-0.244846	-0.00161158	-0.00053753	3.70603
INJ38	-0.259318	-0.0516286	-0.00869195	-0.226938	-0.0729051	-0.00602128	-0.133916	-0.113843	0.00598202	-0.0240521	-0.150119	0.0143612	0.0823975	-0.160852	0.014055	0.19258	-0.14639	0.0158888	0.31006	-0.114592	-0.0194215	0.416389	-0.00220445	-0.0152839	0.315701	0.11344	-0.0172905	0.194734	0.146553	0.00768623	0.0863177	0.157063	0.0264359	-0.0181275	0.149156	0.0193509	-0.129271	0.117336	-0.00337403	-0.225007	0.077787	-0.0139981	-0.260585	0.0527175	-0.0148259	-0.254074	0.0010025	0.0096499	3.45192
INJ39	-0.255457	-0.0541156	-0.00348618	-0.230662	-0.0829224	-0.00973082	-0.135711	-0.114306	0.00370376	-0.0239271	-0.139005	0.00327947	0.082127	-0.150053	0.00146367	0.189623	-0.134165	0.00485291	0.301711	-0.100748	-0.00424614	0.482364	0.000985723	-0.0125669	0.305056	0.0953345	-0.00111724	0.192965	0.131129	0.00933049	0.086428	0.148637	-0.00443291	-0.0191934	0.14199	0.000655651	-0.13082	0.114743	0.00410928	-0.228149	0.0853229	-0.00902634	-0.253304	0.0571442	-0.000752873	-0.247167	-0.000159055	0.0209946	3.35101
INJ4	-0.258557	-0.0507464	-0.0239342	-0.223664	-0.0740429	-0.00798436	-0.137463	-0.128763	0.00713765	-0.027167	-0.168077	0.00792087	0.0807125	-0.180015	0.0275937	0.193009	-0.163771	0.015696	0.301262	-0.103143	-0.00382439	0.389235	0.000264529	-0.0530989	0.304711	0.102921	-0.0124214	0.195763	0.159622	0.0133612	0.0846605	0.175536	0.0249656	-0.0210873	0.166247	0.0164001	-0.132449	0.129008	0.00938886	-0.223921	0.0767044	-0.00768359	-0.253918	0.0571266	-0.0339949	-0.240166	0.0010383	0.00486711	4.92582
INJ40	-0.255212	-0.0509719	-0.0102571	-0.227261	-0.0740966	-0.00693449	-0.134089	-0.112467	0.0125622	-0.023581	-0.149273	0.0200773	0.0829457	-0.161303	0.0324745	0.192987	-0.151078	0.017896	0.307856	-0.119881	-0.0421466	0.422234	0.00587799	-0.0333107	0.316021	0.110927	-0.000559407	0.196763	0.148013	0.0183888	0.0863608	0.15869	0.0285081	-0.0172412	0.147035	0.0203275	-0.127344	0.113967	-0.00438247	-0.222965	0.0753251	-0.0187339	-0.253194	0.0520137	-0.0248648	-0.24926	0.00182993	0.00669963	3.62525
INJ41	-0.269853	-0.0499357	-0.0155599	-0.232802	-0.075142	-0.00312959	-0.135986	-0.11153	0.00748728	-0.0235906	-0.142089	0.0170932	0.0832626	-0.152148	0.0143786	0.194218	-0.139204	0.00738465	0.314657	-0.114614	-0.0144795	0.407714	-0.00170782	-0.0103291	0.315006	0.107067	-0.0193799	0.197362	0.139908	0.0115218	0.0867926	0.152834	0.020494	-0.0181548	0.145815	0.0189098	-0.131896	0.11597	0.00278225	-0.228649	0.0772566	-0.0139605	-0.268905	0.0512399	-0.0141728	-0.260227	-0.00185617	0.0104491	3.77103
INJ42	-0.257721	-0.0530341	-0.00557457	-0.226273	-0.0774881	-0.0102427	-0.134329	-0.119149	0.00783674	-0.0258611	-0.157693	-0.00201538	0.0831855	-0.167786	0.00943444	0.191962	-0.153244	0.0172575	0.307095	-0.1123	-0.00997665	0.414831	-0.00222497	-0.0202863	0.312714	0.11156	-0.00845721	0.195339	0.151752	0.0127712	0.0859989	0.165116	0.0176831	-0.0176415	0.15545	0.000863681	-0.129646	0.121575	-0.00189153	-0.223086	0.0794739	-0.0147743	-0.253183	0.054923	-0.00435639	-0.245474	0.000230319	0.0171924	3.41853
INJ43	-0.259605	-0.0482705	-0.0313513	-0.224827	-0.0766495	-0.0186745	-0.140534	-0.127346	0.0115739	-0.0290769	-0.161914	0.0371812	0.0834728	-0.172015	0.0429423	0.192997	-0.156096	0.0158258	0.302405	-0.110614	-0.0353058	0.37214	9.95e-05	-0.0414232	0.302715	0.103778	-0.0297073	0.204167	0.152757	0.0415797	0.0851125	0.177369	0.036517	-0.0225507	0.167592	0.0264909	-0.133389	0.133423	-0.00753648	-0.222788	0.0757727	-0.00784817	-0.260719	0.0455049	-0.0212896	-0.253419	0.00191827	-0.0022432	4.828
INJ44	-0.259224	-0.0464522	-0.0177769	-0.226557	-0.0777351	-0.0179026	-0.139865	-0.13356	0.00125892	-0.0303491	-0.176913	0.0226315	0.0821865	-0.188493	0.0276485	0.195994	-0.156808	0.0285892	0.296354	-0.0961915	-0.013804	0.363504	-0.0112396	-0.0380403	0.305651	0.107975	-0.037467	0.198656	0.162145	0.0166829	0.0875658	0.183672	0.0419916	-0.0240219	0.172566	0.0268687	-0.134826	0.128699	0.0119369	-0.221905	0.0795388	-0.0243693	-0.250655	0.0544049	-0.0181134	-0.249923	0.00176421	-0.000498499	4.90314
INJ45	-0.257872	-0.0586383	-0.0265997	-0.22803	-0.0836893	-0.0181933	-0.146194	-0.142648	0.0149728	-0.0312317	-0.189514	0.00438608	0.0828545	-0.189899	0.0364533	0.190816	-0.156876	0.0128105	0.289246	-0.0873566	-0.00556328	0.361847	-0.00167015	-0.0637658	0.291719	0.0848925	-0.0120535	0.195197	0.152345	0.0218723	0.0860541	0.191246	0.0415435	-0.0242445	0.191576	0.0030566	-0.140819	0.144352	0.00989913	-0.224288	0.0855905	-0.0251668	-0.253672	0.0617372	-0.0315243	-0.240305	-0.0016533	0.0159654	6.0452
INJ46	-0.264201	-0.0584025	-0.0171654	-0.231934	-0.0847093	-0.0139024	-0.14287	-0.138464	0.00464936	-0.0306233	-0.178241	0.021042	0.0821913	-0.182429	0.0349731	0.188381	-0.150141	0.0105343	0.29569	-0.0985608	-0.0273862	0.364404	-0.000867556	-0.0193472	0.300937	0.099521	-0.0295893	0.194119	0.146075	0.020355	0.0859781	0.178479	0.0338321	-0.0258886	0.179464	0.0311542	-0.13521	0.138572	-0.00440439	-0.226543	0.0861961	-0.0308096	-0.260188	0.0584693	-0.0270068	-0.244742	0.00396817	0.0264694	5.87896
INJ47	-0.259956	-0.0567325	-0.0265168	-0.22852	-0.0844038	-0.0238058	-0.143319	-0.143824	-0.0033293	-0.0348124	-0.188425	0.039348	0.0827453	-0.19104	0.029036	0.190328	-0.157661	0.0126149	0.288091	-0.091589	-0.017798	0.35169	-0.00137747	-0.0498008	0.290389	0.0855753	-0.0144154	0.194996	0.155551	0.0109405	0.0870228	0.191829	0.0299927	-0.028331	0.191942	0.036774	-0.141999	0.1491	0.000882881	-0.225869	0.0853292	-0.0219004	-0.258651	0.056209	-0.0321557	-0.242095	0.00138914	0.0128686	6.08653
INJ48	-0.263501	-0.0545083	-0.0248122	-0.231477	-0.0837968	-0.0159897	-0.143995	-0.139736	0.00350746	-0.032031	-0.181894	0.0320068	0.0828886	-0.186457	0.029204	0.193454	-0.152972	0.0249217	0.290104	-0.0960454	-0.0327682	0.354589	-0.00186848	-0.0322561	0.293844	0.0901993	-0.0241232	0.196262	0.150922	0.0217393	0.0868547	0.186327	0.0397832	-0.0257605	0.184089	0.0265885	-0.138551	0.141808	-0.000988291	-0.227301	0.0848295	-0.0236672	-0.261818	0.0547734	-0.0248616	-0.246656	-0.000527798	0.0149702	6.11389
INJ49	-0.2533	-0.0581735	-0.0173775	-0.226474	-0.0830871	-0.0216153	-0.141366	-0.136571	0.00490406	-0.0315694	-0.182175	0.0248584	0.0814707	-0.190998	0.0227493	0.192136	-0.159083	0.0207272	0.293495	-0.0942745	-0.00921807	0.373625	-0.000915658	-0.0691281	0.298472	0.0902239	-0.00509866	0.195935	0.157854	0.0162516	0.0856622	0.189495	0.0303113	-0.0274065	0.183756	0.0344554	-0.133851	0.13959	-0.00590499	-0.22112	0.0826454	-0.030914	-0.248413	0.0597684	-0.0273732	-0.235621	0.000918785	0.0127279	5.7585
INJ5	-0.244364	-0.0503086	-0.0115606	-0.218171	-0.0691837	-0.00935731	-0.132747	-0.121822	-0.00175013	-0.0257961	-0.164944	0.00761653	0.081417	-0.178016	0.0172696	0.192989	-0.161049	0.0278348	0.305521	-0.10909	-0.00461499	0.419185	-0.00307497	-0.0637061	0.308993	0.105914	-0.00409465	0.196366	0.160613	0.0213045	0.0845321	0.177206	0.0250655	-0.0205668	0.165268	0.00876235	-0.128705	0.123918	0.00187003	-0.215823	0.0723102	-0.0174928	-0.24314	0.0526552	-0.0181415	-0.238179	0.000115644	0.00992448	5.33668
INJ51	-0.253644	-0.0583448	-0.0210433	-0.228547	-0.0825444	-0.0173627	-0.141593	-0.139854	-0.00554639	-0.0299076	-0.185844	0.00844446	0.0822109	-0.191982	0.0384593	0.194012	-0.158147	0.0234662	0.293112	-0.0867561	-0.00253984	0.364275	-0.00208156	-0.0721296	0.295576	0.0839496	-0.00438315	0.196333	0.156189	0.0205343	0.0869329	0.191103	0.0269953	-0.025538	0.184265	0.0232715	-0.136558	0.140041	-0.00293468	-0.226216	0.0849382	-0.0194759	-0.25191	0.0624899	-0.0228773	-0.240836	0.00133057	0.0153994	5.87071
INJ52	-0.262748	-0.0522532	-0.0300778	-0.227476	-0.0821229	-0.0272873	-0.141549	-0.133971	0.00402124	-0.0338005	-0.179726	0.053935	0.0823611	-0.181135	0.0277642	0.191105	-0.152515	0.0164086	0.294285	-0.0918151	-0.0153965	0.367224	-0.00177704	-0.0475769	0.295522	0.0973606	-0.0355186	0.199645	0.146117	0.0337144	0.0856133	0.178865	0.0390275	-0.0240631	0.177812	0.0248971	-0.138615	0.13545	0.0130413	-0.227685	0.0854552	-0.023179	-0.259797	0.0575205	-0.0250722	-0.245865	0.00051298	0.0091515	5.93062
INJ54	-0.250878	-0.0522098	-0.0307131	-0.222018	-0.0789534	-0.0286867	-0.139882	-0.13555	0.000317046	-0.0347417	-0.182676	0.0369766	0.0835849	-0.192144	0.0466525	0.193472	-0.159895	0.0192094	0.289341	-0.0913232	-0.0151591	0.376534	-0.00263258	-0.0841976	0.292308	0.0882395	-0.017525	0.199997	0.16008	0.0273348	0.0866872	0.195369	0.0450155	-0.0275409	0.185102	0.0307059	-0.137887	0.135183	0.0116945	-0.217358	0.0833209	-0.036519	-0.248804	0.0548653	-0.0369734	-0.232604	-4.09e-05	0.0150866	5.75175
INJ55	-0.234735	-0.0556561	-0.0312485	-0.220345	-0.0761797	-0.0177979	-0.152028	-0.150709	0.00229248	-0.036899	-0.207124	0.0151759	0.0866756	-0.213876	0.0427024	0.199957	-0.168581	0.0219833	0.28589	-0.0932798	-0.0205346	0.342927	-0.00333848	-0.0774197	0.291814	0.0904327	-0.016332	0.204778	0.167844	0.0260702	0.0885099	0.21226	0.0459612	-0.0304357	0.203783	0.0177128	-0.144227	0.150884	-0.00378968	-0.217266	0.0791999	-0.0316004	-0.234246	0.0562982	-0.0329491	-0.221496	0.000500937	0.00897461	6.54144
INJ58	-0.253858	-0.0627042	-0.0267737	-0.228851	-0.0833611	-0.0173159	-0.143311	-0.138849	0.00355782	-0.0331013	-0.185844	0.0259212	0.0830931	-0.193147	0.0283665	0.19332	-0.157201	0.0218172	0.290794	-0.0871443	-0.00833773	0.365318	-0.00314262	-0.0636359	0.291768	0.0828094	-0.0121571	0.197417	0.15516	0.0222862	0.0863663	0.19434	0.0387165	-0.0235522	0.19109	0.0135583	-0.144963	0.143027	0.0171544	-0.221804	0.0839069	-0.0262923	-0.248029	0.0646542	-0.0319638	-0.23631	-0.00227117	0.0175774	6.58586
INJ59	-0.22677	-0.0541468	-0.0247965	-0.214557	-0.0714274	-0.026447	-0.142127	-0.140297	-0.00543784	-0.0390385	-0.194928	0.0331434	0.0843941	-0.214439	0.0431712	0.201024	-0.177263	0.0127791	0.299886	-0.0983982	-0.00591932	0.368355	-0.00203182	-0.0892935	0.298356	0.0949639	-0.0153547	0.206036	0.167854	0.0324075	0.0876724	0.209684	0.047108	-0.0304305	0.196227	0.0241438	-0.136375	0.145054	-0.0158815	-0.212508	0.0715598	-0.0294982	-0.226365	0.0532139	-0.0183418	-0.210405	-0.00332734	0.00851536	6.44574
INJ6	-0.249459	-0.0442545	-0.0163807	-0.217711	-0.0706375	-0.0152501	-0.131311	-0.122841	-0.00751268	-0.02831	-0.168156	0.0209859	0.0797442	-0.187428	0.019274	0.195449	-0.171526	0.015804	0.304064	-0.104252	0.00321276	0.402191	0.000616261	-0.0633598	0.309922	0.110021	-0.0109071	0.196667	0.164275	0.0185002	0.0840311	0.179069	0.0254349	-0.0208128	0.16616	0.0151467	-0.12851	0.125581	-0.00278819	-0.217312	0.0757842	-0.0171762	-0.246175	0.051445	-0.0222585	-0.231431	0.000732083	0.0147405	5.20866
INJ60	-0.247025	-0.0546567	-0.0292916	-0.225841	-0.0824794	-0.0238859	-0.151688	-0.150859	0.00724272	-0.0367014	-0.203111	0.0265821	0.0859312	-0.205347	0.0403958	0.193946	-0.161734	0.0131466	0.284264	-0.087251	-0.0140745	0.344222	-0.000962403	-0.0696942	0.287543	0.0826458	-0.0113018	0.197606	0.158913	0.0180678	0.0886722	0.203373	0.045711	-0.0285788	0.203272	0.0182116	-0.14537	0.152115	0.00249741	-0.224332	0.082739	-0.0216116	-0.243747	0.057098	-0.0320663	-0.234091	0.000303749	0.00493823	6.73959
INJ61	-0.239118	-0.060807	-0.0280186	-0.223942	-0.0792215	-0.0227196	-0.147543	-0.148098	-0.00399806	-0.0397389	-0.201167	0.0358468	0.0879706	-0.210492	0.0481041	0.195943	-0.169704	0.00410009	0.286948	-0.0920285	-0.0178407	0.342478	-0.00319883	-0.0791933	0.288533	0.0873541	-0.0163565	0.204639	0.162761	0.0315108	0.0911245	0.213825	0.042294	-0.0342315	0.207611	0.030405	-0.142938	0.151302	-0.00954353	-0.217698	0.0786768	-0.0309519	-0.234972	0.056437	-0.0382183	-0.223792	-0.000169936	0.00889249	6.87361
INJ62	-0.233146	-0.0601382	-0.0222988	-0.222615	-0.0767507	-0.0175704	-0.146973	-0.148434	-0.0126835	-0.0395085	-0.204817	0.0260127	0.0855697	-0.215819	0.0354867	0.200888	-0.174764	0.0106381	0.287476	-0.0886881	-0.0068708	0.343416	-0.00369724	-0.0781351	0.290423	0.0903727	-0.017108	0.205868	0.169381	0.0249386	0.0905414	0.215948	0.0393563	-0.0329298	0.207527	0.0226674	-0.142335	0.150642	-0.00930805	-0.217483	0.0793575	-0.030793	-0.228973	0.061825	-0.0340183	-0.2205	-0.00105046	0.0101872	6.649
INJ63	-0.242082	-0.0568816	-0.0249556	-0.225199	-0.0784712	-0.0190353	-0.137192	-0.15047	-0.0370313	-0.0483793	-0.202335	0.049836	0.0890532	-0.211885	0.050827	0.198645	-0.169388	0.0122247	0.285448	-0.0880922	-0.0130293	0.342456	0.00135135	-0.0796881	0.288205	0.0842206	-0.0152083	0.201321	0.163054	0.0185898	0.091788	0.208017	0.0507821	-0.0358391	0.202946	0.0384608	-0.136859	0.150766	-0.0265102	-0.222945	0.0817975	-0.0236485	-0.239286	0.0598136	-0.0267952	-0.227672	-0.000563579	0.0150497	6.95685
INJ64	-0.23748	-0.0589341	-0.0309457	-0.222205	-0.0786589	-0.0256368	-0.148454	-0.148529	-0.00213203	-0.0392045	-0.201158	0.0347883	0.0869807	-0.208283	0.0497224	0.196771	-0.167213	0.0148311	0.285281	-0.0955565	-0.0267811	0.345613	-0.00134681	-0.076959	0.287357	0.0885684	-0.0215953	0.202399	0.163071	0.0234506	0.0913315	0.210414	0.0496386	-0.0335987	0.205564	0.0330538	-0.144646	0.151676	-0.00224198	-0.217333	0.0814021	-0.0355971	-0.236623	0.0565875	-0.0391179	-0.225847	-0.000848687	0.00656219	6.87452
INJ65	-0.241439	-0.056744	-0.0250872	-0.224304	-0.0786549	-0.0189032	-0.146453	-0.14613	-0.0027187	-0.0374823	-0.197987	0.0332645	0.0857972	-0.204456	0.0431386	0.195977	-0.164113	0.0172917	0.285242	-0.0922704	-0.0214682	0.349233	-0.000936552	-0.078064	0.288796	0.0844668	-0.0136362	0.20031	0.160415	0.0273326	0.0910406	0.208721	0.0412735	-0.0339948	0.201738	0.038361	-0.141132	0.151425	-0.0102852	-0.221732	0.0815744	-0.0297186	-0.242517	0.0535997	-0.0370043	-0.229869	0.000595386	0.00530069	6.68584
INJ66	-0.238881	-0.0603717	-0.0350836	-0.224355	-0.0817857	-0.0225773	-0.150172	-0.149013	0.00508225	-0.0375926	-0.202603	0.0258586	0.0857316	-0.210494	0.0440312	0.196911	-0.16935	0.0143677	0.284132	-0.0966074	-0.0284779	0.335182	-0.00107952	-0.065829	0.28667	0.0893837	-0.0206676	0.202038	0.163495	0.0256357	0.0905336	0.212193	0.0411326	-0.0322435	0.206315	0.0262569	-0.144371	0.152827	-0.00401668	-0.22126	0.0823547	-0.0281169	-0.239306	0.056068	-0.036944	-0.231063	0.00134433	0.00768637	6.69945
INJ67	-0.219292	-0.05737	-0.0384424	-0.210722	-0.0713395	-0.026135	-0.143091	-0.140423	-0.0035209	-0.0395521	-0.199207	0.0264034	0.0836218	-0.216854	0.0534825	0.203645	-0.179731	0.0201531	0.294725	-0.100382	-0.0165577	0.366789	-0.000398782	-0.109535	0.297122	0.100561	-0.0220551	0.209374	0.173398	0.0328615	0.0871597	0.215249	0.0535775	-0.032768	0.200212	0.0249297	-0.137881	0.143935	-0.00712316	-0.206958	0.0734291	-0.0345132	-0.216785	0.0595193	-0.0409982	-0.208154	0.00135892	0.00636164	6.83025
INJ68	-0.235543	-0.0560099	-0.0357319	-0.219029	-0.0781097	-0.026812	-0.148631	-0.145126	0.00584051	-0.0388756	-0.198261	0.0381082	0.0863813	-0.208595	0.0466739	0.196341	-0.167209	0.0149738	0.286652	-0.0966959	-0.0275644	0.357778	-0.00142337	-0.0750835	0.292878	0.0924458	-0.0196437	0.201727	0.163892	0.0228402	0.0893683	0.206476	0.044456	-0.0321211	0.198861	0.0354198	-0.142295	0.146833	0.00121339	-0.216374	0.0795552	-0.0324583	-0.236205	0.0554902	-0.0365981	-0.221828	0.000287393	0.00468735	6.92588
INJ69	-0.255874	-0.0528901	-0.0275449	-0.226052	-0.0802642	-0.0215147	-0.140936	-0.13189	0.00823798	-0.0318764	-0.178476	0.0316501	0.0824545	-0.183365	0.0430565	0.191475	-0.148766	0.0249881	0.292014	-0.0928586	-0.0194492	0.388561	-0.00178681	-0.0744316	0.296243	0.0877723	-0.0154584	0.195773	0.147794	0.0268462	0.08601	0.183648	0.0492188	-0.0256637	0.182405	0.0258961	-0.136404	0.133928	0.00809029	-0.221894	0.0814766	-0.0292356	-0.252844	0.054482	-0.028164	-0.236577	-0.00106059	0.00653648	6.09268
INJ7	-0.251351	-0.0453544	-0.00844691	-0.217233	-0.0690516	-0.00416107	-0.131924	-0.119773	-0.00110608	-0.0260343	-0.162997	0.00486407	0.080114	-0.177845	0.00765116	0.191053	-0.160625	0.0120616	0.3024	-0.10982	0.000324187	0.435205	0.000329183	-0.0405061	0.307564	0.108303	-0.00160235	0.194197	0.158152	0.0176158	0.0851919	0.174842	0.00877394	-0.0195657	0.160513	0.00288332	-0.126377	0.120019	0.000749443	-0.214471	0.0707378	-0.0137813	-0.246305	0.0487584	-0.0127523	-0.240062	0.00184292	0.0170483	4.7416
INJ70	-0.259045	-0.0577212	-0.0188928	-0.228142	-0.0834503	-0.0233086	-0.142562	-0.136008	0.00745155	-0.0297335	-0.186154	0.0107444	0.0810072	-0.18863	0.0439461	0.193401	-0.151778	0.0268193	0.290084	-0.0926137	-0.020059	0.365476	-0.0038708	-0.0594426	0.29386	0.0894482	-0.0185474	0.196415	0.153967	0.0185325	0.0871847	0.189945	0.0449531	-0.0265973	0.186482	0.0272916	-0.136761	0.138508	0.000587543	-0.224084	0.0838889	-0.0314022	-0.253366	0.0630595	-0.0224646	-0.240733	-0.00182634	0.00882468	5.85864
INJ72	-0.242916	-0.052012	-0.0252818	-0.222051	-0.0760942	-0.0187723	-0.139339	-0.125562	0.0170211	-0.0281557	-0.165596	0.0279216	0.0817633	-0.175139	0.0363827	0.19366	-0.163257	0.0172846	0.305094	-0.107042	-0.0106215	0.401664	-0.00631325	-0.0777798	0.312166	0.109512	-0.0142259	0.199099	0.161633	0.0256237	0.0846435	0.174335	0.0401784	-0.0212773	0.165788	0.0187837	-0.135572	0.125148	0.0254129	-0.216995	0.0770619	-0.0255422	-0.240175	0.0537971	-0.0352651	-0.230309	0.000325486	-0.0065699	6.4124
INJ73	-0.238098	-0.0549922	-0.0247419	-0.219993	-0.073875	-0.0210182	-0.138532	-0.126297	0.0114854	-0.0307407	-0.172197	0.0332651	0.0823466	-0.184412	0.0434298	0.198017	-0.167545	0.0226005	0.298054	-0.11262	-0.0408805	0.394034	0.00550097	-0.0609388	0.30521	0.095453	-0.00407788	0.200516	0.161781	0.0277331	0.0857338	0.188138	0.0322116	-0.0246003	0.178072	0.0242307	-0.135012	0.131073	0.0100667	-0.218101	0.0766622	-0.02541	-0.240189	0.0511302	-0.0271666	-0.22885	-0.0019135	0.00177211	6.23379
INJ74	-0.245861	-0.0486089	-0.0254601	-0.221427	-0.0713824	-0.0136183	-0.138728	-0.128423	0.0065817	-0.0297092	-0.173645	0.0247069	0.0824186	-0.189791	0.037254	0.19756	-0.172304	0.00824445	0.30204	-0.0969609	0.00249016	0.376232	-0.00463802	-0.0606484	0.303066	0.101474	-0.0211401	0.202982	0.165822	0.0266734	0.0855598	0.189453	0.0259672	-0.0239187	0.174197	0.0358083	-0.13444	0.13348	0.00149513	-0.22272	0.075478	-0.00985333	-0.245047	0.0518042	-0.026802	-0.23536	-0.000169914	-0.000587916	6.48647
INJ75	-0.252645	-0.0493558	-0.0304285	-0.225524	-0.0789007	-0.0155272	-0.143568	-0.135137	0.0140687	-0.0320298	-0.183885	0.0225527	0.0824076	-0.19235	0.038183	0.195663	-0.165059	0.0166492	0.290872	-0.0922252	-0.0121144	0.36444	0.0018575	-0.0607296	0.293894	0.0903482	-0.0188469	0.198703	0.160767	0.0180763	0.0865931	0.189445	0.045497	-0.02446	0.183684	0.0193652	-0.13855	0.139027	0.0108114	-0.225851	0.082901	-0.0166512	-0.251872	0.053667	-0.0337235	-0.239789	0.000709981	-0.0005229	6.4023
INJ77	-0.253291	-0.0570849	-0.012105	-0.225743	-0.0780142	-0.0204284	-0.141216	-0.136372	0.00405183	-0.0282221	-0.172987	0.00948919	0.0817174	-0.182986	0.0245753	0.194502	-0.168138	0.000521297	0.303313	-0.103005	-0.00708658	0.362678	0.0024842	-0.0319191	0.305162	0.0937051	0.00296429	0.200303	0.162745	0.0175623	0.086505	0.189027	0.000636447	-0.0238838	0.176708	0.014263	-0.136872	0.138679	0.000379484	-0.224548	0.0808026	-0.0139379	-0.252214	0.0585626	-0.0128896	-0.245444	-0.00036596	0.0193527	6.10662
INJ78	-0.25657	-0.0502912	-0.0169972	-0.227934	-0.0762188	-0.00833883	-0.143053	-0.13428	0.0130784	-0.0293694	-0.171327	0.0201501	0.0818607	-0.182174	0.0198132	0.197086	-0.168356	0.00853473	0.298665	-0.0983283	-0.00790744	0.368707	0.00112285	-0.0273891	0.303719	0.0991212	-0.022533	0.201566	0.161647	0.0224048	0.0865062	0.180488	0.0241874	-0.0219456	0.171806	0.0149119	-0.136479	0.134527	0.0100034	-0.226171	0.079899	-0.0121588	-0.253494	0.053866	-0.0218233	-0.244258	0.000148324	0.000457224	6.60111
INJ79	-0.269845	-0.0442894	-0.021607	-0.230442	-0.0801155	-0.0139228	-0.138515	-0.127436	0.00205836	-0.0268071	-0.163881	0.017372	0.0827463	-0.174284	0.024135	0.195551	-0.155534	0.0236633	0.302539	-0.10284	-0.0222943	0.365902	-0.000478004	-0.022694	0.309781	0.101036	-0.0137516	0.197415	0.157076	0.00764384	0.0871021	0.171477	0.0260756	-0.0205567	0.162564	0.0194031	-0.13365	0.127725	0.0035089	-0.228919	0.0813881	-0.0080601	-0.264323	0.0506212	-0.0195568	-0.254625	0.00195734	0.0144634	4.42037
INJ8	-0.239643	-0.0460349	-0.00313312	-0.216223	-0.0597578	-0.000612016	-0.126526	-0.105027	-0.0026651	-0.0208624	-0.146837	0.0125082	0.082716	-0.164435	0.0137524	0.193211	-0.158982	0.00973985	0.313373	-0.114992	0.00830058	0.458382	-0.00216724	-0.0621662	0.315582	0.108106	0.00291784	0.19796	0.156775	0.0368895	0.0869114	0.168764	0.0181641	-0.015579	0.154336	0.00884183	-0.123893	0.114028	-0.0212195	-0.214452	0.0675317	-0.0100917	-0.245561	0.0407612	-0.00486287	-0.235244	-0.00285513	0.0135355	4.89743
INJ80	-0.273475	-0.0426642	-0.0190633	-0.228971	-0.0785825	-0.0156535	-0.138608	-0.128893	0.000768756	-0.0284735	-0.16806	0.0245435	0.0825681	-0.175372	0.0377747	0.192505	-0.153392	0.015891	0.300433	-0.103616	-0.041831	0.365019	0.00120187	-0.0122037	0.303503	0.0951699	-0.0121527	0.196204	0.152745	0.0106955	0.0859856	0.175336	0.0282104	-0.0210069	0.166763	0.0169057	-0.134761	0.129923	0.00563237	-0.227238	0.0794658	-0.0118195	-0.270106	0.0456982	-0.0204186	-0.258022	0.000345804	0.0120811	4.29029
INJ81	-0.264881	-0.0452249	-0.0185887	-0.228626	-0.0769902	0.00144552	-0.138424	-0.128408	-0.00567575	-0.0249041	-0.167878	8.29e-05	0.0824339	-0.177665	0.0272003	0.194354	-0.159537	0.0155978	0.302538	-0.101626	-0.00484555	0.377501	-0.00212166	-0.0160805	0.305825	0.104018	-0.0368077	0.195752	0.154255	0.0152407	0.0860603	0.173191	0.0321502	-0.0197617	0.165769	0.0145272	-0.133385	0.129618	-0.00475165	-0.226205	0.0793106	-0.0037335	-0.261207	0.0505115	-0.0219823	-0.25016	0.00164379	0.0160967	4.36617
INJ82	-0.267183	-0.0533321	-0.00998874	-0.232482	-0.0877563	-0.0117924	-0.137694	-0.13266	-0.00843423	-0.0272441	-0.162776	0.024102	0.0807326	-0.178499	0.00239918	0.193067	-0.15716	0.0154597	0.301973	-0.102602	-0.00821094	0.369064	-0.00513311	-0.0198133	0.309987	0.106699	-0.0196046	0.198325	0.156776	0.0251441	0.0872195	0.178987	0.00446284	-0.0206598	0.163598	0.0124166	-0.132663	0.126132	0.00748123	-0.226014	0.083462	-0.0174253	-0.257685	0.0596023	-0.0156337	-0.249138	0.00370003	0.0173263	5.28504
INJ83	-0.264328	-0.0545391	-0.0153316	-0.229565	-0.0813614	-0.0130469	-0.136119	-0.125041	-0.00476165	-0.0263259	-0.158414	0.0187652	0.0822787	-0.16902	0.026884	0.196545	-0.149058	0.0367929	0.304638	-0.111643	-0.0266641	0.377224	-0.0015817	-0.037007	0.306141	0.105586	-0.0289188	0.198094	0.147235	0.0296512	0.0856064	0.172002	0.0237775	-0.0212027	0.16188	0.0311007	-0.133231	0.126965	0.0042385	-0.227241	0.0863381	-0.0255177	-0.261736	0.0562087	-0.020975	-0.250818	-0.000112529	0.0114923	5.2608
INJ84	-0.266037	-0.0492716	-0.0191941	-0.228015	-0.0830415	-0.0240507	-0.137649	-0.123343	0.00558127	-0.026862	-0.159488	0.0334322	0.0821385	-0.173863	0.0245169	0.195197	-0.15227	0.0304976	0.303334	-0.110211	-0.0337355	0.368799	-0.00211902	-0.0305868	0.309021	0.10649	-0.027	0.197316	0.151438	0.0263127	0.086646	0.172859	0.0295506	-0.0209011	0.162505	0.0243391	-0.133427	0.124234	0.0100613	-0.226606	0.0852781	-0.0245411	-0.265895	0.0523284	-0.0172246	-0.252245	-0.000387639	0.00627932	5.34628
INJ85	-0.27719	-0.0543506	-0.0139815	-0.231742	-0.086882	-0.0143539	-0.136853	-0.125018	0.000222946	-0.0256211	-0.156622	0.0376247	0.0808808	-0.169939	-0.00246325	0.192244	-0.147129	0.0320626	0.297865	-0.102553	-0.0281362	0.36561	0.00132952	-0.0274926	0.300751	0.0968941	-0.024551	0.196901	0.14328	0.0308136	0.0845022	0.167117	0.0347039	-0.0195008	0.162804	0.0153009	-0.131169	0.132262	-0.0166162	-0.231062	0.0925247	-0.0248919	-0.280838	0.052393	-0.0155898	-0.264285	-0.00202614	0.0168886	5.17339
INJ86	-0.257229	-0.0529777	-0.0205585	-0.225847	-0.0793761	-0.0182203	-0.13622	-0.124556	0.00466179	-0.0271226	-0.162882	0.0260733	0.0818811	-0.176942	0.0301612	0.196285	-0.158857	0.0255327	0.305641	-0.114855	-0.033089	0.366433	-0.00381794	-0.0345207	0.307786	0.111336	-0.0342051	0.201933	0.157342	0.0329501	0.0843191	0.178814	0.0441854	-0.0217269	0.170741	0.0168782	-0.132111	0.130122	-0.0052927	-0.224334	0.0810397	-0.018143	-0.257231	0.0537792	-0.0260731	-0.243061	-0.00105768	0.0116382	5.26279
INJ87	-0.278071	-0.0536443	-0.0115196	-0.234013	-0.0899363	-0.0134059	-0.138939	-0.127418	0.00692945	-0.0261726	-0.159486	0.0121362	0.0816074	-0.167043	0.0197423	0.192194	-0.146805	0.0200006	0.300809	-0.102735	-0.0190657	0.367135	-0.000300412	-0.0307505	0.30351	0.0955011	-0.0105243	0.194417	0.144523	0.0168612	0.084482	0.164361	0.0162046	-0.0213733	0.157835	0.0274322	-0.133477	0.131425	-0.00233505	-0.230596	0.091675	-0.0230001	-0.276548	0.0535506	-0.0213461	-0.263637	0.000302633	0.0128633	5.41266
INJ88	-0.268845	-0.0484464	-0.0239026	-0.229124	-0.0795684	-0.0125713	-0.135619	-0.1215	-0.000545063	-0.0260781	-0.152814	0.0289094	0.0820938	-0.163744	0.0275982	0.192302	-0.147273	0.0180324	0.306028	-0.108512	-0.0182937	0.391381	-0.0012859	-0.032046	0.309594	0.108268	-0.0256591	0.195877	0.142568	0.0212031	0.0851337	0.160918	0.0210102	-0.0198313	0.153088	0.0237656	-0.133274	0.121868	0.0129917	-0.228143	0.0824189	-0.0135607	-0.267842	0.0542498	-0.0196376	-0.256287	2.48e-05	0.00231657	4.94329
INJ89	-0.249521	-0.0653381	-0.0350122	-0.231785	-0.0906603	-0.0283869	-0.139273	-0.148676	-0.0214494	-0.0391537	-0.194804	0.0389194	0.0851152	-0.197142	0.0476211	0.191614	-0.153223	0.0229787	0.278179	-0.0945533	-0.0339683	0.339648	-0.00386469	-0.0783411	0.281581	0.0811475	-0.017232	0.195034	0.156975	0.0143227	0.0905426	0.201067	0.0486219	-0.0313569	0.206927	0.0310956	-0.144829	0.154426	-0.00160589	-0.225587	0.0910875	-0.0348197	-0.253913	0.0595211	-0.0403809	-0.243644	0.00172147	0.0122564	6.47498
INJ9	-0.259991	-0.0441058	-0.0180263	-0.225546	-0.0711171	0.00974549	-0.135278	-0.12371	-0.00353279	-0.0258309	-0.166392	0.01151	0.081609	-0.181058	0.0288564	0.192983	-0.160939	0.0187604	0.307472	-0.113589	-0.0257542	0.371649	0.00061292	-0.02654	0.307506	0.108507	-0.0237724	0.198747	0.157243	0.0251589	0.0851633	0.178652	0.0216903	-0.0228339	0.168935	0.028542	-0.129951	0.128891	-0.0087621	-0.220821	0.0754494	-0.0121205	-0.260716	0.0435091	-0.0259046	-0.252897	0.000495514	0.000563078	4.85559
INJ90	-0.249338	-0.0534609	-0.0362953	-0.227102	-0.0810551	-0.0176093	-0.150563	-0.148581	0.00711319	-0.0366984	-0.200673	0.0355996	0.0865734	-0.200066	0.0404395	0.1923	-0.156943	0.0139479	0.281285	-0.0852856	-0.0232183	0.352837	-0.00539102	-0.0670939	0.283928	0.0774969	-0.0126428	0.194865	0.153404	0.0187894	0.0904661	0.202346	0.0449465	-0.0320707	0.204029	0.0317695	-0.144972	0.15151	-0.00161792	-0.224058	0.0805982	-0.0209011	-0.250075	0.0519018	-0.0374755	-0.238377	-0.00288372	0.00447808	6.97282
INJ92	-0.276316	-0.0474297	-0.0226624	-0.231637	-0.0805788	-0.00845246	-0.142051	-0.134173	0.00685739	-0.0288484	-0.16747	0.0279238	0.0816857	-0.177797	0.0297621	0.193972	-0.151387	0.0164748	0.290845	-0.0926145	-0.020917	0.356183	-0.00241415	-0.036485	0.301366	0.0946202	-0.0190976	0.197847	0.150997	0.0213745	0.0862939	0.176535	0.0330093	-0.022853	0.167983	0.0281632	-0.13501	0.134316	-0.000564149	-0.228042	0.0798595	-0.0109673	-0.270295	0.0523985	-0.0315926	-0.264195	0.00117423	0.00325942	4.807
INJ93	-0.273551	-0.0519428	-0.0297778	-0.231696	-0.0811751	-0.00984958	-0.142238	-0.130294	0.0172058	-0.0289494	-0.166109	0.0337433	0.082818	-0.175876	0.0394235	0.19203	-0.151235	0.0183608	0.292807	-0.100155	-0.0371017	0.349451	0.00158369	-0.0345277	0.295435	0.0931375	-0.0263171	0.196299	0.144419	0.0278952	0.0855911	0.175571	0.034526	-0.0242152	0.170698	0.034851	-0.138396	0.135891	0.010085	-0.228852	0.0858631	-0.0190188	-0.277235	0.0495632	-0.0351576	-0.270407	4.73e-05	-0.00650594	5.122
INJ94	-0.268254	-0.0435729	-0.0288747	-0.227266	-0.0779998	-0.00864438	-0.138178	-0.130789	-0.00190222	-0.0281456	-0.166373	0.0235393	0.0811833	-0.174409	0.0414471	0.193145	-0.151239	0.0238668	0.297693	-0.103922	-0.027064	0.380464	0.000907729	-0.0359663	0.301096	0.103692	-0.0356998	0.19476	0.1479	0.0202834	0.0852147	0.170001	0.0365332	-0.0227128	0.163192	0.0326199	-0.134193	0.131565	0.00336237	-0.225804	0.0800752	-0.0111811	-0.264573	0.0509466	-0.0338655	-0.251474	0.00310207	0.0050945	4.83324
INJ95	-0.247567	-0.0539661	-0.0354268	-0.222086	-0.0813517	-0.0289664	-0.146984	-0.143862	0.00600342	-0.0361354	-0.19315	0.0398956	0.0851901	-0.196435	0.0416252	0.195629	-0.15919	0.0215502	0.285861	-0.0978585	-0.0357687	0.357911	-0.00501906	-0.0628934	0.28989	0.0899278	-0.0231708	0.197609	0.16043	0.0164322	0.089011	0.197454	0.0442699	-0.031211	0.19684	0.0388581	-0.144719	0.14752	0.00646008	-0.220336	0.0814096	-0.0283456	-0.24606	0.0543982	-0.0426377	-0.230288	-0.000755776	0.00598424	6.3563
INJ96	-0.248529	-0.0572308	-0.0257362	-0.223516	-0.0789078	-0.0227834	-0.143232	-0.139911	0.0026578	-0.031298	-0.188491	0.0115174	0.0821319	-0.197442	0.0498659	0.196196	-0.164467	0.0204035	0.291143	-0.0924163	-0.0130369	0.360137	-0.00353007	-0.071729	0.29212	0.0924251	-0.0222176	0.198921	0.160243	0.0217721	0.0875779	0.194805	0.0451193	-0.0292019	0.191065	0.0320063	-0.138132	0.145748	-0.00671554	-0.220555	0.0805757	-0.0290912	-0.245778	0.0586354	-0.0289111	-0.235358	0.00129795	0.0117107	6.39353
INJ97	-0.25018	-0.0471293	-0.0223117	-0.220539	-0.0739315	-0.017507	-0.138363	-0.129841	0.00732521	-0.030164	-0.176997	0.0194553	0.0815607	-0.189609	0.0364335	0.196553	-0.165216	0.022454	0.295996	-0.105735	-0.0301246	0.370105	-0.00566282	-0.0400229	0.302221	0.107171	-0.0348197	0.200646	0.165548	0.0244225	0.0853706	0.187265	0.0399633	-0.0253152	0.174874	0.0289611	-0.131842	0.131818	-0.00169065	-0.219125	0.0781576	-0.0263343	-0.250847	0.0481061	-0.0245826	-0.246645	0.000539486	0.00296927	5.66356
INJ98	-0.282811	-0.0519006	-0.0147664	-0.235719	-0.0864335	-0.00737519	-0.142516	-0.135964	0.0112484	-0.0273052	-0.172731	0.00218158	0.0813464	-0.172306	0.034068	0.189303	-0.146131	0.0139719	0.291066	-0.08966	-0.0202225	0.34408	-0.00197388	-0.0228672	0.290881	0.0829314	-0.0193778	0.19406	0.142909	0.0266668	0.0860555	0.178123	0.0280297	-0.0217323	0.173487	0.0148876	-0.137857	0.139969	-0.00427565	-0.233718	0.0897061	-0.0108925	-0.283139	0.0494101	-0.0247886	-0.279285	0.000484963	0.00963113	5.92839
INJ99	-0.260058	-0.0504147	-0.0152245	-0.229241	-0.0757611	-0.00989319	-0.139805	-0.127025	0.00885502	-0.0270604	-0.164968	0.0179619	0.0826371	-0.174478	0.0203617	0.193363	-0.152352	0.0118685	0.300729	-0.0916226	-0.000641294	0.394417	-0.00137514	-0.044105	0.304872	0.0881292	0.000834445	0.197733	0.150655	0.0148541	0.0863116	0.174306	0.0186366	-0.0209652	0.165182	0.0197019	-0.134955	0.128695	0.00694886	-0.226243	0.0766097	-0.0132391	-0.258379	0.0545169	-0.017485	-0.25118	-0.000829816	0.0115052	6.47665
JC10	-0.259776	-0.0561237	-0.0379406	-0.224917	-0.0859514	-0.0326106	-0.1498	-0.144685	0.00890803	-0.0383087	-0.193353	0.0470538	0.086439	-0.19612	0.0522257	0.193495	-0.150655	0.0272317	0.277335	-0.0903456	-0.0326174	0.346165	0.000491292	-0.0818085	0.276312	0.0830682	-0.0347917	0.196618	0.145897	0.0290304	0.0910697	0.194545	0.0673578	-0.0334764	0.198148	0.0417975	-0.142539	0.15171	-0.00449248	-0.224856	0.0859589	-0.0316734	-0.259326	0.0566111	-0.0414872	-0.24676	-0.000449167	-0.00248723	6.82177
JC12	-0.266728	-0.0525744	-0.0282945	-0.232201	-0.0856405	-0.0184181	-0.147056	-0.144329	0.00775871	-0.0322596	-0.18681	0.0279823	0.0833443	-0.187624	0.0333805	0.188984	-0.151248	0.00821051	0.286778	-0.0787266	-0.00229807	0.360126	-0.00142629	-0.0539236	0.289583	0.0789379	-0.0125534	0.193171	0.147873	0.0158257	0.086691	0.185315	0.0311282	-0.0264214	0.185076	0.032468	-0.1402	0.141905	0.00529207	-0.228255	0.0883851	-0.0283604	-0.263963	0.0582963	-0.0239064	-0.249272	0.000678153	0.0171709	7.15624
JC14	-0.270865	-0.052887	-0.044892	-0.231143	-0.0908511	-0.0216161	-0.14928	-0.149434	0.0149782	-0.0326119	-0.190675	0.0316209	0.0822024	-0.186789	0.0285611	0.186677	-0.146839	0.021865	0.278486	-0.0801025	-0.0156172	0.346475	-0.00781387	-0.065532	0.280818	0.0899874	-0.0347787	0.193712	0.141275	0.0311327	0.0840369	0.183351	0.0451996	-0.025036	0.189644	0.0184341	-0.141738	0.150191	0.00659773	-0.23106	0.0925182	-0.0177909	-0.269447	0.0571714	-0.0401417	-0.25891	0.000697766	0.00175011	6.22214
JC15	-0.274807	-0.0459575	-0.0548073	-0.224151	-0.0911942	-0.029981	-0.156347	-0.146444	0.0291218	-0.0336272	-0.194055	0.0470081	0.0838378	-0.191206	0.0342961	0.186277	-0.153278	0.00459837	0.278165	-0.0830567	-0.0182756	0.338768	-0.00374396	-0.058389	0.270282	0.092548	-0.0620518	0.193122	0.143438	0.0241753	0.0879316	0.186247	0.0502588	-0.0294544	0.190818	0.0453278	-0.145891	0.151098	0.011588	-0.22679	0.0919915	-0.0260904	-0.271433	0.052764	-0.0539137	-0.260386	0.00281649	-0.0164369	6.11067
JC16	-0.261563	-0.0502687	-0.0398689	-0.22313	-0.0834865	-0.0287787	-0.150571	-0.140786	0.0206812	-0.0338648	-0.188917	0.0371032	0.0839781	-0.189347	0.0401585	0.190575	-0.152659	0.0178795	0.285236	-0.0855217	-0.0158937	0.358976	-0.00359102	-0.0701015	0.289147	0.0878025	-0.0250555	0.197002	0.14984	0.0256589	0.0872254	0.189198	0.0339134	-0.0264222	0.185413	0.0401623	-0.14548	0.141636	0.0210323	-0.221528	0.0847827	-0.0306002	-0.258986	0.0548684	-0.0361421	-0.247489	0.000801027	-0.000999741	6.49189
JC17	-0.268982	-0.0598863	-0.0429438	-0.230035	-0.0937642	-0.0258899	-0.147658	-0.147021	0.00890141	-0.0346579	-0.19171	0.0369639	0.084382	-0.190271	0.038134	0.184747	-0.153359	0.00282033	0.277961	-0.081868	-0.0164894	0.344341	-0.00279987	-0.0686868	0.280282	0.0779123	-0.0144507	0.193345	0.144794	0.0305736	0.0868751	0.19252	0.0339876	-0.0265119	0.194847	0.00638924	-0.142667	0.15074	0.0120178	-0.229855	0.0889527	-0.0147789	-0.265767	0.0589064	-0.0360215	-0.258804	-0.000364033	0.00060501	6.78749
JC18	-0.255114	-0.0547499	-0.0256161	-0.223263	-0.0808245	-0.0232012	-0.139651	-0.128759	0.0130272	-0.029107	-0.169413	0.0274452	0.0809514	-0.179211	0.0337391	0.192786	-0.161138	0.0170978	0.299516	-0.106572	-0.020555	0.385912	0.00360904	-0.0532568	0.299925	0.101051	-0.0228527	0.195879	0.155826	0.020048	0.0845183	0.178024	0.0307609	-0.0240289	0.167981	0.0370743	-0.132374	0.132628	-0.00040466	-0.221638	0.0816968	-0.0255563	-0.24969	0.058075	-0.0209517	-0.246674	0.00275773	-0.00128905	5.83673
JC19	-0.27196	-0.063281	-0.020202	-0.234742	-0.0890921	-0.010125	-0.140062	-0.130392	0.00740418	-0.0273459	-0.158355	0.0266836	0.0798607	-0.164226	0.0161037	0.187989	-0.137668	0.0133074	0.299737	-0.101498	-0.0250053	0.381182	-0.00920436	-0.0204592	0.303875	0.0970276	-0.0137087	0.192771	0.140071	0.0159438	0.0845789	0.167124	0.0159535	-0.0212592	0.162878	0.0196078	-0.135784	0.130376	0.0126383	-0.231999	0.0879355	-0.00994475	-0.270148	0.0629691	-0.0287191	-0.260663	-0.00364671	0.00715261	3.20833
JC2	-0.262398	-0.0487647	-0.0181552	-0.226349	-0.0771542	-0.0167716	-0.137695	-0.118051	0.0169691	-0.0260263	-0.156891	0.0309888	0.0817665	-0.166866	0.0287299	0.193336	-0.147772	0.0229795	0.30123	-0.111214	-0.0366743	0.397403	-0.000362038	-0.0442668	0.307323	0.100621	-0.0130573	0.197797	0.148861	0.0275627	0.0848876	0.166227	0.0371417	-0.0197113	0.16124	0.0139146	-0.132234	0.122484	0.0121539	-0.223172	0.0767275	-0.0188309	-0.26339	0.0464719	-0.0283104	-0.253886	-0.000659006	-0.00357116	3.6379
JC20	-0.265959	-0.0666618	-0.0212022	-0.234632	-0.0881523	-0.00634589	-0.139973	-0.130032	0.00641119	-0.0272601	-0.158121	0.02319	0.0801077	-0.160664	0.0248753	0.188502	-0.137521	0.0159367	0.298916	-0.10263	-0.0314168	0.387934	-0.0129505	-0.0242096	0.305985	0.0994042	-0.012967	0.194285	0.142249	0.0207333	0.0846055	0.166866	0.0250917	-0.0214238	0.16382	0.0208012	-0.134943	0.133506	-0.000377955	-0.2308	0.0870056	-0.00923513	-0.264496	0.0634785	-0.0241343	-0.255829	-0.00613365	0.00882246	3.19646
JC3	-0.256036	-0.0441706	-0.0223305	-0.220356	-0.069857	-0.0156226	-0.134534	-0.118557	0.00961924	-0.0269741	-0.157496	0.0334381	0.0821244	-0.169517	0.0332141	0.19259	-0.156521	0.0201788	0.307932	-0.114092	-0.0167845	0.405133	-0.00142005	-0.059396	0.311475	0.115457	-0.0255307	0.197443	0.153477	0.0252828	0.0851768	0.16752	0.0375886	-0.0201366	0.157595	0.0300529	-0.131099	0.116567	0.016587	-0.216366	0.073141	-0.0268451	-0.253599	0.0488264	-0.0300271	-0.245376	0.00259376	-0.00374091	4.0249
JC4	-0.256707	-0.0471308	-0.0252726	-0.225429	-0.0748512	-0.0197681	-0.134651	-0.114129	0.00529531	-0.0265864	-0.145393	0.0403339	0.0844756	-0.15983	0.0457372	0.194949	-0.148049	0.0242164	0.304047	-0.111592	-0.0264561	0.413514	-0.000309805	-0.0749976	0.312258	0.0982427	-0.00311706	0.198285	0.147066	0.0300456	0.0855407	0.163302	0.0402418	-0.0186376	0.154687	0.0205506	-0.132009	0.114045	0.0189713	-0.221692	0.0767766	-0.026801	-0.258994	0.0446398	-0.0176702	-0.252492	-0.00264819	-0.00521952	3.57086
JC5	-0.258527	-0.0469744	-0.017187	-0.224644	-0.0694359	-0.00886418	-0.134256	-0.114224	0.0111495	-0.0240795	-0.149767	0.0226399	0.0824704	-0.161095	0.0279732	0.192004	-0.147087	0.0155094	0.308147	-0.10573	-0.00488333	0.422138	-0.00289235	-0.0580296	0.312483	0.103546	-0.004972	0.196232	0.146831	0.0188364	0.0860251	0.161348	0.0255546	-0.0183562	0.149282	0.0287737	-0.131593	0.116579	0.0120092	-0.221708	0.0731592	-0.0200403	-0.261117	0.0465604	-0.0219376	-0.251289	0.00340379	0.00159522	3.82157
JC6	-0.264785	-0.0431526	-0.0164264	-0.225051	-0.0739633	-0.0122148	-0.136113	-0.11855	0.0142105	-0.0251671	-0.154889	0.0252824	0.0814361	-0.167631	0.0193595	0.191128	-0.146743	0.0191419	0.302802	-0.105905	-0.0177695	0.406478	-0.00516514	-0.0396996	0.307627	0.108006	-0.026068	0.197221	0.147794	0.0261487	0.0852486	0.164806	0.0281398	-0.0199148	0.156338	0.0264051	-0.132289	0.120274	0.0112726	-0.219791	0.076971	-0.0311104	-0.263147	0.0441167	-0.0179427	-0.255858	0.00117491	-0.00183113	3.83391
JC7	-0.259412	-0.0478541	-0.0209238	-0.223395	-0.0734504	-0.013094	-0.137035	-0.124107	0.00955925	-0.0271527	-0.161791	0.0256808	0.081049	-0.170024	0.0265911	0.192417	-0.150315	0.0253567	0.302314	-0.105841	-0.0157441	0.396604	-0.0071213	-0.0578634	0.303776	0.104311	-0.024226	0.197437	0.149434	0.029596	0.0851172	0.175338	0.0309881	-0.0230314	0.166087	0.0343662	-0.13132	0.125739	0.00444841	-0.220001	0.0738919	-0.0172827	-0.256607	0.0486023	-0.0314175	-0.252539	-0.000444093	-0.00225428	3.86417
JC8	-0.262924	-0.0435133	-0.0205212	-0.22537	-0.0694715	-0.00530922	-0.133394	-0.112903	0.00618468	-0.0241462	-0.146798	0.0254615	0.0819964	-0.157521	0.0241327	0.192012	-0.142435	0.022158	0.30717	-0.106954	-0.00850479	0.438842	0.00066221	-0.0573498	0.311007	0.106119	-0.0118956	0.195587	0.138008	0.0228541	0.0853716	0.153342	0.0283021	-0.0176931	0.146087	0.0208431	-0.130217	0.112233	0.0128854	-0.221316	0.0735601	-0.0212898	-0.259629	0.0479769	-0.0172237	-0.250056	0.000150851	-0.00014057	4.07154
JC9	-0.267074	-0.0592973	-0.0275025	-0.234316	-0.0880755	-0.0140784	-0.14845	-0.149037	0.00678113	-0.028825	-0.192119	0.00131854	0.0810122	-0.191781	0.047551	0.192813	-0.146748	0.0333881	0.279236	-0.0812461	-0.0188756	0.342513	-0.00204276	-0.0675862	0.285567	0.0732951	-0.00560007	0.193563	0.146965	0.0253112	0.0869327	0.190658	0.0374779	-0.0269585	0.193275	0.0198149	-0.14226	0.151649	0.000219745	-0.231862	0.0893709	-0.0166156	-0.266015	0.0594304	-0.0311383	-0.252289	0.000122181	0.0134656	6.7165
MP1	-0.258984	-0.0542081	-0.0291412	-0.228114	-0.0830728	-0.0216894	-0.145337	-0.138349	0.0116757	-0.0312761	-0.18819	0.0151119	0.0806943	-0.19058	0.04903	0.194127	-0.152916	0.0304472	0.286276	-0.0880613	-0.018717	0.356211	0.000331326	-0.0749664	0.292359	0.0844206	-0.0139121	0.199204	0.156902	0.0234029	0.0889553	0.196976	0.0466001	-0.0271813	0.185829	0.0318998	-0.13982	0.142949	0.00534643	-0.224436	0.0856079	-0.0305098	-0.255726	0.0575151	-0.0315572	-0.236983	0.00294655	0.0104329	6.62501
MP2	-0.245843	-0.0536527	-0.0393952	-0.217113	-0.0776037	-0.0320126	-0.144151	-0.13508	0.0105636	-0.0379844	-0.192161	0.0422772	0.0851818	-0.20257	0.0484754	0.199257	-0.164554	0.0269882	0.290323	-0.0965357	-0.0212603	0.359907	0.00528741	-0.087508	0.290486	0.0897328	-0.0225402	0.199958	0.157283	0.0283776	0.0879277	0.197246	0.0404331	-0.0306522	0.190702	0.0473337	-0.14091	0.139675	0.00932435	-0.218708	0.0821795	-0.0337929	-0.246062	0.0592356	-0.0367048	-0.230096	0.000401781	0.00260358	6.99337
MP5	-0.24522	-0.056202	-0.0323497	-0.225357	-0.0819357	-0.025473	-0.150572	-0.15287	-0.00234851	-0.0375895	-0.20338	0.0305886	0.0864689	-0.206266	0.048461	0.196862	-0.162493	0.0221453	0.278724	-0.0901625	-0.0278641	0.342008	-0.0024963	-0.0737274	0.283049	0.0843263	-0.020331	0.199903	0.161303	0.021379	0.0900137	0.206266	0.0528016	-0.0316792	0.204409	0.0291711	-0.145561	0.154307	-0.00360501	-0.220863	0.0823554	-0.0310816	-0.243635	0.0562447	-0.0380544	-0.232735	0.00167061	0.0114785	6.73443
MP6	-0.233136	-0.0582144	-0.0318375	-0.219112	-0.0745066	-0.0206239	-0.143824	-0.144463	-0.00867783	-0.0397036	-0.199476	0.0334942	0.0871146	-0.210822	0.0480608	0.196192	-0.171671	0.00633868	0.289814	-0.0971284	-0.0231138	0.353106	-0.00134398	-0.0675812	0.292403	0.0910014	-0.0173917	0.200682	0.165957	0.016997	0.0892654	0.210342	0.0532019	-0.0306319	0.204476	0.0195017	-0.142547	0.149391	-0.00596776	-0.218202	0.0792201	-0.0307357	-0.23754	0.0554986	-0.0333448	-0.220117	-0.000915031	0.0149965	6.60621
VA26	-0.245998	-0.0547944	-0.0170067	-0.224242	-0.0781473	-0.0098558	-0.137795	-0.131784	-0.00219843	-0.0268617	-0.172012	5.92e-05	0.0815816	-0.18301	0.0211307	0.194208	-0.166007	0.0213857	0.306093	-0.109619	-0.00295747	0.390096	0.0022355	-0.0347512	0.308249	0.110672	-0.0201085	0.195536	0.158559	0.0180036	0.0848692	0.176621	0.0175974	-0.0210845	0.169302	0.00314098	-0.13387	0.13338	0.00685361	-0.224389	0.0825277	-0.00675755	-0.243877	0.0628023	-0.0143621	-0.23375	0.00203653	0.0126857	6.14069
VA3	-0.273806	-0.044224	-0.00659005	-0.226627	-0.0757597	0.00172744	-0.135844	-0.121633	-0.00818789	-0.0251852	-0.159164	-0.000218066	0.0826708	-0.16516	0.0162356	0.191351	-0.146201	0.0161794	0.30026	-0.0976129	-0.00540117	0.401669	-0.00328494	-0.0218937	0.307394	0.100496	-0.0107464	0.195162	0.144671	0.0175399	0.0863409	0.164793	0.0121886	-0.0187038	0.157507	0.00781741	-0.131725	0.12408	-0.00485128	-0.224611	0.0768573	-0.00441045	-0.269463	0.048365	-0.013015	-0.264422	0.0022536	0.0144939	4.96132
VA43	-0.257384	-0.0516876	-0.0388533	-0.225959	-0.0809372	-0.0206133	-0.149039	-0.138107	0.0214353	-0.0338256	-0.184039	0.0509564	0.0845479	-0.190399	0.040587	0.192246	-0.158537	0.0157942	0.285505	-0.0931083	-0.0341321	0.370016	-0.000165388	-0.0565618	0.292904	0.0920816	-0.0255644	0.200425	0.15296	0.0350866	0.086413	0.189767	0.0418631	-0.0259764	0.183487	0.0292709	-0.140501	0.134335	0.0213701	-0.218828	0.0783879	-0.0272883	-0.251733	0.0517204	-0.0372786	-0.238751	0.00413863	-0.0029301	6.66158
VA5	-0.256925	-0.043797	-0.0118113	-0.226712	-0.0673951	-0.00697002	-0.132704	-0.108371	0.018427	-0.0236536	-0.15332	0.0117137	0.0842663	-0.169837	0.00134723	0.193002	-0.146744	0.026287	0.30891	-0.101535	0.000402733	0.435574	-0.00152961	-0.0424319	0.311116	0.10085	-0.0108415	0.19729	0.143441	0.0217895	0.087016	0.164307	0.0176287	-0.0175628	0.152962	0.0158824	-0.129604	0.113081	0.0105598	-0.222666	0.0716738	-0.0200312	-0.255376	0.0447753	-0.0116929	-0.243805	-0.000587227	0.00737404	3.85252

## Sheet: Linear measurements
Code	Genus	Species	File	Palp2	Palp3	Palp4	Ant1	Ant2	Ant3	Ant4	Ant5	Ant6	Ant7	Ant8	Ant9	Ant10	Ant11	L1tib	L2tib	L3tib	L1tarsus1	L1tarsus2	L1tarsus3	L1tarsus4	L1tarsus5	L2tarsus1	L2tarsus2	L2tarsus3	L2tarsus4	L2tarsus5	L3tarsus1	L3tarsus2	L3tarsus3	L3tarsus4	L3tarsus5	Head.Lgth	Head.antW	Head.postW	Pntm.Lgth	Pntm.antW	Pntm.postW	Elyt.Lgth	Meso.Lgth
NMP	Graciliella	absoloni	20151013.txt	0.304805	0.320807	0.238268	0.518506	0.335618	1.04351	1.08856	1.36791	1.11925	1.08521	0.837603	0.909429	0.736242	0.922621	2.95344	3.27301	4.6315	0.691357	0.328712	0.296609	0.210657	0.502262	1.04837	0.456778	0.306021	0.235234	0.494016	1.31418	0.547856	0.367573	0.300981	0.518866	1.47545	0.636851	0.52235	1.9887	0.541165	0.446056	3.60024	0.481588
NMP	Graciliella	absoloni	20151014(2).txt	0.330477	0.328992	0.266401	0.518059	0.341678	1.03661	1.08618	1.36501	1.11089	1.08965	0.848658	0.95996	0.723763	0.885176	2.95606	3.28537	4.61912	0.620292	0.350534	0.299331	0.214368	0.498431	1.05087	0.454586	0.302889	0.212843	0.531765	1.33582	0.492688	0.375327	0.287452	0.502444	1.47346	0.632304	0.511929	1.98809	0.548841	0.442933	3.59747	0.485997
NMP	Graciliella	absoloni	20151014.txt	0.340194	0.31308	0.234084	0.517363	0.332195	1.04212	1.0854	1.37463	1.11673	1.08472	0.842491	0.91442	0.710341	0.942979	2.98524	3.25861	4.59128	0.653961	0.328875	0.289574	0.205735	0.503725	1.0627	0.437888	0.318147	0.21396	0.543027	1.28248	0.562949	0.354076	0.300739	0.539846	1.47833	0.631814	0.512277	1.98972	0.541508	0.442478	3.58505	0.473829
IE19	Graciliella	apfelbecki	02102015(2).txt	0.461905	0.338077	0.264723	0.555901	0.396961	1.17863	1.10237	1.44841	1.38407	1.20632	1.01354	1.08431	0.832794	1.27587	3.55756	3.99797	5.73661	0.677638	0.396675	0.281842	0.236838	0.550525	1.18578	0.489919	0.376853	0.299063	0.467325	1.57128	0.60564	0.42974	0.345115	0.487677	1.55675	0.625878	0.506558	2.19897	0.538551	0.560263	4.05543	0.476041
IE19	Graciliella	apfelbecki	02102015(3).txt	0.473329	0.344814	0.245769	0.567619	0.400044	1.17811	1.09677	1.46736	1.38418	1.20184	1.01674	1.06472	0.843086	1.25018	3.54642	3.97502	5.79661	0.693209	0.395023	0.306347	0.22506	0.539526	1.2024	0.48707	0.370972	0.303446	0.476687	1.52447	0.629044	0.414464	0.358418	0.481837	1.55852	0.621086	0.498935	2.1992	0.530319	0.554524	4.05617	0.473515
IE19	Graciliella	apfelbecki	02102015.txt	0.472445	0.34158	0.24159	0.570128	0.395447	1.18539	1.10265	1.45001	1.38419	1.19017	1.01585	1.08748	0.848254	1.26613	3.5374	3.94562	5.74012	0.744257	0.34611	0.284971	0.22523	0.540924	1.20245	0.481624	0.369662	0.252215	0.496223	1.55524	0.636972	0.426563	0.352149	0.488548	1.5531	0.623096	0.508958	2.20071	0.523629	0.544791	4.06782	0.469793
INJ105	Graciliella	lahneri	20150909(2).txt	0.421242	0.347153	0.242466	0.537009	0.346492	1.04742	1.04295	1.29254	1.18118	1.06835	0.821749	0.930298	0.785867	1.07863	2.97329	3.27461	4.63769	0.711447	0.353194	0.309789	0.208795	0.53545	1.0733	0.483981	0.359278	0.242974	0.488627	1.32035	0.577027	0.419264	0.331342	0.55146	1.49059	0.605813	0.479723	1.97992	0.470281	0.443055	3.71349	0.422996
INJ105	Graciliella	lahneri	20150909(3).txt	0.424065	0.332241	0.268446	0.541473	0.350929	1.06124	1.05537	1.28599	1.18395	1.08851	0.804086	0.931493	0.787627	1.07668	2.92596	3.2245	4.65271	0.730182	0.341183	0.330762	0.209237	0.523006	1.07833	0.518213	0.326861	0.246055	0.519565	1.31527	0.628187	0.376768	0.320865	0.557416	1.49169	0.600323	0.482921	1.98302	0.483362	0.448522	3.71074	0.435476
INJ105	Graciliella	lahneri	20150909.txt	0.404102	0.341838	0.245942	0.54411	0.347693	1.05638	1.0473	1.28995	1.17904	1.04522	0.839455	0.983418	0.757039	1.08566	2.96279	3.28478	4.61674	0.704298	0.361968	0.30233	0.211431	0.547759	1.0689	0.513432	0.345781	0.234319	0.507775	1.32302	0.623498	0.391525	0.322845	0.557318	1.49326	0.624283	0.480347	1.98055	0.472412	0.44077	3.72452	0.417387
INJ128	Graciliella	metohijensis	02102015(2).txt	0.468654	0.362432	0.259463	0.52736	0.349779	1.23617	1.19998	1.4864	1.25846	1.13665	0.983852	1.04771	0.876455	1.22797	3.44781	3.8625	5.39651	0.738443	0.352951	0.301199	0.226241	0.521506	1.15165	0.500667	0.346239	0.232781	0.513867	1.43094	0.708897	0.386199	0.287245	0.498516	1.47642	0.60506	0.530601	2.05273	0.557719	0.44851	4.03017	0.41241
INJ128	Graciliella	metohijensis	02102015(3).txt	0.46865	0.378912	0.253806	0.528027	0.34781	1.12124	1.32155	1.47906	1.26893	1.13722	0.976723	1.0565	0.877501	1.22223	3.44119	3.8366	5.46248	0.742115	0.360465	0.284777	0.220903	0.519621	1.19496	0.489497	0.348177	0.250392	0.515285	1.42066	0.672942	0.391225	0.270754	0.538921	1.44541	0.601177	0.523083	2.0418	0.54208	0.442281	4.05422	0.422747
INJ128	Graciliella	metohijensis	02102015.txt	0.470112	0.384754	0.24866	0.53041	0.34163	1.21933	1.16971	1.49882	1.26885	1.12303	0.986647	1.05211	0.875032	1.22137	3.42329	3.83489	5.49386	0.749994	0.366174	0.275793	0.228803	0.518973	1.15668	0.49905	0.345972	0.262085	0.490197	1.42464	0.726122	0.366065	0.293383	0.4994	1.46436	0.607284	0.528985	2.0432	0.556281	0.448363	4.03577	0.477458
INJ32	Graciliella	metohijensis	20150715.txt	0.390615	0.319843	0.229864	0.573419	0.329097	1.18211	1.1836	1.45782	1.24803	1.0931	0.92667	0.99055	0.85439	1.17688	3.19996	3.67111	5.20025	0.705583	0.352161	0.258169	0.204275	0.483939	1.16797	0.423746	0.304084	0.244896	0.552997	1.42049	0.593472	0.42728	0.241178	0.595264	1.45968	0.635352	0.515571	2.03793	0.551458	0.446	3.80204	0.483185
INJ32	Graciliella	metohijensis	20150716.txt	0.382793	0.303455	0.222589	0.550651	0.317715	1.1256	1.18582	1.47019	1.22579	1.13783	0.899162	1.00258	0.827484	1.18921	3.18641	3.63165	5.15767	0.732368	0.338061	0.260608	0.216079	0.478415	1.1411	0.484354	0.300093	0.242613	0.493593	1.42095	0.576842	0.404341	0.291563	0.586316	1.47083	0.616769	0.509493	2.0299	0.555143	0.43626	3.84896	0.412602
INJ32	Graciliella	metohijensis	20150717.txt	0.399534	0.312652	0.223472	0.564105	0.32689	1.13858	1.18655	1.48377	1.21841	1.15492	0.870215	1.00794	0.836551	1.19581	3.2148	3.60609	5.16488	0.736582	0.324852	0.278938	0.198471	0.426356	1.1414	0.438166	0.313217	0.223057	0.561555	1.41542	0.585057	0.330396	0.265213	0.591598	1.51981	0.628466	0.516938	2.04702	0.569604	0.450469	3.8424	0.455629
INJ34	Graciliella	metohijensis	20150715.txt	0.425868	0.367741	0.319817	0.598091	0.378664	1.20579	1.22376	1.47405	1.32004	1.19735	0.951103	1.07528	0.855243	1.3085	3.37386	3.92079	5.51821	0.824255	0.438872	0.29141	0.210887	0.562026	1.23913	0.544201	0.340187	0.236821	0.548993	1.56435	0.643369	0.411442	0.327195	0.560275	1.52191	0.638824	0.558369	2.23582	0.606422	0.518513	4.28551	0.462113
INJ34	Graciliella	metohijensis	20150716.txt	0.418747	0.348651	0.305633	0.583811	0.400564	1.18428	1.2552	1.49045	1.31183	1.21189	0.93706	1.0629	0.87212	1.29011	3.40716	3.86301	5.54999	0.845849	0.412511	0.332246	0.188711	0.592461	1.23755	0.538715	0.336662	0.224864	0.56913	1.55977	0.635341	0.423738	0.331694	0.589228	1.52246	0.660814	0.560458	2.25203	0.591238	0.521879	4.28098	0.467404
INJ34	Graciliella	metohijensis	20150717.txt	0.397293	0.372598	0.281713	0.57411	0.385791	1.2089	1.19826	1.47723	1.32565	1.20242	0.942125	1.0627	0.888096	1.27486	3.37849	3.8741	5.50729	0.863462	0.422076	0.319376	0.212294	0.547045	1.24078	0.551597	0.334584	0.248876	0.532816	1.60134	0.629861	0.408354	0.34045	0.556557	1.53489	0.655357	0.554524	2.26049	0.604106	0.521571	4.29758	0.483123
INJ45	Graciliella	ozimeci	20150729.txt	0.375128	0.358874	0.228988	0.512465	0.365911	0.99808	0.919645	1.2799	1.10718	1.07404	0.848862	0.926707	0.756296	1.0561	3.03954	3.34655	4.92543	0.750857	0.332854	0.262972	0.212196	0.456601	1.12507	0.453546	0.293712	0.198311	0.450987	1.34924	0.542499	0.360262	0.251102	0.462898	1.45674	0.58872	0.500946	1.92723	0.541147	0.463023	3.6693	0.393451
INJ45	Graciliella	ozimeci	20150730.txt	0.395867	0.351477	0.236803	0.501848	0.364557	0.998965	0.923263	1.27633	1.10847	1.0749	0.848478	0.925906	0.753447	1.05637	3.0682	3.34881	4.93134	0.702448	0.383048	0.247965	0.218952	0.447388	1.10786	0.463716	0.29382	0.199619	0.443777	1.34261	0.530957	0.356795	0.263721	0.484788	1.44248	0.589433	0.475932	1.94421	0.509793	0.465515	3.69886	0.366491
INJ45	Graciliella	ozimeci	20150731.txt	0.378464	0.355621	0.220854	0.510779	0.36618	0.992097	0.926056	1.27614	1.10866	1.0755	0.848689	0.927051	0.756918	1.05025	3.04891	3.35255	4.96948	0.73936	0.351406	0.246253	0.221555	0.455822	1.10755	0.46401	0.287985	0.199858	0.445613	1.34074	0.527759	0.346081	0.241737	0.504162	1.46618	0.582642	0.504137	1.9119	0.477918	0.451406	3.67427	0.38801
INJ46	Graciliella	ozimeci	20150729.txt	0.354932	0.344085	0.245472	0.489096	0.327082	1.06826	0.960354	1.2126	1.09909	1.06564	0.891418	0.954642	0.731849	1.11194	2.94821	3.30301	4.76691	0.684242	0.329985	0.249204	0.22083	0.479386	1.04698	0.458692	0.298388	0.224713	0.494122	1.38807	0.549067	0.356665	0.284981	0.49113	1.45352	0.599251	0.457614	1.91679	0.482718	0.458739	3.56375	0.474531
INJ46	Graciliella	ozimeci	20150730.txt	0.382165	0.329313	0.201062	0.480758	0.331011	1.06498	0.951395	1.2167	1.09945	1.06471	0.898647	0.950177	0.736781	1.10467	2.97132	3.31154	4.7813	0.659306	0.345232	0.245325	0.224278	0.491696	1.07636	0.433255	0.298415	0.240971	0.47284	1.36618	0.547161	0.357332	0.277767	0.525475	1.45283	0.601782	0.461953	1.91381	0.496429	0.612783	3.51544	0.469008
INJ46	Graciliella	ozimeci	20150731.txt	0.363963	0.312018	0.229255	0.485637	0.32835	1.0633	0.952878	1.21548	1.09809	1.0642	0.897918	0.953997	0.745717	1.09766	2.9746	3.30653	4.7697	0.642548	0.350411	0.276704	0.198818	0.472995	1.06904	0.444516	0.293607	0.235541	0.488639	1.37489	0.544313	0.351173	0.283356	0.493074	1.45837	0.590167	0.468393	1.91341	0.521204	0.460011	3.56176	0.468714
INJ47	Graciliella	ozimeci	20150729.txt	0.367506	0.343383	0.279046	0.525999	0.35508	0.989105	0.938086	1.2714	1.0988	1.05174	0.824325	0.886933	0.732991	1.01138	2.90534	3.36495	4.77739	0.771681	0.343569	0.274776	0.150983	0.50542	1.0909	0.412593	0.353693	0.187456	0.495402	1.38217	0.573716	0.377337	0.269325	0.469722	1.43764	0.607329	0.47175	1.91225	0.489973	0.463655	3.62982	0.39422
INJ47	Graciliella	ozimeci	20150731.txt	0.385923	0.339261	0.276912	0.51174	0.350108	0.981584	0.947568	1.27522	1.10601	1.06092	0.810792	0.83469	0.757544	1.04134	2.97755	3.33032	4.7127	0.717623	0.34176	0.281494	0.172733	0.483512	1.09612	0.443258	0.314973	0.189796	0.493684	1.41893	0.556489	0.3813	0.275918	0.485404	1.45437	0.61303	0.469995	1.90763	0.482831	0.458573	3.64309	0.395314
INJ47	Graciliella	ozimeci	20150803.txt	0.372712	0.340828	0.289003	0.522282	0.35019	0.998277	0.93595	1.28761	1.09881	1.05534	0.827169	0.850486	0.757903	1.02611	2.96734	3.35581	4.80049	0.698468	0.333321	0.291689	0.157001	0.501431	1.05173	0.477086	0.292382	0.206449	0.457184	1.33672	0.588359	0.382192	0.242266	0.516274	1.45187	0.614355	0.466788	1.89581	0.487547	0.447754	3.63052	0.377322
INJ48	Graciliella	ozimeci	20150729.txt	0.332923	0.328735	0.241276	0.500708	0.370505	1.02069	1.02807	1.28018	1.10647	1.03899	0.936291	0.974397	0.808806	1.1821	3.07504	3.50205	5.05348	0.703812	0.361416	0.282621	0.18299	0.511687	1.13504	0.476556	0.330455	0.220652	0.493519	1.41998	0.611135	0.390099	0.304277	0.489329	1.43434	0.601208	0.505314	1.9443	0.541894	0.465807	3.60458	0.381357
INJ48	Graciliella	ozimeci	20150731.txt	0.337588	0.342499	0.240024	0.500898	0.352701	1.02234	1.03035	1.27038	1.11886	1.04676	0.896447	0.961581	0.824388	1.17937	3.07799	3.41965	5.0016	0.709029	0.355334	0.265129	0.20693	0.498763	1.12565	0.487243	0.325601	0.215817	0.489348	1.4281	0.605497	0.378279	0.303637	0.514084	1.43594	0.614278	0.500503	1.95108	0.530336	0.456632	3.65123	0.415185
INJ48	Graciliella	ozimeci	20150803.txt	0.34259	0.35131	0.241566	0.501933	0.36073	1.02406	1.03506	1.26418	1.12723	1.05356	0.899696	0.95768	0.825433	1.17443	3.09258	3.41689	5.03337	0.692734	0.358826	0.250507	0.22758	0.499438	1.12982	0.476558	0.326366	0.211626	0.491232	1.43186	0.604823	0.400274	0.285917	0.515802	1.43013	0.60297	0.500248	1.95137	0.527762	0.470154	3.66388	0.367764
INJ49	Graciliella	ozimeci	20150729.txt	0.390268	0.348124	0.246198	0.502828	0.332265	1.0126	0.930623	1.27174	1.16284	1.04759	0.857683	0.923143	0.734815	1.0453	3.02569	3.29785	4.83885	0.743102	0.315029	0.27401	0.189749	0.442077	1.1915	0.385769	0.301257	0.211577	0.485908	1.4498	0.540586	0.399913	0.286037	0.484178	1.4208	0.586	0.474969	1.82601	0.472439	0.43585	3.56644	0.327223
INJ49	Graciliella	ozimeci	20150731.txt	0.397304	0.340979	0.242532	0.511481	0.318293	1.0213	0.931824	1.25962	1.16976	1.04318	0.86902	0.912131	0.741243	1.05088	3.01871	3.37977	5.00297	0.721135	0.333887	0.261375	0.180465	0.453827	1.14093	0.411501	0.324777	0.196627	0.479628	1.45437	0.526017	0.401628	0.265898	0.467415	1.42028	0.557977	0.475757	1.83363	0.487975	0.456748	3.55911	0.372683
INJ49	Graciliella	ozimeci	20150803.txt	0.371732	0.334215	0.245964	0.507723	0.330098	1.01143	0.922671	1.26543	1.1671	1.05447	0.845449	0.915837	0.750126	1.05721	3.02051	3.35969	4.90391	0.729145	0.33565	0.26404	0.167386	0.468713	1.17409	0.393372	0.297922	0.214579	0.480253	1.43025	0.547599	0.390165	0.283687	0.478106	1.41142	0.577941	0.450871	1.82779	0.472626	0.457674	3.5636	0.372156
INJ51	Graciliella	ozimeci	20150731.txt	0.331354	0.33289	0.258937	0.500604	0.34129	1.05466	0.927792	1.25084	1.08995	1.01466	0.886854	0.933529	0.769408	1.0654	2.99217	3.35943	4.949	0.726452	0.338378	0.285012	0.193731	0.490688	1.09019	0.487814	0.3148	0.214721	0.49199	1.42258	0.566694	0.409164	0.224858	0.527866	1.32931	0.525314	0.50564	1.88564	0.495392	0.458446	3.60266	0.372902
INJ51	Graciliella	ozimeci	20150803.txt	0.311385	0.366734	0.260015	0.498868	0.342553	1.05139	0.925875	1.2519	1.10866	1.02255	0.886196	0.911459	0.774087	1.07609	2.97201	3.37687	5.00489	0.733645	0.331497	0.282575	0.185806	0.498133	1.09071	0.511628	0.29909	0.229244	0.474865	1.43338	0.581875	0.386309	0.204573	0.544769	1.36111	0.583474	0.498844	1.88962	0.502562	0.462597	3.56906	0.378667
INJ51	Graciliella	ozimeci	20150804.txt	0.343645	0.342627	0.278223	0.499457	0.347904	1.06168	0.923147	1.25386	1.09924	1.02911	0.862122	0.939363	0.768808	1.06844	3.02677	3.36911	5.012	0.686849	0.352211	0.264077	0.205384	0.488478	1.11962	0.492784	0.303907	0.208099	0.515353	1.44808	0.578751	0.363569	0.217649	0.556848	1.35326	0.577524	0.461627	1.89781	0.509791	0.466728	3.58993	0.438323
INJ52	Graciliella	ozimeci	20150731.txt	0.345458	0.365306	0.244603	0.50071	0.371592	1.07526	0.93655	1.27239	1.08431	0.956997	0.832145	0.833413	0.81502	1.05221	3.02404	3.37461	4.91595	0.721357	0.353221	0.249953	0.211893	0.436976	1.10112	0.447549	0.297439	0.22238	0.482669	1.40041	0.513791	0.344216	0.294061	0.51306	1.42727	0.594424	0.535752	1.86046	0.468246	0.411926	3.5899	0.387622
INJ52	Graciliella	ozimeci	20150803.txt	0.349007	0.32864	0.252854	0.502725	0.386779	1.06185	0.942707	1.27571	1.05939	0.990764	0.799386	0.90193	0.76925	1.04825	3.06916	3.35447	4.95085	0.675008	0.387839	0.248686	0.195077	0.445894	1.11908	0.438922	0.313229	0.212725	0.477318	1.42673	0.49166	0.369277	0.276385	0.502682	1.42854	0.594653	0.483794	1.85035	0.486226	0.426748	3.60516	0.381616
INJ52	Graciliella	ozimeci	20150804.txt	0.33978	0.352689	0.261694	0.498128	0.365463	1.06405	0.93889	1.2874	1.02966	1.0255	0.816869	0.910467	0.762407	1.04948	3.04807	3.36999	4.91558	0.701085	0.352191	0.260377	0.194953	0.44248	1.10572	0.466539	0.296917	0.201926	0.495938	1.43904	0.52914	0.328852	0.302559	0.49007	1.42327	0.601173	0.479606	1.87569	0.491981	0.409212	3.59188	0.386821
INJ54	Graciliella	kosovaci	20150803.txt	0.329225	0.307388	0.228623	0.468054	0.30089	1.03296	0.852421	1.21258	1.08496	0.995027	0.803054	0.880859	0.748477	1.03098	2.6468	2.93358	4.37061	0.618803	0.256886	0.230652	0.193293	0.444	0.977159	0.396599	0.280681	0.193786	0.456081	1.20651	0.514025	0.333375	0.270249	0.480531	1.33296	0.551651	0.472198	1.78784	0.490819	0.403639	3.53649	0.419426
INJ54	Graciliella	kosovaci	20150804.txt	0.337867	0.307012	0.230291	0.484389	0.29154	1.03254	0.849744	1.2129	1.08823	1.0096	0.7855	0.890517	0.746191	1.03589	2.6426	2.94203	4.33505	0.5828	0.279217	0.236918	0.182195	0.467657	0.985557	0.380069	0.285652	0.199212	0.454175	1.22383	0.491489	0.338551	0.277356	0.472177	1.33494	0.556044	0.492023	1.80202	0.496228	0.417557	3.5706	0.381989
INJ54	Graciliella	kosovaci	20150805.txt	0.319894	0.292674	0.243319	0.467171	0.304599	1.00472	0.877863	1.21013	1.07637	1.0096	0.788578	0.870899	0.754619	1.03697	2.67787	3.01214	4.36236	0.617409	0.259936	0.222371	0.196252	0.452838	0.947916	0.371836	0.297724	0.208869	0.438489	1.20423	0.505716	0.353211	0.271039	0.459167	1.34218	0.549616	0.490444	1.80593	0.492597	0.40811	3.55827	0.396626
INJ55	Graciliella	metohijensis	20150803.txt	0.403824	0.34696	0.24599	0.538121	0.31711	1.13058	1.13618	1.40587	1.24256	1.14738	0.857045	1.0183	0.869208	1.22449	3.21318	3.65569	5.16438	0.750662	0.397012	0.262015	0.227728	0.515144	1.14507	0.51715	0.300052	0.230847	0.510123	1.4479	0.627603	0.362025	0.320515	0.501155	1.50183	0.670104	0.504185	2.01839	0.528478	0.426513	3.53525	0.451377
INJ55	Graciliella	metohijensis	20150804.txt	0.406227	0.331133	0.279149	0.529824	0.323288	1.1234	1.13335	1.40775	1.24491	1.09868	0.89815	1.00457	0.875682	1.21938	3.19058	3.59192	5.17556	0.754363	0.407773	0.276016	0.216087	0.517221	1.20457	0.462284	0.341871	0.232065	0.494861	1.44602	0.605783	0.40366	0.313734	0.482594	1.49338	0.663425	0.519662	2.01064	0.530878	0.429945	3.83871	0.393656
INJ55	Graciliella	metohijensis	20150805.txt	0.413648	0.343552	0.273208	0.538465	0.324101	1.1407	1.14544	1.40732	1.23598	1.1375	0.880657	1.01868	0.850307	1.25834	3.20176	3.65296	5.21581	0.738891	0.418614	0.269877	0.212936	0.523181	1.15715	0.477643	0.344639	0.237425	0.500551	1.40913	0.609768	0.395088	0.327552	0.464073	1.48569	0.649871	0.512125	2.02644	0.513617	0.418615	3.90849	0.383563
INJ58	Graciliella	apfelbecki	20150803.txt	0.426199	0.369783	0.281149	0.569508	0.358449	1.17	1.17194	1.50709	1.28928	1.20223	0.926777	1.02743	0.843081	1.24904	3.30701	3.68137	5.40324	0.722193	0.350068	0.303046	0.190417	0.524617	1.10397	0.523571	0.326795	0.25084	0.491229	1.55014	0.590274	0.427088	0.30463	0.535512	1.45816	0.610403	0.532266	2.10168	0.551792	0.510935	3.96584	0.475967
INJ58	Graciliella	apfelbecki	20150804.txt	0.424447	0.385947	0.268055	0.549749	0.362395	1.18043	1.17501	1.50145	1.28209	1.21783	0.939419	1.02627	0.828349	1.27097	3.27183	3.70436	5.41491	0.79697	0.352752	0.242571	0.214542	0.527514	1.12293	0.496834	0.321069	0.228472	0.507474	1.52943	0.611212	0.424445	0.304303	0.496164	1.44735	0.617623	0.529261	2.10984	0.526193	0.506085	3.98119	0.474539
INJ58	Graciliella	apfelbecki	20150805.txt	0.417202	0.364992	0.285438	0.570891	0.366275	1.20864	1.16111	1.5049	1.28237	1.24548	0.900986	1.02599	0.876845	1.24026	3.28332	3.67742	5.37861	0.754709	0.36575	0.28713	0.177579	0.542924	1.10985	0.510833	0.33839	0.225129	0.499075	1.55592	0.617377	0.423968	0.311711	0.531283	1.44734	0.60487	0.521755	2.10817	0.50579	0.490926	4.00184	0.492519
INJ59	Graciliella	metohijensis	20150804.txt	0.419322	0.354022	0.262357	0.554665	0.326497	1.10263	1.1251	1.42231	1.22556	1.18095	0.86964	0.968468	0.844455	1.20643	3.20137	3.60598	5.15245	0.735391	0.386648	0.283217	0.199783	0.502699	1.15011	0.503316	0.329603	0.200843	0.509971	1.45398	0.651326	0.374142	0.287494	0.525174	1.4224	0.672432	0.512916	1.99709	0.521561	0.425011	3.5623	0.40681
INJ59	Graciliella	metohijensis	20150805.txt	0.398108	0.352271	0.256372	0.560429	0.329445	1.09906	1.14555	1.41542	1.23458	1.17278	0.855575	1.01506	0.831179	1.20627	3.18606	3.63642	5.15655	0.758951	0.384286	0.267014	0.203326	0.499244	1.12996	0.525164	0.315437	0.214998	0.510716	1.48137	0.602745	0.377395	0.294933	0.529713	1.43866	0.6563	0.515453	2.0257	0.510709	0.429752	3.81685	0.426259
INJ59	Graciliella	metohijensis	20150806.txt	0.397246	0.351226	0.254461	0.537984	0.345203	1.11602	1.11026	1.42501	1.24197	1.18576	0.852426	0.971839	0.836576	1.22263	3.20916	3.63993	5.1459	0.733503	0.403303	0.273446	0.207186	0.495863	1.1539	0.522448	0.294232	0.22543	0.504384	1.48302	0.631413	0.362091	0.311197	0.515653	1.42468	0.675624	0.503334	2.01987	0.502409	0.428232	3.81274	0.413569
INJ60	Graciliella	metohijensis	20150805.txt	0.405786	0.357299	0.270619	0.552451	0.351625	1.13462	1.1972	1.46406	1.2772	1.14106	0.908265	1.01923	0.873745	1.2238	3.24913	3.68998	5.22343	0.764615	0.359253	0.324474	0.191355	0.511242	1.19344	0.535734	0.302041	0.254705	0.519311	1.48144	0.632328	0.358846	0.333815	0.537041	1.49603	0.6224	0.53287	2.06684	0.530782	0.439874	3.9538	0.450857
INJ60	Graciliella	metohijensis	20150806.txt	0.403451	0.368413	0.26954	0.559853	0.34655	1.1361	1.20484	1.4609	1.28075	1.14664	0.896313	1.02308	0.874062	1.22721	3.25865	3.69426	5.25465	0.743318	0.37454	0.31672	0.185371	0.536386	1.18491	0.530628	0.312184	0.24301	0.52508	1.49134	0.648286	0.383966	0.289672	0.55169	1.50425	0.641804	0.529195	2.06094	0.540274	0.452086	3.87574	0.458916
INJ60	Graciliella	metohijensis	20150807.txt	0.404191	0.349376	0.257229	0.546729	0.347076	1.12743	1.1955	1.46894	1.27878	1.1344	0.912408	1.01463	0.877782	1.2286	3.23838	3.699	5.19244	0.756369	0.361243	0.340599	0.186055	0.523785	1.20409	0.513217	0.333998	0.242373	0.522511	1.5219	0.656403	0.365446	0.31535	0.53252	1.47615	0.607906	0.534818	2.06283	0.549755	0.461028	3.97773	0.440312
INJ61	Graciliella	metohijensis	20150804.txt	0.443607	0.356517	0.288119	0.566308	0.366701	1.18727	1.18403	1.43798	1.25452	1.17581	0.881205	0.954229	0.873367	1.21723	3.31648	3.78131	5.32002	0.783122	0.413295	0.297128	0.22058	0.531507	1.21604	0.508276	0.337595	0.241835	0.485438	1.52002	0.649563	0.40624	0.338477	0.487556	1.53223	0.674793	0.540799	2.14158	0.561578	0.467387	3.89866	0.460507
INJ61	Graciliella	metohijensis	20150805.txt	0.433543	0.36668	0.265221	0.555337	0.357553	1.1904	1.17904	1.44384	1.2569	1.16661	0.877436	0.963567	0.859064	1.22659	3.30966	3.75588	5.35709	0.77709	0.41379	0.303149	0.245886	0.502469	1.21754	0.513023	0.344459	0.2508	0.479234	1.51882	0.667825	0.375286	0.340377	0.514488	1.52677	0.669722	0.528095	2.138	0.548833	0.479223	3.97067	0.475483
INJ61	Graciliella	metohijensis	20150806.txt	0.443588	0.358117	0.269777	0.56472	0.360409	1.21154	1.18286	1.45089	1.25967	1.1618	0.874072	1.00483	0.822937	1.23627	3.32394	3.79023	5.35261	0.783299	0.412408	0.310303	0.228763	0.502055	1.18132	0.546257	0.309744	0.25378	0.493583	1.51926	0.644956	0.415827	0.308748	0.517123	1.53146	0.687272	0.533465	2.14488	0.539154	0.470237	3.96461	0.473769
INJ62	Graciliella	metohijensis	20150806.txt	0.404987	0.359733	0.290672	0.574347	0.354609	1.13809	1.20086	1.48496	1.31768	1.16185	0.906003	1.01004	0.881916	1.24771	3.30425	3.76666	5.26972	0.734381	0.448004	0.311102	0.199098	0.548788	1.21114	0.513773	0.342654	0.2388	0.534397	1.50481	0.654026	0.396428	0.333899	0.510721	1.54889	0.618063	0.536293	2.06845	0.529509	0.451776	3.8178	0.423107
INJ62	Graciliella	metohijensis	20150807.txt	0.414492	0.362245	0.248504	0.582475	0.360491	1.14289	1.19956	1.49068	1.30931	1.1301	0.943192	1.04968	0.831439	1.25345	3.30106	3.76008	5.27561	0.737359	0.411376	0.341938	0.199657	0.547194	1.18881	0.522013	0.337576	0.249705	0.523944	1.48476	0.65464	0.408756	0.324565	0.511994	1.54897	0.661437	0.544634	2.06999	0.528987	0.446874	3.83173	0.430843
INJ62	Graciliella	metohijensis	20150810.txt	0.417346	0.342804	0.288301	0.581294	0.341488	1.1401	1.21286	1.48797	1.31351	1.12918	0.930205	1.031	0.882996	1.251	3.28158	3.7313	5.23376	0.777422	0.402065	0.312278	0.214435	0.535778	1.21436	0.534958	0.331932	0.253653	0.51466	1.50966	0.659888	0.377259	0.347025	0.506809	1.54865	0.67861	0.551519	2.08398	0.519292	0.445956	3.83221	0.427412
INJ63	Graciliella	metohijensis	20150806.txt	0.45101	0.36362	0.264776	0.556408	0.354912	1.14749	1.17769	1.45672	1.25855	1.11181	0.918554	1.0305	0.842045	1.21721	3.30865	3.8104	5.41065	0.801686	0.423504	0.306408	0.218995	0.556286	1.20799	0.532064	0.339963	0.206796	0.570617	1.54637	0.632168	0.366442	0.324656	0.53843	1.57118	0.671729	0.548626	2.15495	0.556736	0.48541	3.98558	0.436337
INJ63	Graciliella	metohijensis	20150807.txt	0.456904	0.353893	0.264726	0.557387	0.342266	1.1389	1.17218	1.4539	1.24502	1.14532	0.899583	1.02074	0.830347	1.23234	3.3178	3.80422	5.42288	0.825194	0.400235	0.318007	0.208425	0.55399	1.20774	0.519972	0.336815	0.229524	0.55187	1.51938	0.642388	0.380817	0.2958	0.547076	1.53008	0.630293	0.537278	2.14542	0.56614	0.490337	4.01676	0.456599
INJ63	Graciliella	metohijensis	20150810.txt	0.423133	0.361426	0.253306	0.554311	0.353609	1.14298	1.17616	1.46576	1.25002	1.12672	0.909242	1.02617	0.825817	1.23692	3.32163	3.77634	5.42734	0.813494	0.424405	0.287762	0.218377	0.553348	1.21197	0.510322	0.351091	0.226565	0.550854	1.53956	0.645481	0.368918	0.310905	0.535184	1.56992	0.6614	0.533864	2.15531	0.54403	0.481869	4.01303	0.480432
INJ64	Graciliella	metohijensis	20150806.txt	0.428348	0.360103	0.265852	0.580417	0.374751	1.1919	1.17299	1.47258	1.31404	1.15891	0.977601	1.02646	0.896952	1.26788	3.39415	3.86504	5.46714	0.811273	0.400889	0.293573	0.190146	0.561693	1.2156	0.517038	0.329086	0.237281	0.56497	1.55528	0.643826	0.415805	0.287879	0.573939	1.58515	0.661998	0.517685	2.11538	0.52369	0.432986	3.98933	0.420351
INJ64	Graciliella	metohijensis	20150807.txt	0.461891	0.354614	0.275206	0.585654	0.362828	1.1841	1.19906	1.47707	1.30551	1.23706	0.896322	1.02687	0.904401	1.25949	3.38832	3.84608	5.52268	0.805267	0.381703	0.311672	0.192913	0.560649	1.23697	0.506209	0.339242	0.232473	0.555258	1.54779	0.654539	0.39238	0.322488	0.538981	1.58479	0.607442	0.535338	2.11331	0.542114	0.446089	3.97981	0.483656
INJ64	Graciliella	metohijensis	20150810.txt	0.408878	0.358072	0.291883	0.590314	0.358086	1.19809	1.19137	1.48468	1.31034	1.18234	0.946659	1.02786	0.895214	1.26283	3.42346	3.83224	5.43475	0.792202	0.406104	0.291277	0.216008	0.553406	1.24048	0.507393	0.337417	0.24493	0.548481	1.58261	0.655489	0.399786	0.292662	0.577075	1.57758	0.643791	0.535879	2.1154	0.525387	0.446306	3.96379	0.481296
INJ65	Graciliella	metohijensis	20150806.txt	0.420824	0.342025	0.264212	0.553088	0.363644	1.12565	1.12986	1.37821	1.19259	1.1191	0.862191	1.00497	0.82946	1.18604	3.26219	3.65247	5.1575	0.730521	0.362608	0.308939	0.203896	0.51379	1.14752	0.499811	0.276403	0.234958	0.54427	1.41347	0.60886	0.371891	0.27562	0.583875	1.488	0.64428	0.520943	2.01833	0.521694	0.44408	3.90521	0.424452
INJ65	Graciliella	metohijensis	20150807.txt	0.436681	0.344987	0.254384	0.561625	0.36202	1.15775	1.14403	1.37089	1.17674	1.10108	0.861736	0.991723	0.828221	1.17771	3.2553	3.66124	5.15551	0.730375	0.381199	0.303566	0.203369	0.499273	1.16831	0.4909	0.30906	0.232684	0.513614	1.43533	0.620184	0.358689	0.25878	0.560642	1.48587	0.650293	0.520871	2.03068	0.531562	0.453795	3.91357	0.412772
INJ65	Graciliella	metohijensis	20150810.txt	0.423669	0.345315	0.248933	0.5595	0.376019	1.12657	1.11541	1.37863	1.19139	1.11204	0.871349	0.992255	0.825792	1.20635	3.25225	3.62165	5.14333	0.748894	0.405695	0.270385	0.19858	0.50556	1.17222	0.480165	0.327294	0.219432	0.534889	1.4342	0.599005	0.37575	0.265967	0.578597	1.48435	0.64027	0.521614	2.04123	0.511424	0.439656	3.94246	0.418986
INJ66	Graciliella	metohijensis	20150806.txt	0.409878	0.364628	0.276378	0.567052	0.357939	1.19805	1.16693	1.44716	1.25778	1.14875	0.893432	0.953693	0.851209	1.21099	3.24575	3.75373	5.35608	0.795355	0.390432	0.278197	0.212912	0.531862	1.26274	0.499306	0.292719	0.212275	0.56616	1.55369	0.618707	0.368973	0.288525	0.549597	1.50988	0.656347	0.537324	2.10153	0.551065	0.482536	3.79963	0.391596
INJ66	Graciliella	metohijensis	20150807.txt	0.401711	0.343442	0.277967	0.571656	0.364227	1.18686	1.1757	1.44221	1.24481	1.14481	0.886323	0.995729	0.854458	1.20094	3.24593	3.75249	5.35562	0.797758	0.384572	0.276318	0.213994	0.533211	1.2847	0.488599	0.303694	0.191721	0.55927	1.5481	0.64332	0.388108	0.24818	0.547782	1.5273	0.654209	0.525794	2.09679	0.561814	0.484272	3.88263	0.378911
INJ66	Graciliella	metohijensis	20150810.txt	0.399651	0.348971	0.282075	0.572314	0.353938	1.18683	1.18232	1.45189	1.25746	1.13185	0.897044	0.975105	0.862786	1.20027	3.23979	3.74724	5.35387	0.789447	0.405508	0.271253	0.211863	0.523384	1.27022	0.502974	0.272841	0.223977	0.564735	1.58844	0.611282	0.3687	0.268306	0.546263	1.50942	0.659267	0.538651	2.09161	0.540663	0.474156	3.8733	0.409208
INJ67	Graciliella	metohijensis	20150806.txt	0.423828	0.399555	0.267458	0.582217	0.374593	1.21637	1.17281	1.48441	1.30924	1.15291	0.951489	1.01411	0.861381	1.29133	3.3629	3.8051	5.47794	0.823426	0.41402	0.33516	0.205159	0.557305	1.3037	0.557929	0.333019	0.258904	0.518223	1.63786	0.685194	0.393418	0.333283	0.549954	1.56137	0.672885	0.530739	2.12354	0.535906	0.465193	4.04268	0.399846
INJ67	Graciliella	metohijensis	20150807.txt	0.426203	0.400724	0.247154	0.571813	0.381881	1.19418	1.20984	1.47281	1.31893	1.20521	0.863708	0.990481	0.89232	1.27498	3.34236	3.78833	5.4908	0.822377	0.425594	0.329348	0.209118	0.541973	1.29431	0.569518	0.330657	0.265688	0.508379	1.61215	0.719783	0.38325	0.323966	0.560008	1.5553	0.669979	0.535045	2.11923	0.554549	0.477686	4.05178	0.412029
INJ67	Graciliella	metohijensis	20150810.txt	0.440462	0.384682	0.278458	0.580427	0.369043	1.19876	1.21873	1.47991	1.30057	1.19408	0.879058	1.02955	0.893772	1.27042	3.35874	3.77537	5.47532	0.836497	0.42065	0.30993	0.22619	0.527972	1.2737	0.593944	0.334072	0.2636	0.491443	1.64977	0.691133	0.385599	0.328048	0.564667	1.54576	0.677578	0.542304	2.11449	0.527489	0.470689	4.10173	0.406651
INJ68	Graciliella	metohijensis	20150806.txt	0.417194	0.356897	0.249954	0.554864	0.370145	1.18911	1.21768	1.46415	1.27735	1.1631	0.918271	0.988777	0.871448	1.27464	3.3959	3.88605	5.50294	0.801595	0.399718	0.303882	0.219088	0.537996	1.24164	0.523445	0.33207	0.243756	0.538572	1.56347	0.651516	0.399989	0.304765	0.572634	1.5572	0.696548	0.567386	2.12557	0.547597	0.458852	4.06426	0.419275
INJ68	Graciliella	metohijensis	20150807.txt	0.416088	0.349257	0.260224	0.534486	0.34949	1.19758	1.21335	1.46239	1.2709	1.17439	0.905913	0.982705	0.86532	1.27978	3.39518	3.83711	5.43716	0.790298	0.410849	0.299268	0.213637	0.550138	1.27798	0.519767	0.321821	0.229123	0.543484	1.57137	0.660208	0.386713	0.323329	0.542475	1.57818	0.696391	0.538592	2.14152	0.558503	0.463262	4.05044	0.476387
INJ68	Graciliella	metohijensis	20150810.txt	0.46464	0.3511	0.25788	0.537807	0.358224	1.19306	1.1977	1.46696	1.28352	1.15228	0.909541	1.02632	0.84099	1.26573	3.39927	3.8664	5.49031	0.789524	0.423978	0.290357	0.212575	0.536374	1.26163	0.526755	0.315839	0.240695	0.535815	1.5584	0.656073	0.396592	0.302566	0.544867	1.5702	0.682368	0.535866	2.13031	0.539402	0.460076	4.08369	0.435832
INJ69	Graciliella	ozimeci	20150807.txt	0.353551	0.324057	0.241961	0.462933	0.374418	1.05304	0.956829	1.2782	1.1023	1.03206	0.89879	0.903804	0.766439	1.06632	3.21645	3.51892	5.10424	0.687682	0.3566	0.287757	0.197791	0.466683	1.11069	0.502061	0.279319	0.222209	0.461193	1.45348	0.546783	0.376786	0.283718	0.467659	1.4086	0.586133	0.472031	1.86801	0.478364	0.44954	3.80547	0.36851
INJ69	Graciliella	ozimeci	20150810.txt	0.352422	0.331875	0.235982	0.472881	0.368772	1.05971	0.948342	1.27418	1.11409	1.04136	0.906547	0.905724	0.76646	1.06602	3.20604	3.53599	5.14045	0.707565	0.354733	0.273483	0.204421	0.473491	1.12745	0.466504	0.286285	0.23249	0.461817	1.44581	0.557143	0.371647	0.269883	0.467878	1.4311	0.586293	0.462294	1.87345	0.492545	0.47272	3.82303	0.370568
INJ69	Graciliella	ozimeci	20150811.txt	0.35023	0.321115	0.243215	0.467245	0.374126	1.05597	0.947501	1.29028	1.11173	1.03396	0.920667	0.884994	0.775602	1.08294	3.1948	3.46374	5.20004	0.697749	0.371615	0.269625	0.208837	0.47037	1.12041	0.493259	0.286868	0.218132	0.454226	1.4021	0.552733	0.369311	0.284795	0.466818	1.44563	0.578464	0.478492	1.8748	0.481601	0.461156	3.81725	0.400523
INJ70	Graciliella	ozimeci	20150807.txt	0.279682	0.334836	0.263135	0.488034	0.343657	1.07193	0.960611	1.27461	1.10541	1.04557	0.887347	0.888905	0.760396	1.03816	2.92491	3.29377	4.83908	0.714565	0.330004	0.262305	0.188807	0.474129	1.12101	0.417997	0.319131	0.223991	0.418914	1.39909	0.52036	0.350559	0.267617	0.498093	1.38433	0.531286	0.504134	1.82419	0.545949	0.476214	3.55682	0.344619
INJ70	Graciliella	ozimeci	20150810.txt	0.277994	0.340049	0.256237	0.49888	0.343261	1.05984	0.961013	1.30892	1.07063	1.0474	0.866375	0.902985	0.764728	1.02169	2.97186	3.315	4.82053	0.711958	0.30186	0.273587	0.214789	0.454367	1.12984	0.414851	0.309992	0.21237	0.422222	1.39304	0.541965	0.337924	0.269975	0.479683	1.40135	0.565269	0.500011	1.82178	0.50551	0.465925	3.55731	0.345973
INJ70	Graciliella	ozimeci	20150811.txt	0.291612	0.338975	0.254896	0.501745	0.354486	1.07993	0.960134	1.29947	1.07594	1.06178	0.881352	0.881344	0.776254	1.01612	2.95533	3.30939	4.82522	0.687997	0.315054	0.279574	0.202135	0.463683	1.14199	0.429662	0.293991	0.212879	0.412493	1.40777	0.558479	0.32521	0.265397	0.46455	1.39717	0.576292	0.500169	1.82198	0.526347	0.481226	3.55513	0.384025
INJ89	Graciliella	metohijensis	20150903(2).txt	0.397432	0.349898	0.241741	0.546194	0.348033	1.05489	1.15544	1.38978	1.17353	1.18649	0.862911	1.03104	0.798308	1.22494	3.09687	3.54785	5.06144	0.719075	0.341631	0.279292	0.217506	0.522405	1.15936	0.483113	0.328494	0.234301	0.554391	1.45417	0.621708	0.398641	0.300033	0.558882	1.36669	0.642577	0.49699	2.03892	0.493224	0.45476	3.85564	0.523526
INJ89	Graciliella	metohijensis	20150903(3).txt	0.4072	0.353787	0.210415	0.508596	0.342508	1.02371	1.17139	1.38607	1.18791	1.15473	0.875765	1.04922	0.836585	1.18759	3.09199	3.56938	5.07021	0.725417	0.33287	0.271854	0.218098	0.524799	1.1292	0.501875	0.316001	0.216967	0.576252	1.44492	0.579988	0.395703	0.325287	0.556729	1.38453	0.637592	0.507473	2.0481	0.550809	0.467901	3.87718	0.445795
INJ89	Graciliella	metohijensis	20150903.txt	0.398604	0.345304	0.236308	0.533976	0.336288	1.04639	1.18437	1.38903	1.16778	1.16563	0.900805	1.00871	0.853902	1.20648	3.08988	3.5381	5.06648	0.702159	0.33112	0.288474	0.216822	0.545993	1.16147	0.491494	0.306388	0.237519	0.567712	1.48784	0.59832	0.382422	0.309094	0.550137	1.39149	0.647441	0.52525	2.04061	0.526018	0.461881	3.82542	0.474653
INJ90	Graciliella	metohijensis	20150904(2).txt	0.471804	0.371438	0.286632	0.569281	0.397864	1.22281	1.21965	1.47026	1.30424	1.16235	0.98278	1.03809	0.863357	1.22545	3.24561	3.7898	5.3382	0.828252	0.366342	0.291118	0.215482	0.599754	1.17457	0.482397	0.335658	0.255343	0.536591	1.52372	0.633676	0.373498	0.293798	0.564948	1.55886	0.639726	0.50477	2.145	0.550995	0.48347	4.17041	0.515409
INJ90	Graciliella	metohijensis	20150904(3).txt	0.484068	0.366644	0.289286	0.557295	0.402063	1.22457	1.20504	1.47687	1.32025	1.1567	0.979106	1.00391	0.893405	1.22021	3.35611	3.72076	5.37541	0.759419	0.360613	0.297863	0.225247	0.5977	1.1779	0.498175	0.322198	0.233346	0.540684	1.49447	0.659174	0.376035	0.286474	0.57068	1.54634	0.661046	0.508704	2.1527	0.536163	0.469234	4.1297	0.517828
INJ90	Graciliella	metohijensis	20150904.txt	0.45916	0.353769	0.289904	0.56917	0.39567	1.21202	1.23011	1.48129	1.30758	1.15877	0.974523	1.0328	0.891958	1.22934	3.32747	3.79774	5.36242	0.75273	0.371436	0.287378	0.221659	0.600407	1.15967	0.494387	0.328177	0.226897	0.550809	1.4939	0.647857	0.359088	0.298269	0.569588	1.55059	0.66356	0.509146	2.14062	0.551373	0.47539	4.09368	0.474349
INJ95	Graciliella	lahneri	20150907(2).txt	0.389304	0.373738	0.267946	0.513937	0.344729	1.07857	1.0905	1.33328	1.15178	1.10078	0.873593	1.0002	0.779214	1.10002	2.98555	3.28979	4.89077	0.723819	0.334235	0.299916	0.21722	0.494487	1.10719	0.465475	0.328222	0.222396	0.51071	1.35665	0.583726	0.391347	0.304887	0.491648	1.47922	0.644601	0.484182	2.00392	0.456251	0.421128	3.76027	0.441893
INJ95	Graciliella	lahneri	20150907.txt	0.390556	0.361175	0.271574	0.522259	0.341886	1.08539	1.08403	1.34381	1.14345	1.09679	0.866624	1.00234	0.781191	1.09702	3.00396	3.30657	4.89858	0.70222	0.337835	0.293396	0.219781	0.496458	1.11947	0.469047	0.321397	0.223682	0.519477	1.37224	0.563263	0.387024	0.318883	0.498817	1.49084	0.635244	0.474006	2.00273	0.478865	0.439483	3.7645	0.525019
INJ95	Graciliella	lahneri	20150923.txt	0.38466	0.341471	0.281684	0.501772	0.343974	1.09541	1.08094	1.33417	1.15172	1.08868	0.889149	0.998685	0.785882	1.09601	2.98611	3.32209	4.89104	0.714697	0.356112	0.286831	0.223215	0.486206	1.09452	0.465356	0.333102	0.226007	0.509439	1.35993	0.596189	0.384914	0.29846	0.498957	1.49856	0.630843	0.490413	1.99907	0.486483	0.449658	3.75467	0.433631
INJ96	Graciliella	apfelbecki	20150907(2).txt	0.382162	0.354186	0.227227	0.521473	0.374418	1.15507	1.05411	1.41881	1.24028	1.1643	0.986087	1.0013	0.834492	1.22152	3.06277	3.40456	4.79777	0.724543	0.315355	0.290501	0.198593	0.494868	1.11695	0.464158	0.29982	0.227727	0.526471	1.41802	0.570426	0.406193	0.287026	0.558382	1.49937	0.628719	0.49473	2.0013	0.504614	0.504004	3.84864	0.431315
INJ96	Graciliella	apfelbecki	20150907.txt	0.374172	0.355554	0.237817	0.521052	0.372413	1.1532	1.07264	1.41235	1.23961	1.16006	0.994501	0.992789	0.863128	1.20233	3.06254	3.46217	4.76708	0.705947	0.360591	0.267655	0.218166	0.484569	1.11099	0.481264	0.294476	0.234973	0.518104	1.43189	0.565855	0.384255	0.297735	0.548344	1.48529	0.605626	0.508693	2.02584	0.528692	0.514494	3.87766	0.433726
INJ96	Graciliella	apfelbecki	20150923.txt	0.38954	0.351585	0.238667	0.523142	0.363331	1.15543	1.06222	1.41233	1.24362	1.17874	0.980764	1.00869	0.856529	1.21005	3.10281	3.44834	4.79725	0.710181	0.323868	0.291299	0.1952	0.492138	1.10136	0.485453	0.296546	0.233239	0.521095	1.4442	0.563462	0.377892	0.309299	0.530662	1.47557	0.594466	0.526795	1.99535	0.489434	0.500809	3.84506	0.409905
JC10	Graciliella	apfelbecki	20150915(2).txt	0.385888	0.361456	0.242141	0.520129	0.389579	1.16206	1.12166	1.47294	1.2389	1.09607	0.87652	0.97638	0.833056	1.27821	3.37403	3.69281	5.38122	0.685121	0.365355	0.270007	0.207119	0.541424	1.07978	0.471262	0.319785	0.238769	0.525384	1.38324	0.594316	0.37375	0.2976	0.542124	1.52903	0.578682	0.502518	2.04778	0.488233	0.486008	4.04619	0.42997
JC10	Graciliella	apfelbecki	20150915(3).txt	0.374371	0.364875	0.240521	0.526728	0.380711	1.17233	1.12853	1.45787	1.21716	1.16133	0.910435	0.966208	0.798993	1.27451	3.35757	3.74228	5.37315	0.727482	0.330391	0.279843	0.210197	0.534643	1.07793	0.4612	0.370517	0.245149	0.505208	1.36156	0.610236	0.355108	0.296908	0.53058	1.52075	0.57678	0.529569	2.05296	0.506424	0.492596	4.04825	0.413018
JC10	Graciliella	apfelbecki	20150915.txt	0.369712	0.344609	0.247821	0.537832	0.383865	1.17088	1.10795	1.46787	1.20931	1.11662	0.961663	0.95238	0.812505	1.26872	3.36328	3.74893	5.34119	0.712728	0.340298	0.291799	0.200104	0.540418	1.0708	0.47581	0.307418	0.249488	0.520781	1.40749	0.605242	0.36395	0.287316	0.501521	1.527	0.563798	0.51601	2.05614	0.50622	0.487505	4.04812	0.431966
JC12	Graciliella	apfelbecki	20150915(2).txt	0.377457	0.35616	0.247925	0.608861	0.369661	1.24054	1.1119	1.53394	1.2194	1.20986	0.966904	1.04396	0.832896	1.21356	3.63507	3.90678	5.68778	0.794552	0.377148	0.297078	0.196756	0.561814	1.22571	0.541675	0.356494	0.272062	0.551433	1.59245	0.678082	0.428719	0.326625	0.557879	1.5776	0.62741	0.534569	2.23616	0.553835	0.561359	4.3584	0.457676
JC12	Graciliella	apfelbecki	20150915(3).txt	0.391572	0.357619	0.25343	0.60566	0.374331	1.23178	1.13617	1.50767	1.25574	1.19142	0.962129	1.04923	0.833913	1.20622	3.58381	3.94229	5.68818	0.782069	0.355602	0.297382	0.236173	0.554371	1.25978	0.503721	0.358366	0.253418	0.585301	1.59856	0.661922	0.43037	0.339235	0.586733	1.57511	0.639578	0.537732	2.22212	0.546571	0.572248	4.30635	0.527266
JC12	Graciliella	apfelbecki	20150915.txt	0.431021	0.344716	0.25473	0.581254	0.390636	1.21487	1.1398	1.50936	1.24665	1.19968	0.942581	1.04387	0.845756	1.20143	3.57264	3.92345	5.66727	0.711161	0.412465	0.320638	0.197278	0.558056	1.24691	0.531014	0.351144	0.250435	0.571913	1.59545	0.667883	0.44253	0.302623	0.5602	1.57027	0.61194	0.552969	2.23443	0.552142	0.557723	4.34967	0.477087
JC14	Graciliella	apfelbecki	20150916(2).txt	0.342379	0.316885	0.279478	0.521144	0.358909	1.08283	1.06002	1.42328	1.20949	1.12128	0.884251	0.960402	0.829074	1.14034	3.15159	3.49447	5.03602	0.642372	0.351798	0.253725	0.221884	0.51955	1.04759	0.511443	0.296154	0.223323	0.50086	1.37252	0.596634	0.388673	0.299468	0.493013	1.41957	0.591133	0.484005	1.95656	0.49062	0.463513	3.81311	0.407123
JC14	Graciliella	apfelbecki	20150916(3).txt	0.341942	0.332198	0.269371	0.517589	0.359856	1.0846	1.04184	1.42435	1.20017	1.13201	0.883567	0.983772	0.798536	1.15094	3.17131	3.4813	5.04076	0.62929	0.365061	0.27082	0.205531	0.492901	1.1377	0.428978	0.286932	0.225079	0.506921	1.37295	0.606106	0.39085	0.284807	0.50713	1.3948	0.544861	0.507584	1.95885	0.49558	0.469883	3.83223	0.408251
JC14	Graciliella	apfelbecki	20150916.txt	0.327845	0.313778	0.281486	0.504149	0.370224	1.08434	1.03487	1.42557	1.20572	1.12923	0.881432	0.97601	0.803918	1.14902	3.13482	3.50799	5.04017	0.672588	0.31279	0.292314	0.214656	0.443017	1.02706	0.508154	0.29674	0.220045	0.509887	1.38693	0.592082	0.379481	0.304949	0.49548	1.41131	0.568152	0.489899	1.96451	0.476704	0.467336	3.82674	0.420391
JC15	Graciliella	apfelbecki	20150916(2).txt	0.358838	0.335399	0.278772	0.487136	0.353898	1.02091	0.978907	1.29592	1.09118	1.11576	0.86365	0.986193	0.810861	1.21565	2.9707	3.30388	4.93837	0.648004	0.352511	0.28138	0.222376	0.471844	1.04635	0.467504	0.324044	0.1916	0.481002	1.35163	0.5935	0.366774	0.293665	0.512759	1.37977	0.545374	0.464297	1.8496	0.483967	0.439934	3.69742	0.356878
JC15	Graciliella	apfelbecki	20150916(3).txt	0.377514	0.334939	0.270332	0.491263	0.353541	1.01859	0.98615	1.28459	1.09783	1.10482	0.87346	0.986083	0.807062	1.21281	2.97421	3.29334	4.93668	0.676065	0.347038	0.289686	0.19891	0.474879	1.05819	0.470746	0.311077	0.202901	0.473404	1.37178	0.569393	0.365451	0.304508	0.517918	1.37395	0.53979	0.470053	1.85757	0.480366	0.427474	3.70036	0.378424
JC15	Graciliella	apfelbecki	20150916.txt	0.361658	0.364651	0.247963	0.477323	0.360945	1.00919	0.981969	1.28755	1.08482	1.11652	0.858603	0.982836	0.811052	1.20367	3.01167	3.30532	4.94628	0.655505	0.351498	0.271149	0.213732	0.480156	1.07189	0.469365	0.315845	0.184315	0.490326	1.32634	0.605502	0.371645	0.283909	0.508605	1.38029	0.550559	0.472693	1.87259	0.477777	0.430842	3.69717	0.374935
JC16	Graciliella	apfelbecki	20150916(2).txt	0.38773	0.36542	0.233173	0.509897	0.37742	1.14801	1.00963	1.39813	1.18815	1.14695	0.897194	0.9683	0.824312	1.24012	3.22014	3.5806	5.25358	0.715649	0.369484	0.27136	0.221888	0.49063	1.1732	0.498321	0.298327	0.221157	0.473997	1.5285	0.618412	0.391287	0.305037	0.506047	1.43028	0.595637	0.495134	1.93444	0.527344	0.487	3.92676	0.40448
JC16	Graciliella	apfelbecki	20150916.txt	0.384608	0.357728	0.241007	0.521592	0.367199	1.14959	1.01425	1.40395	1.18494	1.15342	0.893834	0.970926	0.816571	1.23785	3.23954	3.58687	5.27009	0.709357	0.391704	0.266752	0.209531	0.497348	1.19007	0.483521	0.30448	0.222967	0.48897	1.52985	0.649092	0.365052	0.344993	0.489499	1.44287	0.550379	0.487172	1.94091	0.52457	0.478758	3.95037	0.374879
JC16	Graciliella	apfelbecki	20150917.txt	0.376917	0.371574	0.232401	0.503369	0.365177	1.14713	1.0154	1.40213	1.18333	1.15246	0.891507	0.964948	0.822873	1.23673	3.25586	3.58144	5.22185	0.751343	0.348144	0.266194	0.210412	0.494194	1.19096	0.48224	0.306827	0.224696	0.487018	1.51078	0.660628	0.390675	0.321186	0.487477	1.4363	0.584825	0.480245	1.93636	0.518238	0.476952	3.95081	0.369534
JC17	Graciliella	apfelbecki	20150917(2).txt	0.450575	0.37281	0.265772	0.585863	0.402617	1.25507	1.20572	1.51634	1.29554	1.20112	1.01748	1.06935	0.904798	1.40961	3.51507	4.00235	5.77154	0.80746	0.387347	0.296708	0.210398	0.551041	1.26262	0.516924	0.328299	0.233785	0.549142	1.62729	0.676609	0.430569	0.311306	0.544623	1.53352	0.595002	0.489657	2.1786	0.484621	0.506992	4.15343	0.486239
JC17	Graciliella	apfelbecki	20150917(3).txt	0.462313	0.361498	0.268372	0.580141	0.404646	1.25788	1.20262	1.51381	1.29473	1.19349	1.02425	1.0732	0.896779	1.42242	3.51957	3.97592	5.78614	0.785014	0.372065	0.2946	0.22446	0.5453	1.26698	0.501982	0.333574	0.255621	0.52342	1.63501	0.699954	0.418102	0.31106	0.544644	1.59493	0.588749	0.490885	2.16913	0.488036	0.511108	4.16906	0.456537
JC17	Graciliella	apfelbecki	20150917.txt	0.445651	0.354916	0.271845	0.581628	0.406184	1.24836	1.20435	1.51463	1.29786	1.1933	1.01878	1.07744	0.896657	1.42099	3.48857	3.98021	5.84256	0.79981	0.371389	0.299062	0.217115	0.556749	1.24673	0.5067	0.350218	0.231421	0.580761	1.60127	0.685814	0.430529	0.306894	0.534558	1.57582	0.588002	0.484895	2.17093	0.49132	0.514943	4.16758	0.448631
JC9	Graciliella	apfelbecki	20150914(2).txt	0.453148	0.343459	0.291945	0.545791	0.365614	1.11746	1.17596	1.47224	1.24245	1.17627	0.969484	0.970212	0.843341	1.32139	3.2584	3.68131	5.3984	0.756603	0.348137	0.276612	0.216008	0.539242	1.13786	0.458714	0.343182	0.241289	0.526145	1.42551	0.629754	0.41344	0.281033	0.560663	1.54262	0.605919	0.505342	2.11733	0.557575	0.526813	3.97586	0.49656
JC9	Graciliella	apfelbecki	20150914.txt	0.458263	0.35194	0.305117	0.539538	0.376915	1.10983	1.13992	1.49772	1.26419	1.17348	0.935749	0.985118	0.867095	1.32798	3.26206	3.6442	5.40655	0.771004	0.317674	0.293893	0.210218	0.53869	1.16173	0.462063	0.361793	0.213677	0.49879	1.41371	0.590795	0.439504	0.314339	0.50921	1.5197	0.657867	0.50921	2.14485	0.53088	0.513564	4.01193	0.429898
JC9	Graciliella	apfelbecki	20150915.txt	0.457297	0.342633	0.278767	0.548615	0.390853	1.11952	1.17599	1.4781	1.24505	1.17743	0.945664	0.995579	0.882749	1.29786	3.28924	3.65996	5.36979	0.746397	0.347923	0.275122	0.210043	0.545781	1.17343	0.445292	0.365373	0.231735	0.530387	1.44428	0.59887	0.42263	0.307168	0.528605	1.53951	0.584601	0.506598	2.13567	0.54458	0.524367	4.00579	0.397593
MP1	Graciliella	apfelbecki	20150803.txt	0.388532	0.305756	0.290986	0.582784	0.386157	1.12406	1.08495	1.54488	1.25484	1.21095	0.9406	1.00192	0.787441	1.2313	3.36825	3.76935	5.48815	0.771915	0.343215	0.285888	0.209399	0.498664	1.23607	0.437436	0.31885	0.206354	0.473523	1.56277	0.613402	0.34928	0.288428	0.453449	1.50761	0.663377	0.49453	2.11388	0.522133	0.482009	3.90564	0.478773
MP1	Graciliella	apfelbecki	20150804.txt	0.420623	0.357226	0.288142	0.578942	0.3944	1.10429	1.09834	1.54505	1.26858	1.20952	0.935848	0.995659	0.788968	1.20313	3.38585	3.77559	5.51519	0.762854	0.340409	0.289361	0.196981	0.515418	1.26432	0.401245	0.322481	0.249527	0.436507	1.54557	0.584111	0.411737	0.265174	0.490876	1.5141	0.659776	0.505902	2.11239	0.528676	0.494917	3.93759	0.471702
MP1	Graciliella	apfelbecki	20150805.txt	0.420542	0.344805	0.273547	0.572465	0.397382	1.13274	1.07287	1.54492	1.25301	1.21132	0.942476	0.983243	0.797372	1.20677	3.39352	3.7437	5.51563	0.725798	0.35645	0.271846	0.212641	0.511434	1.24185	0.392175	0.374204	0.182173	0.511552	1.53438	0.613227	0.381451	0.272155	0.479993	1.49164	0.633671	0.507273	2.12015	0.521827	0.491511	3.94573	0.52094
MP2	Graciliella	apfelbecki	20150804.txt	0.409704	0.382141	0.28649	0.553262	0.393396	1.23609	1.1881	1.49665	1.28107	1.13633	0.983077	0.982624	0.840823	1.20674	3.52722	3.92453	5.6581	0.789315	0.372031	0.304438	0.209183	0.560473	1.22843	0.484324	0.339649	0.236532	0.538887	1.56449	0.67376	0.332557	0.329998	0.563233	1.53952	0.652151	0.515785	2.18541	0.552735	0.522931	4.13348	0.499123
MP2	Graciliella	apfelbecki	20150805.txt	0.395871	0.391951	0.289601	0.555357	0.402748	1.22726	1.18786	1.47843	1.28473	1.14276	0.958948	1.01535	0.819912	1.20726	3.44803	3.98472	5.63218	0.749632	0.38327	0.310188	0.176155	0.568442	1.19753	0.498366	0.330386	0.227799	0.546548	1.57222	0.630946	0.373277	0.335665	0.527249	1.53983	0.649431	0.530537	2.1723	0.551653	0.51468	4.17539	0.493595
MP2	Graciliella	apfelbecki	20150806.txt	0.393759	0.379182	0.296814	0.542237	0.394427	1.22646	1.18872	1.46219	1.30238	1.12837	0.984436	0.996896	0.823905	1.21803	3.52173	3.90578	5.64199	0.773201	0.360076	0.32928	0.189352	0.567626	1.21871	0.500156	0.343932	0.217719	0.546268	1.56563	0.607225	0.411951	0.30627	0.544996	1.53423	0.650406	0.530125	2.18398	0.55164	0.516328	4.17225	0.45842
MP5	Graciliella	apfelbecki	20150907(2).txt	0.394664	0.352003	0.241156	0.573771	0.344262	1.15204	1.2072	1.42688	1.24155	1.13982	0.921073	1.01307	0.834372	1.24824	3.23143	3.7166	5.34426	0.762445	0.352703	0.288643	0.216131	0.528451	1.15719	0.489367	0.328637	0.222395	0.541737	1.48889	0.58583	0.399287	0.29202	0.539444	1.47654	0.645828	0.545373	2.0252	0.529592	0.447419	3.91222	0.457534
MP5	Graciliella	apfelbecki	20150907.txt	0.392253	0.330442	0.263507	0.583367	0.343807	1.15441	1.19568	1.4327	1.24168	1.13731	0.912139	1.02013	0.878115	1.21426	3.22084	3.69078	5.32668	0.764172	0.369362	0.280433	0.236487	0.5059	1.1447	0.488942	0.318867	0.245591	0.521933	1.47059	0.609699	0.378029	0.306404	0.528276	1.48602	0.639064	0.521433	2.03586	0.526191	0.445296	3.89911	0.499227
MP5	Graciliella	apfelbecki	20150923.txt	0.41478	0.351311	0.262164	0.566054	0.351421	1.14946	1.2016	1.43008	1.25143	1.14184	0.916997	1.03227	0.845896	1.21575	3.24869	3.67121	5.32428	0.76251	0.369183	0.271473	0.228151	0.524436	1.13812	0.498718	0.316663	0.250682	0.507974	1.44483	0.603639	0.411301	0.274502	0.552792	1.48532	0.597938	0.510242	2.01568	0.523713	0.447848	3.94296	0.435974
MP6	Graciliella	apfelbecki	20150907(2).txt	0.381477	0.377398	0.244378	0.576876	0.356764	1.18387	1.14737	1.41375	1.23073	1.07368	0.879772	0.965838	0.839967	1.19493	3.21385	3.63904	5.10841	0.706029	0.386484	0.28261	0.185744	0.553634	1.11416	0.468712	0.323319	0.230905	0.528115	1.41667	0.593101	0.391885	0.326087	0.522227	1.47	0.67992	0.535525	2.03372	0.554667	0.458537	3.81354	0.501543
MP6	Graciliella	apfelbecki	20150907.txt	0.40752	0.381192	0.274478	0.587533	0.350662	1.18729	1.15862	1.40753	1.24743	1.07125	0.882958	0.961918	0.832766	1.20664	3.28268	3.6019	5.1071	0.703012	0.371785	0.283415	0.19585	0.54812	1.13194	0.471043	0.315701	0.227819	0.525106	1.40388	0.585381	0.399038	0.307405	0.536168	1.47553	0.702794	0.528587	2.0435	0.543292	0.456409	3.8685	0.503947
MP6	Graciliella	apfelbecki	20150923.txt	0.395656	0.355499	0.267805	0.574279	0.353745	1.18186	1.14239	1.42525	1.2316	1.08357	0.879961	0.965864	0.838216	1.19557	3.22548	3.6194	5.15048	0.699331	0.364439	0.282304	0.201454	0.559688	1.11387	0.49364	0.306345	0.230044	0.522874	1.38399	0.603376	0.401544	0.327114	0.512855	1.48789	0.682977	0.527352	2.04444	0.52761	0.449261	3.87011	0.48624
VA43	Graciliella	apfelbecki	20150803.txt	0.42308	0.350448	0.255993	0.531099	0.390198	1.08763	1.06784	1.42181	1.24254	1.18812	0.946788	1.03872	0.870986	1.29861	3.35448	3.72072	5.37001	0.689783	0.337749	0.273952	0.182108	0.545237	1.12358	0.471389	0.317238	0.22745	0.539588	1.50746	0.622311	0.334682	0.366005	0.507119	1.51003	0.616045	0.54381	2.05086	0.54553	0.484953	4.01379	0.388193
VA43	Graciliella	apfelbecki	20151310.txt	0.4133	0.351632	0.248939	0.533998	0.393065	1.11419	1.0569	1.42575	1.23357	1.20732	0.940483	1.04121	0.879806	1.29885	3.34619	3.71671	5.36852	0.698953	0.329592	0.281152	0.213957	0.537152	1.14478	0.459291	0.311541	0.232593	0.541376	1.49509	0.598295	0.395054	0.295928	0.577078	1.51132	0.627156	0.541729	1.99658	0.534539	0.494375	3.96801	0.445986
INJ10	Anthroherpon	cylindricolle cylindricolle	20150702.txt	0.324814	0.27817	0.2353	0.401366	0.256626	0.849584	0.517832	0.800558	0.673553	0.602949	0.570194	0.572442	0.530597	0.607643	2.08697	2.46177	3.49468	0.37749	0.208996	0.174047	0.19664	0.330027	0.688888	0.277989	0.20265	0.169118	0.367543	0.906306	0.384387	0.284043	0.247622	0.3633	1.25259	0.546732	0.537994	1.35029	0.535055	0.449004	3.14511	0.185516
INJ10	Anthroherpon	cylindricolle cylindricolle	20150707.txt	0.338897	0.27452	0.238074	0.389033	0.265549	0.844268	0.531885	0.808792	0.685617	0.609814	0.560259	0.572887	0.539455	0.606529	2.09787	2.45545	3.47716	0.401824	0.215471	0.153896	0.17181	0.362112	0.699849	0.263352	0.215582	0.154082	0.377406	0.898387	0.380817	0.28605	0.22681	0.392089	1.23401	0.579785	0.506836	1.29767	0.518104	0.42003	3.11213	0.175716
INJ10	Anthroherpon	cylindricolle cylindricolle	20150710.txt	0.305797	0.290089	0.232903	0.386027	0.271844	0.852008	0.524914	0.799247	0.671253	0.623547	0.55848	0.576539	0.534363	0.617624	2.09898	2.45134	3.48202	0.383224	0.219287	0.150698	0.161411	0.374453	0.66859	0.273831	0.217912	0.15671	0.390783	0.914332	0.372939	0.280981	0.231735	0.392809	1.21381	0.52395	0.499929	1.29928	0.533428	0.454209	3.15244	0.205267
INJ11	Anthroherpon	cylindricolle cylindricolle	20150702.txt	0.288557	0.235246	0.211785	0.360865	0.220208	0.797098	0.526204	0.766822	0.702516	0.620394	0.573223	0.566852	0.54804	0.591171	2.00912	2.30586	3.20551	0.33973	0.200372	0.155993	0.16332	0.355012	0.635312	0.264905	0.204524	0.173693	0.386024	0.902597	0.326686	0.286251	0.224553	0.377403	1.1546	0.49767	0.522112	1.2321	0.498448	0.415041	3.11238	0.175132
INJ11	Anthroherpon	cylindricolle cylindricolle	20150710.txt	0.291136	0.232213	0.221623	0.357509	0.236321	0.801445	0.516552	0.778416	0.69304	0.62103	0.5749	0.561008	0.546562	0.613695	1.98164	2.33533	3.30892	0.370197	0.180487	0.148751	0.170242	0.356454	0.631319	0.253002	0.197418	0.173656	0.381632	0.891098	0.339526	0.27343	0.225704	0.368479	1.13557	0.498441	0.47264	1.17387	0.499982	0.419762	3.10934	0.183492
INJ11	Anthroherpon	cylindricolle cylindricolle	201570707.txt	0.294467	0.234957	0.229459	0.356443	0.210842	0.801937	0.5355	0.77303	0.699234	0.628792	0.573249	0.572378	0.541407	0.59303	2.00851	2.30363	3.30472	0.356128	0.186118	0.163943	0.164499	0.365828	0.640608	0.262116	0.208266	0.169996	0.355658	0.870089	0.352217	0.276839	0.230452	0.380855	1.14495	0.507686	0.470618	1.19317	0.474034	0.400407	3.02529	0.176784
INJ24	Anthroherpon	cylindricolle cylindricolle	20150713.txt	0.27952	0.25579	0.236694	0.389215	0.219597	0.813289	0.494864	0.794427	0.682402	0.635267	0.591243	0.590557	0.538111	0.608272	2.08838	2.44028	3.39642	0.422052	0.201147	0.167227	0.148434	0.347425	0.654665	0.267692	0.207551	0.178492	0.348739	0.905659	0.354453	0.270852	0.224092	0.392026	1.19685	0.583425	0.529903	1.21026	0.539982	0.390926	3.07497	0.177028
INJ24	Anthroherpon	cylindricolle cylindricolle	20150715.txt	0.333524	0.244249	0.250457	0.379743	0.210566	0.810794	0.487439	0.789176	0.684949	0.63759	0.594472	0.588856	0.535584	0.600924	2.07021	2.41717	3.35774	0.388539	0.217707	0.161071	0.170222	0.3334	0.682991	0.254817	0.214774	0.164496	0.353542	0.930552	0.362618	0.265664	0.213948	0.40415	1.19341	0.608384	0.533166	1.24068	0.549138	0.389674	3.09739	0.17339
INJ24	Anthroherpon	cylindricolle cylindricolle	20150716.txt	0.317108	0.24305	0.255642	0.385042	0.219719	0.807799	0.502952	0.773118	0.697201	0.636269	0.589454	0.598948	0.535481	0.605122	2.06689	2.42223	3.33753	0.415174	0.195321	0.157013	0.165977	0.357869	0.664022	0.260433	0.200752	0.193419	0.341749	0.929045	0.336346	0.294064	0.229688	0.394244	1.22132	0.565857	0.539619	1.23193	0.520461	0.380629	3.09453	0.187759
INJ25	Anthroherpon	cylindricolle cylindricolle	20150713.txt	0.324691	0.266906	0.232501	0.390254	0.252376	0.806865	0.483451	0.800979	0.731145	0.623377	0.590725	0.604862	0.563042	0.610289	2.07304	2.43942	3.37228	0.391845	0.198728	0.176792	0.122373	0.364642	0.679028	0.244096	0.197443	0.176446	0.350289	0.90906	0.353606	0.258589	0.222513	0.393368	1.19469	0.568651	0.496118	1.22698	0.513308	0.404009	3.11217	0.22383
INJ25	Anthroherpon	cylindricolle cylindricolle	20150715.txt	0.30226	0.269673	0.22842	0.3758	0.230952	0.820411	0.472928	0.819053	0.715477	0.625064	0.580963	0.607148	0.561312	0.607273	2.05177	2.39457	3.35815	0.397135	0.198017	0.17674	0.120902	0.364556	0.639995	0.276726	0.203499	0.159101	0.367181	0.920401	0.343289	0.279592	0.217575	0.384213	1.21224	0.534175	0.503175	1.24096	0.518295	0.384118	3.03137	0.203263
INJ25	Anthroherpon	cylindricolle cylindricolle	20150716.txt	0.324687	0.2677	0.244522	0.368983	0.236899	0.807067	0.475173	0.804465	0.721651	0.618658	0.60319	0.600621	0.555818	0.611682	2.05364	2.40233	3.36597	0.389638	0.186342	0.187858	0.132074	0.350871	0.663498	0.253058	0.19637	0.169268	0.36073	0.890154	0.363622	0.269991	0.213512	0.405767	1.19216	0.544176	0.515456	1.26549	0.516061	0.39853	3.13404	0.203355
INJ26	Anthroherpon	cylindricolle cylindricolle	20150713.txt	0.331321	0.268931	0.228851	0.396232	0.22728	0.835983	0.528911	0.829269	0.738619	0.681473	0.606477	0.625744	0.577563	0.651908	2.14384	2.50102	3.52545	0.392539	0.220594	0.168813	0.15775	0.413634	0.695166	0.278311	0.215621	0.16133	0.403629	0.973855	0.36245	0.23571	0.24933	0.416867	1.2333	0.575139	0.502259	1.27305	0.523017	0.434357	3.21972	0.24605
INJ26	Anthroherpon	cylindricolle cylindricolle	20150716.txt	0.354427	0.260775	0.249484	0.405198	0.232699	0.820328	0.530877	0.836253	0.740971	0.671349	0.601407	0.63104	0.592451	0.647945	2.15724	2.50827	3.48919	0.36505	0.210345	0.190773	0.170683	0.392747	0.689011	0.287965	0.213527	0.164872	0.391932	0.967049	0.356415	0.30461	0.21767	0.41465	1.24335	0.586834	0.503148	1.29343	0.509739	0.412954	3.23208	0.239812
INJ26	Anthroherpon	cylindricolle cylindricolle	20150721.txt	0.330842	0.269797	0.22942	0.397283	0.239907	0.838128	0.529592	0.847137	0.73123	0.681651	0.60806	0.62578	0.582532	0.649863	2.15815	2.51556	3.53602	0.389531	0.217367	0.176853	0.160022	0.401118	0.688247	0.278071	0.21431	0.167035	0.395396	0.962331	0.348166	0.294213	0.229116	0.390404	1.24853	0.604331	0.500225	1.29182	0.507958	0.420276	3.23071	0.242454
INJ7	Anthroherpon	cylindricolle cylidricolle	20150702.txt	0.314052	0.264173	0.245124	0.395493	0.220947	0.795021	0.490543	0.764695	0.696242	0.605271	0.573094	0.577038	0.538654	0.614302	2.07108	2.41425	3.35111	0.389415	0.210374	0.178373	0.110974	0.426011	0.671458	0.287321	0.206793	0.176453	0.37914	0.983953	0.337033	0.308625	0.175648	0.416462	1.21502	0.529547	0.554297	1.29843	0.539298	0.438105	3.25815	0.197512
INJ7	Anthroherpon	cylindricolle cylidricolle	20150706.txt	0.320594	0.259499	0.24926	0.386366	0.237264	0.793665	0.483533	0.765827	0.707404	0.600348	0.566332	0.576463	0.558883	0.601624	2.07608	2.39783	3.36295	0.399293	0.217029	0.16332	0.159803	0.379391	0.666749	0.29507	0.204355	0.167815	0.395382	0.96926	0.338502	0.294909	0.183768	0.416432	1.20596	0.556885	0.507301	1.27199	0.540618	0.448391	3.26748	0.231528
INJ7	Anthroherpon	cylindricolle cylidricolle	20150707.txt	0.321368	0.260721	0.247903	0.387646	0.233044	0.791272	0.494023	0.795815	0.685421	0.607678	0.559509	0.578835	0.541439	0.632575	2.06084	2.40583	3.36336	0.398702	0.209591	0.175613	0.148927	0.373288	0.674254	0.299327	0.211959	0.149099	0.392978	0.95334	0.365187	0.280522	0.188698	0.42382	1.21188	0.556433	0.511735	1.28638	0.532472	0.437306	3.27888	0.217451
INJ8	Anthroherpon	cylindricolle cylindricolle	20150702.txt	0.349453	0.290853	0.220705	0.4191	0.206125	0.839877	0.552684	0.796833	0.718014	0.620168	0.571805	0.590979	0.540712	0.610477	2.13723	2.4566	3.53071	0.395046	0.20997	0.183726	0.147682	0.384235	0.716678	0.265587	0.205603	0.190671	0.306796	0.943418	0.360454	0.298561	0.252212	0.382055	1.23267	0.523483	0.501679	1.26224	0.509606	0.39124	3.40494	0.181437
INJ8	Anthroherpon	cylindricolle cylindricolle	20150706.txt	0.349053	0.287385	0.235994	0.419539	0.229818	0.822773	0.548562	0.807053	0.710875	0.615603	0.588318	0.575939	0.534426	0.617152	2.12148	2.4644	3.52792	0.34344	0.249288	0.182341	0.138727	0.410232	0.666105	0.29551	0.20663	0.160549	0.377957	0.947901	0.340384	0.280985	0.256724	0.362527	1.22959	0.526664	0.501551	1.2482	0.509737	0.382161	3.41109	0.177706
INJ8	Anthroherpon	cylindricolle cylindricolle	20150707.txt	0.325629	0.283557	0.241861	0.400416	0.232627	0.831415	0.552671	0.825331	0.71149	0.609567	0.583463	0.576463	0.52814	0.630931	2.14196	2.50114	3.53479	0.370458	0.199044	0.213463	0.146004	0.391021	0.761539	0.321374	0.209557	0.171515	0.371521	0.933836	0.354311	0.295102	0.229227	0.398341	1.25119	0.553741	0.501287	1.24184	0.489377	0.398548	3.41098	0.186384
INJ9	Anthroherpon	cylindricolle cylindricolle	20150702.txt	0.313295	0.242971	0.238754	0.372833	0.221387	0.767513	0.516091	0.816472	0.693606	0.622847	0.5837	0.588693	0.562499	0.612616	1.98656	2.37701	3.29077	0.401986	0.189021	0.163741	0.125537	0.364301	0.62894	0.255513	0.200034	0.177551	0.375627	0.872674	0.362578	0.264715	0.22455	0.360394	1.23009	0.57439	0.516132	1.27124	0.528301	0.368646	3.03737	0.181416
INJ9	Anthroherpon	cylindricolle cylindricolle	20150706.txt	0.333585	0.249487	0.233337	0.396047	0.216652	0.791492	0.516948	0.806866	0.69342	0.626329	0.581244	0.581263	0.563847	0.630268	1.99741	2.36228	3.26768	0.395294	0.173104	0.171998	0.138334	0.367013	0.634794	0.26566	0.198185	0.167075	0.385594	0.886085	0.343614	0.267081	0.218697	0.372817	1.2118	0.557561	0.52477	1.25736	0.520456	0.36772	3.01695	0.186539
INJ9	Anthroherpon	cylindricolle cylindricolle	20150707.txt	0.325621	0.249526	0.23109	0.384454	0.222827	0.78695	0.515367	0.826619	0.679556	0.628342	0.578305	0.585286	0.55521	0.629044	1.97913	2.3595	3.27534	0.395184	0.185965	0.136436	0.153721	0.364561	0.636136	0.274237	0.21081	0.145357	0.39612	0.881759	0.342764	0.264316	0.241194	0.363703	1.23663	0.576104	0.509329	1.26292	0.513451	0.35821	3.02585	0.163906
INJ98	Anthroherpon	cecai	201500907.txt	0.271038	0.261557	0.220234	0.475767	0.225535	0.900628	0.579385	0.946053	0.766551	0.817311	0.573993	0.575845	0.649921	1.01218	2.31527	2.56277	3.6653	0.409198	0.260373	0.202643	0.145115	0.433443	0.700217	0.288668	0.236983	0.163343	0.43925	0.854345	0.423137	0.31319	0.241997	0.429793	1.35184	0.637701	0.569707	1.4385	0.57189	0.451947	3.63418	0.208081
INJ98	Anthroherpon	cecai	20150924(2).txt	0.252245	0.26679	0.198322	0.47387	0.236646	0.906714	0.578565	0.936926	0.779152	0.804788	0.601493	0.585837	0.597072	0.886407	2.33795	2.58938	3.69806	0.431046	0.25941	0.207063	0.148293	0.422845	0.678592	0.297599	0.230137	0.179304	0.441425	0.87063	0.416414	0.306994	0.224504	0.447373	1.35832	0.63335	0.54768	1.44476	0.570973	0.472306	3.65495	0.152309
INJ98	Anthroherpon	cecai	20150924.txt	0.264985	0.281463	0.218834	0.461341	0.227698	0.908676	0.572489	0.939918	0.785255	0.799098	0.600576	0.635531	0.556658	0.869339	2.30001	2.5735	3.60899	0.400382	0.254255	0.219172	0.151448	0.424355	0.685393	0.314241	0.230624	0.172577	0.441897	0.865164	0.423348	0.322313	0.220651	0.447861	1.36721	0.635829	0.544527	1.44425	0.580082	0.466608	3.57458	0.153771
INJ31	Anthroherpon	charon	20150721.txt	0.219626	0.201982	0.145246	0.283464	0.242278	0.478546	0.315075	0.467406	0.38106	0.474742	0.338854	0.511736	0.475326	0.58984	1.44906	1.68175	2.37032	0.13823	0.0978485	0.136293	0.116558	0.234529	0.465417	0.221791	0.166528	0.11657	0.22267	0.636448	0.250285	0.213546	0.179896	0.226896	0.935258	0.405904	0.407596	0.979513	0.432744	0.344591	2.30448	0.099498
INJ31	Anthroherpon	charon	20150729.txt	0.216361	0.200713	0.130086	0.270387	0.220892	0.493567	0.311522	0.464155	0.381076	0.481179	0.31531	0.534175	0.483693	0.5787	1.44705	1.68356	2.37838	0.139947	0.110263	0.123116	0.123102	0.232609	0.463342	0.216278	0.164383	0.113103	0.231745	0.631716	0.254247	0.205957	0.177594	0.234359	0.921445	0.453612	0.4262	0.972923	0.421571	0.333437	2.29036	0.0830756
INJ31	Anthroherpon	charon	20150730.txt	0.243554	0.201803	0.134207	0.278529	0.229641	0.49846	0.308372	0.467105	0.386036	0.477629	0.342339	0.504991	0.481824	0.57699	1.4329	1.66756	2.36768	0.137913	0.109231	0.133282	0.115758	0.234314	0.46868	0.218705	0.168969	0.105256	0.234345	0.636349	0.254232	0.219527	0.178414	0.222658	0.923934	0.438222	0.407567	0.960769	0.422729	0.327756	2.29844	0.079877
INJ35	Anthroherpon	charon	20150721.txt	0.220951	0.221655	0.139167	0.263557	0.265598	0.538536	0.3498	0.490878	0.408958	0.485832	0.358888	0.507687	0.47893	0.554017	1.53467	1.78699	2.46929	0.182033	0.0697149	0.113591	0.109588	0.252144	0.477289	0.219122	0.170342	0.120492	0.220966	0.703488	0.288738	0.209019	0.174505	0.240384	1.02008	0.465842	0.463859	1.02117	0.45162	0.327584	2.47236	0.088041
INJ35	Anthroherpon	charon	20150729.txt	0.237977	0.230233	0.113051	0.308453	0.242928	0.539046	0.346254	0.492068	0.414533	0.486434	0.364722	0.49646	0.486557	0.543886	1.53735	1.80282	2.51341	0.141095	0.0996082	0.107278	0.116474	0.226555	0.494853	0.212203	0.15937	0.112439	0.230572	0.693682	0.285885	0.207079	0.177579	0.233301	1.01164	0.445779	0.424771	1.00756	0.439901	0.316944	2.34398	0.0629434
INJ35	Anthroherpon	charon	20150730.txt	0.256612	0.220307	0.147045	0.300174	0.246217	0.540476	0.352222	0.494796	0.412994	0.485192	0.362503	0.506065	0.484198	0.548703	1.5321	1.7983	2.5231	0.145191	0.109271	0.090767	0.101795	0.234626	0.485078	0.221734	0.152903	0.111018	0.232912	0.656106	0.308135	0.216028	0.1763	0.242967	0.992833	0.457658	0.436688	1.01486	0.440903	0.307643	2.47238	0.0781645
INJ36	Anthroherpon	charon	20150721.txt	0.249162	0.214247	0.157826	0.283867	0.260513	0.547324	0.33024	0.505367	0.432485	0.507147	0.355762	0.54502	0.497497	0.569702	1.5952	1.79486	2.55524	0.138241	0.114808	0.144474	0.102103	0.239305	0.530699	0.233059	0.173784	0.127016	0.240559	0.735542	0.306703	0.225953	0.162617	0.259431	0.984178	0.458136	0.464232	0.98457	0.463411	0.326856	2.45719	0.0748074
INJ36	Anthroherpon	charon	20150729.txt	0.270026	0.215626	0.17075	0.261556	0.251772	0.540304	0.343927	0.501619	0.429512	0.500207	0.352246	0.544676	0.490692	0.581439	1.57015	1.81308	2.5828	0.146679	0.126355	0.14139	0.0897248	0.242219	0.519892	0.236628	0.175601	0.119539	0.256804	0.744219	0.303868	0.200693	0.16672	0.275332	1.00093	0.501666	0.472604	0.994235	0.452038	0.335834	2.46226	0.0793591
INJ36	Anthroherpon	charon	20150730.txt	0.278037	0.210985	0.175868	0.269502	0.257939	0.536952	0.349779	0.485022	0.421136	0.50799	0.351751	0.537324	0.495008	0.583966	1.5602	1.80235	2.58052	0.151712	0.121113	0.150751	0.0964677	0.237545	0.516029	0.233599	0.179534	0.121754	0.257749	0.744564	0.299853	0.224176	0.152968	0.265816	1.0044	0.458328	0.450408	0.98571	0.468113	0.320981	2.43981	0.0786802
JC2	Anthroherpon	charon	28082015(2).txt	0.274484	0.202607	0.115166	0.29545	0.237585	0.545397	0.307087	0.461104	0.42696	0.514765	0.338314	0.516398	0.462543	0.579203	1.47975	1.72134	2.41677	0.165288	0.110996	0.127381	0.154119	0.17733	0.509932	0.218209	0.164802	0.107573	0.245406	0.677509	0.277531	0.20037	0.198001	0.227147	0.904873	0.422125	0.452935	0.932576	0.442565	0.313456	2.35632	0.0545437
JC2	Anthroherpon	charon	28082015(3).txt	0.243761	0.208304	0.131862	0.300877	0.213098	0.538291	0.31856	0.456062	0.412086	0.520879	0.326411	0.514956	0.46251	0.596526	1.50161	1.70057	2.4119	0.144863	0.108111	0.147641	0.123929	0.212452	0.514558	0.21265	0.163315	0.111796	0.247196	0.682042	0.280862	0.211698	0.167378	0.24448	0.894419	0.414816	0.452163	0.957301	0.463539	0.315098	2.34832	0.0947792
JC2	Anthroherpon	charon	28082015.txt	0.239745	0.211305	0.120977	0.271739	0.241691	0.523691	0.342353	0.441315	0.424882	0.514918	0.328538	0.506397	0.477553	0.583716	1.48792	1.73263	2.3924	0.151514	0.109955	0.138488	0.133962	0.188034	0.507607	0.206982	0.163356	0.124661	0.2374	0.702237	0.277257	0.204567	0.170114	0.23812	0.909245	0.412097	0.420608	0.946367	0.462407	0.309617	2.33821	0.0763045
JC3	Anthroherpon	charon	28082015(2).txt	0.254815	0.203412	0.195221	0.299045	0.268726	0.606372	0.371644	0.55148	0.465008	0.535374	0.371418	0.55965	0.524083	0.599192	1.69776	1.88427	2.67083	0.149213	0.12551	0.135145	0.11264	0.240742	0.533102	0.2423	0.203801	0.102645	0.254462	0.751308	0.319152	0.21978	0.189243	0.261534	1.01239	0.458247	0.45698	1.00446	0.471744	0.343277	2.64261	0.115638
JC3	Anthroherpon	charon	28082015(3).txt	0.270386	0.20326	0.162289	0.311141	0.264372	0.602168	0.371914	0.559902	0.453572	0.539748	0.376415	0.56561	0.513972	0.627187	1.67751	1.87089	2.68894	0.159497	0.128244	0.126144	0.113807	0.254335	0.587917	0.217639	0.201726	0.127873	0.239479	0.755392	0.313298	0.254518	0.154998	0.259436	1.01292	0.453457	0.452043	1.01427	0.449639	0.338812	2.62325	0.132138
JC3	Anthroherpon	charon	28082015.txt	0.250227	0.199259	0.185056	0.286983	0.276651	0.599507	0.376626	0.550246	0.457677	0.543551	0.379377	0.558185	0.510216	0.605803	1.66172	1.8853	2.68305	0.165226	0.124496	0.121929	0.117463	0.255744	0.57385	0.245054	0.180702	0.127546	0.24039	0.759479	0.32666	0.255059	0.124145	0.302092	1.0144	0.460168	0.453139	1.01462	0.45836	0.344034	2.61436	0.114887
JC8	Anthroherpon	charon	31082015(2).txt	0.236124	0.232681	0.160494	0.328474	0.269265	0.581926	0.375948	0.519494	0.445904	0.525138	0.374465	0.564007	0.519179	0.60925	1.69452	1.90226	2.66951	0.156733	0.140028	0.151321	0.118386	0.267557	0.517889	0.263505	0.155599	0.142283	0.287806	0.742842	0.324033	0.274617	0.164559	0.295452	1.04006	0.479774	0.46334	1.01765	0.465708	0.359033	2.77716	0.0975495
JC8	Anthroherpon	charon	31082015(3).txt	0.20974	0.242365	0.16687	0.327279	0.286079	0.588585	0.368713	0.527799	0.440753	0.52334	0.374178	0.569463	0.526013	0.608694	1.68208	1.89486	2.69839	0.153043	0.144916	0.138037	0.107373	0.271727	0.524513	0.236063	0.193371	0.114532	0.302823	0.729792	0.346518	0.238288	0.190769	0.279134	1.04788	0.498904	0.459988	1.01654	0.470884	0.354853	2.78548	0.0989561
JC8	Anthroherpon	charon	31082015.txt	0.220477	0.23715	0.160275	0.344825	0.274246	0.576302	0.369757	0.525369	0.443162	0.542966	0.374693	0.566184	0.512834	0.610712	1.66788	1.87895	2.67578	0.172903	0.127338	0.13886	0.126956	0.259945	0.542576	0.247049	0.156729	0.142911	0.286799	0.748363	0.321647	0.258976	0.191302	0.27387	1.05435	0.498515	0.443443	1.00971	0.476259	0.351144	2.77619	0.0839024
INJ16	Anthroherpon	cylindricolle thoracicum	20150703.txt	0.365213	0.258955	0.271618	0.401903	0.253358	0.856139	0.539367	0.864775	0.803306	0.752315	0.686419	0.69895	0.670809	0.701596	2.13175	2.46793	3.40811	0.421755	0.213485	0.200039	0.151926	0.44018	0.706406	0.308072	0.243145	0.170296	0.418782	1.01085	0.417813	0.282041	0.267713	0.409249	1.23513	0.577331	0.507281	1.33484	0.495574	0.397987	3.11492	0.207228
INJ16	Anthroherpon	cylindricolle thoracicum	20150708.txt	0.35255	0.254933	0.262728	0.420995	0.233355	0.866039	0.539159	0.854259	0.795709	0.785329	0.654437	0.710568	0.667037	0.70213	2.12014	2.39835	3.39859	0.420146	0.212402	0.209078	0.152304	0.445152	0.715092	0.30465	0.238534	0.168213	0.420359	1.00977	0.405745	0.292435	0.276125	0.406893	1.2291	0.566829	0.486369	1.28289	0.515471	0.418599	3.17526	0.205512
INJ16	Anthroherpon	cylindricolle thoracicum	20150710.txt	0.343357	0.265841	0.260176	0.40718	0.244308	0.866616	0.533265	0.859621	0.795013	0.759783	0.683513	0.698281	0.658838	0.710238	2.13351	2.46914	3.41808	0.438832	0.214419	0.201622	0.133208	0.445027	0.715201	0.30287	0.242589	0.147416	0.434106	1.00389	0.425568	0.287517	0.262901	0.410644	1.22848	0.549416	0.511789	1.28369	0.519768	0.421177	3.15809	0.200549
INJ17	Anthroherpon	cylindricolle thoracicum	20150703.txt	0.355055	0.286796	0.259113	0.369693	0.280226	0.882192	0.531567	0.841344	0.838726	0.753576	0.683389	0.701848	0.652051	0.682694	2.19683	2.49854	3.44442	0.429067	0.239984	0.193806	0.170225	0.415816	0.730481	0.308744	0.23638	0.176479	0.404419	1.0285	0.408386	0.331308	0.210339	0.41707	1.251	0.572457	0.481758	1.36051	0.502747	0.437453	3.15022	0.260822
INJ17	Anthroherpon	cylindricolle thoracicum	20150709.txt	0.350001	0.306972	0.251732	0.41306	0.266194	0.87483	0.539437	0.854255	0.8338	0.75508	0.686722	0.690951	0.647476	0.697108	2.19019	2.50121	3.37389	0.457523	0.232541	0.198178	0.163977	0.413337	0.722877	0.317692	0.233482	0.180524	0.41321	1.05531	0.399804	0.316454	0.213179	0.422946	1.24406	0.597846	0.464609	1.33361	0.516915	0.458193	3.20112	0.233277
INJ17	Anthroherpon	cylindricolle thoracicum	20150710.txt	0.371997	0.280012	0.257826	0.392963	0.268511	0.872513	0.543564	0.842325	0.838529	0.754612	0.677379	0.693937	0.664677	0.689655	2.1854	2.56104	3.40278	0.432949	0.233407	0.194995	0.162667	0.427424	0.723059	0.328882	0.229591	0.176916	0.414433	1.03893	0.388723	0.340833	0.213667	0.405201	1.24987	0.588481	0.494142	1.32211	0.515728	0.450911	3.20882	0.204377
INJ18	Anthroherpon	cylindricolle thoracicum	20150703.txt	0.345509	0.266655	0.255319	0.398255	0.233551	0.882527	0.534848	0.89019	0.779278	0.761762	0.640353	0.690828	0.61914	0.680779	2.12246	2.48262	3.40596	0.443092	0.209002	0.207397	0.174824	0.393242	0.733909	0.30081	0.247829	0.148611	0.422623	1.02395	0.385197	0.307011	0.248479	0.398673	1.2369	0.577661	0.536476	1.3242	0.506104	0.433602	3.21767	0.217628
INJ18	Anthroherpon	cylindricolle thoracicum	20150709.txt	0.348475	0.26096	0.263543	0.394639	0.252852	0.878613	0.544865	0.881245	0.780616	0.752767	0.649776	0.679597	0.61196	0.706485	2.14556	2.42852	3.44546	0.438571	0.223814	0.172207	0.193388	0.395008	0.759365	0.275152	0.230347	0.201457	0.391568	0.979488	0.404924	0.32281	0.254276	0.40852	1.23638	0.556148	0.477374	1.30575	0.512126	0.453544	3.08161	0.253648
INJ18	Anthroherpon	cylindricolle thoracicum	20150710.txt	0.34401	0.278093	0.253907	0.386475	0.264971	0.872802	0.550629	0.878655	0.76311	0.762422	0.654691	0.676863	0.619289	0.707106	2.12018	2.47762	3.44264	0.456091	0.21704	0.185394	0.190169	0.381021	0.719755	0.310654	0.229624	0.169798	0.427487	0.961437	0.408307	0.335273	0.258368	0.399436	1.22342	0.574807	0.521299	1.30176	0.515304	0.452713	3.1504	0.246159
INJ19	Anthroherpon	cylindricolle thoracicum	20150703.txt	0.349458	0.286556	0.223018	0.419637	0.2634	0.852834	0.543691	0.876308	0.839702	0.768849	0.691375	0.692955	0.677031	0.673607	2.15367	2.47455	3.58501	0.421919	0.238056	0.174103	0.175153	0.425749	0.712708	0.302585	0.223593	0.20525	0.40187	0.985813	0.420688	0.289821	0.263491	0.417161	1.18525	0.581663	0.473457	1.28496	0.489703	0.417361	3.04267	0.297752
INJ19	Anthroherpon	cylindricolle thoracicum	20150709.txt	0.381221	0.271173	0.242798	0.410247	0.280278	0.854163	0.54749	0.911637	0.844641	0.766236	0.688909	0.697927	0.66253	0.687905	2.1767	2.48129	3.55801	0.412212	0.217613	0.179771	0.201308	0.416623	0.712888	0.2987	0.233223	0.197329	0.414325	1.00497	0.410712	0.331291	0.253271	0.414316	1.17798	0.537082	0.453957	1.3106	0.491804	0.428505	3.17194	0.276606
INJ19	Anthroherpon	cylindricolle thoracicum	20150713.txt	0.365935	0.262303	0.253382	0.403035	0.248105	0.858044	0.546885	0.875642	0.845615	0.761481	0.703539	0.686231	0.666852	0.674583	2.15723	2.47421	3.54728	0.412819	0.217295	0.195028	0.18434	0.410663	0.691311	0.307524	0.233046	0.202615	0.410245	1.0113	0.409058	0.30251	0.266011	0.411105	1.17264	0.58365	0.466441	1.29904	0.506163	0.436189	3.15227	0.269543
INJ20	Anthroherpon	cylindricolle thoracicum	20150709.txt	0.313352	0.261879	0.246887	0.401957	0.267442	0.859092	0.556344	0.87547	0.776173	0.737736	0.651939	0.669598	0.596652	0.64619	2.12871	2.39074	3.46709	0.448314	0.229755	0.201637	0.14914	0.41286	0.764337	0.312928	0.232666	0.200787	0.378143	1.00994	0.41606	0.311444	0.241795	0.406482	1.21485	0.586497	0.484529	1.29487	0.524764	0.402056	3.12827	0.254614
INJ20	Anthroherpon	cylindricolle thoracicum	20150713.txt	0.314113	0.25452	0.261345	0.40039	0.265818	0.869679	0.555855	0.852081	0.77782	0.737571	0.661336	0.668526	0.605406	0.63808	2.11446	2.42311	3.455	0.4466	0.228015	0.178311	0.185113	0.401476	0.746852	0.312391	0.230027	0.190289	0.372764	1.01273	0.421594	0.299491	0.244452	0.407963	1.21455	0.570669	0.507233	1.29835	0.514077	0.411247	3.09021	0.238563
INJ20	Anthroherpon	cylindricolle thoracicum	20150715.txt	0.318943	0.256009	0.251186	0.40582	0.255501	0.864552	0.561546	0.87358	0.776341	0.736899	0.661615	0.667055	0.608177	0.644118	2.14342	2.43645	3.45335	0.429235	0.245973	0.212444	0.142033	0.419101	0.708345	0.31607	0.221955	0.195067	0.392052	0.99164	0.434752	0.308562	0.243552	0.397827	1.22301	0.624379	0.519196	1.28042	0.50497	0.393018	3.09068	0.222104
JC4	Anthroherpon	erebus scheibeli	28082015(3).txt	0.195543	0.191682	0.118451	0.262308	0.22245	0.497665	0.29872	0.435743	0.398132	0.472362	0.316753	0.45668	0.411942	0.578225	1.44878	1.63819	2.46254	0.150924	0.11751	0.103978	0.106001	0.200041	0.49507	0.192047	0.165506	0.0949217	0.221038	0.636955	0.294485	0.211942	0.152443	0.231127	0.878614	0.411404	0.384987	0.908483	0.424319	0.318562	2.36998	0.0393327
JC5	Anthroherpon	erebus scheibeli	31082015(2).txt	0.240867	0.224964	0.157449	0.351741	0.245666	0.550034	0.338571	0.487778	0.435308	0.478955	0.329205	0.475733	0.468997	0.5973	1.54459	1.67568	2.35081	0.145994	0.143734	0.129795	0.111642	0.214097	0.539165	0.209699	0.159302	0.136793	0.218443	0.668434	0.293426	0.23261	0.169037	0.243792	0.923892	0.461045	0.448128	0.98333	0.442609	0.343842	2.55128	0.126153
JC5	Anthroherpon	erebus scheibeli	31082015(3).txt	0.235537	0.224772	0.152625	0.323239	0.247078	0.540985	0.342042	0.487783	0.425611	0.479048	0.333717	0.475613	0.454916	0.602098	1.53702	1.71488	2.35602	0.141359	0.140437	0.137971	0.116412	0.205572	0.555085	0.205166	0.161304	0.132766	0.214709	0.690389	0.293108	0.233714	0.160653	0.22923	0.926771	0.433243	0.449935	0.977962	0.454313	0.344639	2.54648	0.108403
JC5	Anthroherpon	erebus scheibeli	31082015.txt	0.253376	0.21451	0.170556	0.361272	0.243716	0.542439	0.344204	0.491962	0.420758	0.489176	0.326014	0.47347	0.466731	0.605925	1.54048	1.71925	2.37191	0.148312	0.154412	0.120201	0.117362	0.201629	0.52901	0.242836	0.15192	0.131471	0.219612	0.678121	0.293754	0.226535	0.179035	0.227302	0.930278	0.47169	0.444218	0.977236	0.440218	0.335171	2.54925	0.123684
JC6	Anthroherpon	erebus scheibeli	31082015(2).txt	0.239147	0.215122	0.127978	0.284173	0.252451	0.524071	0.331083	0.49363	0.420914	0.469047	0.325531	0.471732	0.440901	0.585664	1.52975	1.73085	2.34171	0.147156	0.134205	0.146625	0.118208	0.226921	0.512856	0.235185	0.157469	0.103595	0.265329	0.67329	0.297317	0.20825	0.17017	0.247149	0.924959	0.418898	0.440837	0.971695	0.474601	0.346916	2.52852	0.0606646
JC6	Anthroherpon	erebus scheibeli	31082015(3).txt	0.246631	0.2226	0.126827	0.29367	0.2353	0.524899	0.343106	0.483589	0.420028	0.477184	0.320826	0.471344	0.44109	0.578736	1.53688	1.73341	2.33522	0.147442	0.133785	0.127303	0.123673	0.233061	0.509837	0.23707	0.147507	0.122834	0.26318	0.685056	0.284175	0.21288	0.157336	0.267697	0.919332	0.444161	0.416354	0.977679	0.455539	0.35381	2.52383	0.106808
JC6	Anthroherpon	erebus scheibeli	31082015.txt	0.233918	0.221941	0.153841	0.285901	0.249804	0.525799	0.338809	0.482817	0.415827	0.479387	0.323852	0.465136	0.444528	0.589589	1.54718	1.73508	2.30845	0.138556	0.133368	0.137255	0.120115	0.219559	0.512802	0.214666	0.162291	0.125454	0.25539	0.707109	0.297038	0.205261	0.177433	0.23108	0.921287	0.407542	0.410427	0.975567	0.455845	0.332475	2.52619	0.125311
JC7	Anthroherpon	erebus scheibeli	31082015(2).txt	0.253118	0.24257	0.144927	0.269618	0.223388	0.544174	0.347928	0.496047	0.445949	0.497344	0.346349	0.466241	0.465752	0.565616	1.56409	1.76451	2.20388	0.148344	0.148062	0.135704	0.127845	0.216401	0.533409	0.230062	0.170812	0.12437	0.244933	0.73693	0.292147	0.215732	0.152545	0.264809	0.91218	0.453674	0.504046	0.9605	0.465615	0.335951	2.50988	0.0971807
JC7	Anthroherpon	erebus scheibeli	31082015(3).txt	0.279769	0.224458	0.164272	0.27838	0.226095	0.542798	0.352462	0.498382	0.446607	0.501221	0.34422	0.489094	0.437501	0.592599	1.58505	1.76034	2.29859	0.148709	0.156794	0.144008	0.116239	0.204572	0.52028	0.2243	0.17088	0.138382	0.250691	0.687373	0.29629	0.234101	0.150101	0.254637	0.900364	0.450271	0.485077	0.965199	0.463263	0.3373	2.51202	0.076807
JC7	Anthroherpon	erebus scheibeli	31082015.txt	0.24776	0.20983	0.168428	0.273351	0.234723	0.536748	0.364917	0.503563	0.445993	0.492193	0.341872	0.475778	0.45051	0.591037	1.55234	1.75792	2.29523	0.150283	0.141356	0.143088	0.113937	0.21884	0.531369	0.234554	0.170398	0.1307	0.250139	0.670477	0.288527	0.241237	0.171972	0.229098	0.898208	0.461664	0.474301	0.970986	0.46712	0.341466	2.51592	0.0593451
VA5	Anthroherpon	erebus scheibeli	20150715.txt	0.209724	0.202452	0.154278	0.267272	0.235142	0.532468	0.358627	0.509916	0.44208	0.512393	0.384997	0.504928	0.455327	0.625944	1.4741	1.71899	2.52921	0.150617	0.137677	0.131559	0.0974652	0.23445	0.325997	0.250741	0.244459	0.15569	0.319084	0.703974	0.301859	0.229339	0.161354	0.23435	0.904387	0.410554	0.419141	0.962279	0.437276	0.335257	2.57654	0.165109
VA5	Anthroherpon	erebus scheibeli	20150716.txt	0.23416	0.204201	0.147339	0.285131	0.237388	0.520726	0.36647	0.515526	0.448619	0.525805	0.370219	0.497282	0.467985	0.614554	1.49447	1.72154	2.52064	0.172037	0.139123	0.123511	0.109772	0.254411	0.540764	0.252256	0.143449	0.0868756	0.237093	0.694726	0.312662	0.216491	0.154994	0.246288	1.00341	0.418103	0.433516	0.967967	0.425934	0.328989	2.54304	0.218479
VA5	Anthroherpon	erebus scheibeli	20150717.txt	0.23325	0.188262	0.174918	0.258135	0.243723	0.525952	0.367645	0.496027	0.448692	0.521788	0.374394	0.502775	0.460933	0.618465	1.50413	1.71762	2.51492	0.16994	0.136544	0.14259	0.0858499	0.245913	0.567631	0.23369	0.16431	0.135711	0.196613	0.715123	0.304191	0.227251	0.168356	0.230924	0.927869	0.423123	0.420581	0.975795	0.433034	0.330184	2.57095	0.0530268
INJ107	Anthroherpon	ganglbaueri ganglbaueri	20150910(2).txt	0.346195	0.273289	0.177852	0.404215	0.254953	0.761155	0.552095	0.766864	0.630247	0.693307	0.460977	0.573701	0.544152	0.874487	2.07949	2.19635	3.23543	0.391675	0.220172	0.166057	0.155153	0.363605	0.685021	0.286023	0.2085	0.185587	0.361092	0.881207	0.362313	0.259817	0.213596	0.378226	1.15595	0.519424	0.507778	1.3085	0.499002	0.402518	3.08603	0.146352
INJ107	Anthroherpon	ganglbaueri ganglbaueri	20150910.txt	0.343427	0.269449	0.176714	0.39883	0.278861	0.761485	0.53775	0.769438	0.642143	0.6762	0.448429	0.592699	0.543161	0.885134	2.0734	2.21057	3.23478	0.408811	0.202977	0.16745	0.152129	0.36847	0.677557	0.278321	0.225421	0.168972	0.386851	0.897398	0.337262	0.280175	0.197581	0.377828	1.1629	0.516734	0.500643	1.30851	0.5067	0.404769	3.09257	0.1225
INJ107	Anthroherpon	ganglbaueri ganglbaueri	20150917.txt	0.341895	0.27432	0.193661	0.392799	0.269795	0.758744	0.545138	0.783681	0.620287	0.68746	0.456749	0.576073	0.548717	0.875415	2.0564	2.25811	3.24131	0.436108	0.196952	0.175042	0.154032	0.366455	0.662565	0.281161	0.205931	0.19109	0.359072	0.876345	0.355291	0.263412	0.203418	0.396179	1.14641	0.499659	0.500455	1.31189	0.519786	0.4079	3.12303	0.13272
INJ108	Anthroherpon	ganglbaueri ganglbaueri	20150910(2).txt	0.308791	0.282734	0.17974	0.382873	0.301017	0.720014	0.554745	0.740643	0.651415	0.657287	0.470118	0.578359	0.526998	0.863127	2.07934	2.21777	3.26389	0.447331	0.208445	0.17367	0.148382	0.363542	0.684383	0.320143	0.213289	0.140926	0.410973	0.903713	0.363467	0.2938	0.22615	0.364428	1.16023	0.640788	0.481324	1.3231	0.508183	0.412925	3.07182	0.207303
INJ108	Anthroherpon	ganglbaueri ganglbaueri	20150910.txt	0.308532	0.270724	0.174898	0.387347	0.305869	0.720705	0.558914	0.7533	0.647551	0.656149	0.474359	0.568	0.537459	0.863082	2.10787	2.21387	3.25736	0.419108	0.221258	0.184066	0.12786	0.379923	0.681633	0.325185	0.225223	0.117402	0.40848	0.89631	0.369632	0.313963	0.202417	0.365899	1.16551	0.629825	0.487664	1.32724	0.506033	0.403459	3.014	0.244986
INJ108	Anthroherpon	ganglbaueri ganglbaueri	20150917.txt	0.338631	0.27229	0.199006	0.367252	0.308268	0.721689	0.558194	0.751574	0.651677	0.653481	0.474735	0.56692	0.538561	0.860928	2.11196	2.28705	3.25767	0.434956	0.209551	0.16343	0.154201	0.365573	0.674133	0.312984	0.225447	0.138031	0.393394	0.903655	0.379375	0.286	0.193097	0.377876	1.15561	0.577792	0.472991	1.32342	0.508217	0.406436	3.04214	0.200246
INJ109	Anthroherpon	ganglbaueri ganglbaueri	01102015.txt	0.280582	0.255144	0.216919	0.395053	0.23424	0.673911	0.520206	0.725126	0.62888	0.652495	0.450992	0.558554	0.49344	0.812419	1.89326	2.07007	3.01173	0.347561	0.205482	0.179777	0.155054	0.332547	0.611303	0.27863	0.210594	0.16167	0.327613	0.815526	0.321085	0.277328	0.203209	0.36339	1.11396	0.53478	0.510044	1.22036	0.507263	0.389904	2.94755	0.15103
INJ109	Anthroherpon	ganglbaueri ganglbaueri	20150910(2).txt	0.326046	0.26179	0.20365	0.392756	0.252009	0.671317	0.519829	0.709883	0.628415	0.658427	0.442754	0.55182	0.500663	0.806561	1.87355	2.05547	3.02206	0.388335	0.205226	0.174948	0.164745	0.333583	0.617038	0.304864	0.203837	0.139808	0.362684	0.791419	0.346013	0.27474	0.19259	0.374053	1.10463	0.564594	0.512142	1.23153	0.507291	0.394338	2.96291	0.125693
INJ109	Anthroherpon	ganglbaueri ganglbaueri	20150910.txt	0.325657	0.256007	0.194667	0.378738	0.251271	0.665801	0.522888	0.713616	0.628989	0.644755	0.442926	0.562164	0.499457	0.793703	1.91902	2.08373	3.01258	0.362369	0.209478	0.17786	0.148298	0.353054	0.611624	0.303514	0.200087	0.146725	0.361495	0.797196	0.331382	0.276387	0.204549	0.366793	1.09897	0.551178	0.501209	1.23268	0.509492	0.391137	2.97123	0.119991
INJ92	Anthroherpon	ganglbaueri ganglbaueri	02092015(2).txt	0.333851	0.262939	0.192621	0.375755	0.261165	0.682109	0.478981	0.639577	0.589203	0.571043	0.394856	0.516494	0.44753	0.776555	1.88444	2.11093	2.9682	0.396183	0.190794	0.180225	0.126307	0.331638	0.591016	0.28803	0.202159	0.164728	0.332826	0.813096	0.316822	0.256582	0.192425	0.363719	1.14724	0.548062	0.480774	1.2381	0.495734	0.363932	2.94657	0.201
INJ92	Anthroherpon	ganglbaueri ganglbaueri	02092015(3).txt	0.327865	0.269396	0.190351	0.317673	0.30132	0.696088	0.485088	0.666134	0.580801	0.567338	0.411681	0.520066	0.438683	0.775488	1.89731	2.11371	2.97588	0.375642	0.19367	0.174753	0.137752	0.326418	0.586121	0.283576	0.206139	0.159176	0.332003	0.788913	0.34451	0.255202	0.226783	0.330523	1.14448	0.564544	0.477813	1.22733	0.491406	0.364411	2.91469	0.211888
INJ92	Anthroherpon	ganglbaueri ganglbaueri	02092015.txt	0.34214	0.255315	0.191336	0.375166	0.264492	0.697563	0.481291	0.656476	0.596488	0.578128	0.388975	0.514574	0.462703	0.765511	1.87105	2.12769	2.99223	0.389918	0.186305	0.185418	0.133708	0.326071	0.590698	0.289184	0.204636	0.153991	0.348714	0.781651	0.352953	0.245648	0.205452	0.365384	1.14293	0.58166	0.480606	1.21698	0.501074	0.370746	2.96324	0.144737
INJ93	Anthroherpon	ganglbaueri ganglbaueri	02092015(2).txt	0.379704	0.288447	0.196477	0.422624	0.291305	0.797484	0.558844	0.762473	0.614222	0.686629	0.494295	0.584657	0.51756	0.863462	2.11648	2.32215	3.27093	0.421397	0.189181	0.199235	0.152741	0.354378	0.710817	0.292498	0.230512	0.153285	0.370765	0.9213	0.362438	0.27512	0.254589	0.364342	1.19975	0.566329	0.46107	1.32325	0.534044	0.419194	3.15441	0.179691
INJ93	Anthroherpon	ganglbaueri ganglbaueri	02092015(3).txt	0.337704	0.28005	0.20036	0.420785	0.299371	0.787589	0.562867	0.761673	0.616528	0.693914	0.485782	0.589272	0.5111	0.863412	2.0884	2.32195	3.27952	0.436007	0.201277	0.182368	0.155056	0.361452	0.699226	0.288487	0.239514	0.154306	0.376139	0.912037	0.366664	0.271213	0.233758	0.372	1.1984	0.58112	0.489896	1.33219	0.525495	0.411933	3.12273	0.151396
INJ93	Anthroherpon	ganglbaueri ganglbaueri	02092015.txt	0.351061	0.270741	0.201217	0.422521	0.335464	0.787199	0.565305	0.762674	0.607355	0.707872	0.476871	0.587019	0.520576	0.866362	2.11896	2.27973	3.28086	0.43165	0.200714	0.199233	0.144557	0.367594	0.733597	0.267929	0.252056	0.149177	0.373138	0.916476	0.352713	0.272953	0.23348	0.383476	1.20263	0.562671	0.502395	1.32767	0.529761	0.418672	3.13073	0.148032
INJ94	Anthroherpon	ganglbaueri ganglbaueri	02092015(2).txt	0.313372	0.286314	0.183314	0.411587	0.279797	0.703368	0.487414	0.684291	0.616381	0.664468	0.448668	0.57553	0.460302	0.887302	1.97668	2.11886	3.10419	0.383549	0.203011	0.181224	0.144447	0.367749	0.669135	0.29939	0.204907	0.159264	0.340194	0.816385	0.377426	0.255809	0.220116	0.368568	1.12798	0.571413	0.491449	1.25415	0.517632	0.394139	3.05166	0.15122
INJ94	Anthroherpon	ganglbaueri ganglbaueri	02092015(3).txt	0.318961	0.277218	0.179604	0.414368	0.27469	0.700724	0.485071	0.715833	0.61177	0.648659	0.451984	0.574667	0.458752	0.880113	1.96183	2.13613	3.06237	0.417561	0.180781	0.172907	0.135951	0.382271	0.650815	0.289723	0.207154	0.150603	0.350015	0.843143	0.366585	0.248156	0.217952	0.384511	1.14183	0.525526	0.490441	1.2572	0.504338	0.38657	3.04653	0.144995
INJ94	Anthroherpon	ganglbaueri ganglbaueri	02092015.txt	0.338642	0.279498	0.181485	0.4287	0.281717	0.702093	0.48529	0.694152	0.606502	0.673907	0.465327	0.566631	0.456815	0.880716	1.9943	2.11661	3.08569	0.396526	0.205084	0.180998	0.148448	0.372756	0.649328	0.304569	0.197322	0.15654	0.352308	0.828498	0.35545	0.283304	0.18832	0.387658	1.13292	0.549588	0.479947	1.2531	0.5156	0.390181	3.05104	0.172881
INJ38	Anthroherpon	harbichi	20150721.txt	0.255965	0.189885	0.120146	0.267401	0.209918	0.556667	0.304709	0.477707	0.455708	0.518927	0.460151	0.480596	0.468308	0.516705	1.47897	1.71113	2.39914	0.260089	0.127071	0.127952	0.105095	0.229646	0.522456	0.205516	0.158866	0.103735	0.225579	0.700025	0.291127	0.200974	0.156832	0.239191	0.876961	0.400735	0.411714	0.841926	0.37963	0.333224	2.28343	0.0576769
INJ38	Anthroherpon	harbichi	20150729.txt	0.253886	0.195382	0.132604	0.273382	0.204915	0.548916	0.301163	0.479381	0.451824	0.521114	0.454364	0.484642	0.458592	0.532939	1.478	1.72274	2.41437	0.266932	0.120656	0.130476	0.0922345	0.245234	0.519953	0.201252	0.170972	0.0980833	0.225342	0.69632	0.270794	0.199403	0.169077	0.241038	0.872363	0.392667	0.381549	0.834112	0.370893	0.339681	2.29215	0.0404537
INJ38	Anthroherpon	harbichi	20150730.txt	0.2536	0.187054	0.131093	0.266526	0.193814	0.558219	0.297491	0.480417	0.449324	0.517929	0.463051	0.487541	0.462306	0.514574	1.47693	1.71917	2.42144	0.266834	0.118607	0.121234	0.106164	0.232248	0.511087	0.209463	0.165635	0.0990671	0.228627	0.689225	0.278957	0.193547	0.164477	0.240591	0.85331	0.377069	0.409885	0.840047	0.376641	0.323295	2.27104	0.0468902
INJ39	Anthroherpon	harbichi	20150721.txt	0.194713	0.21972	0.145129	0.282505	0.202482	0.562526	0.331979	0.484666	0.468079	0.54827	0.48502	0.51685	0.473407	0.53592	1.51513	1.79612	2.50712	0.275885	0.135061	0.137998	0.10608	0.238925	0.52264	0.219673	0.138349	0.107559	0.269381	0.71133	0.276916	0.214596	0.157786	0.245775	0.890862	0.429833	0.40434	0.904638	0.440175	0.361315	2.43134	0.0588162
INJ39	Anthroherpon	harbichi	20150729.txt	0.203264	0.231824	0.100334	0.277063	0.192245	0.566747	0.330577	0.481981	0.467642	0.540699	0.482477	0.516935	0.476988	0.543011	1.51034	1.80883	2.49451	0.279535	0.132098	0.143322	0.108463	0.247356	0.525514	0.213093	0.150167	0.112103	0.245116	0.690037	0.289641	0.21903	0.145994	0.264972	0.898988	0.404184	0.426053	0.900696	0.432882	0.372764	2.41238	0.0380192
INJ39	Anthroherpon	harbichi	20150730.txt	0.186985	0.199646	0.113753	0.279613	0.199954	0.563076	0.331779	0.479105	0.459257	0.541131	0.494342	0.51979	0.475367	0.532152	1.52231	1.82513	2.50904	0.274485	0.137689	0.131652	0.114058	0.242121	0.523024	0.210654	0.150504	0.108423	0.25839	0.703869	0.28422	0.22923	0.138517	0.266313	0.901158	0.420519	0.412052	0.899765	0.437567	0.358587	2.41482	0.0409484
INJ40	Anthroherpon	harbichi	20150721.txt	0.243743	0.208241	0.150506	0.266702	0.20124	0.575467	0.329937	0.514595	0.457443	0.559274	0.479851	0.531564	0.469045	0.546736	1.5809	1.83895	2.60299	0.304035	0.137584	0.131068	0.10466	0.26314	0.539604	0.22251	0.144555	0.135646	0.256828	0.73587	0.297577	0.211579	0.131117	0.271683	0.931783	0.457165	0.456502	0.891276	0.446957	0.344425	2.40401	0.0413035
INJ40	Anthroherpon	harbichi	20150729.txt	0.257551	0.199953	0.153731	0.28137	0.196527	0.572357	0.31665	0.509226	0.465057	0.556811	0.483589	0.520501	0.485952	0.532083	1.55325	1.83752	2.59966	0.304956	0.133915	0.14583	0.105717	0.244501	0.537754	0.21149	0.157854	0.131247	0.253732	0.734774	0.288411	0.226554	0.137228	0.272465	0.908256	0.399943	0.44947	0.888566	0.449746	0.348186	2.4161	0.0446365
INJ40	Anthroherpon	harbichi	20150730.txt	0.263797	0.213815	0.148257	0.268833	0.210816	0.576456	0.325605	0.525573	0.468397	0.556323	0.487155	0.519927	0.485895	0.541305	1.54406	1.83884	2.57766	0.307856	0.136332	0.142583	0.104228	0.24746	0.536062	0.223429	0.142529	0.128474	0.27222	0.729476	0.295928	0.230742	0.137388	0.262888	0.88329	0.456958	0.448365	0.885085	0.441436	0.33992	2.41113	0.0531431
INJ41	Anthroherpon	harbichi	20150721.txt	0.249616	0.199098	0.12023	0.253128	0.222133	0.579492	0.347329	0.50524	0.483807	0.556236	0.48737	0.507653	0.496185	0.534349	1.57916	1.80753	2.63409	0.270133	0.150639	0.136419	0.104633	0.234874	0.557122	0.176873	0.172026	0.121836	0.247989	0.709991	0.276079	0.211406	0.144538	0.283743	0.885038	0.419741	0.43034	0.900635	0.431703	0.353312	2.43416	0.0384163
INJ41	Anthroherpon	harbichi	20150729.txt	0.258274	0.19687	0.127661	0.287704	0.212879	0.59953	0.324846	0.501587	0.491886	0.54604	0.493731	0.509386	0.49512	0.522986	1.57	1.82753	2.65577	0.299382	0.145653	0.138037	0.10887	0.223416	0.52675	0.204028	0.17057	0.117959	0.250142	0.713833	0.282298	0.211657	0.15271	0.282727	0.914059	0.389276	0.442981	0.880845	0.417628	0.35294	2.43929	0.0441536
INJ41	Anthroherpon	harbichi	20150730.txt	0.250952	0.193208	0.135526	0.270172	0.208316	0.603121	0.329808	0.496193	0.49258	0.553821	0.490639	0.50959	0.499429	0.523018	1.56354	1.84191	2.6215	0.283765	0.147488	0.137897	0.112494	0.226465	0.522248	0.207628	0.164731	0.114064	0.254812	0.701971	0.285042	0.212165	0.153735	0.278005	0.919885	0.42017	0.436759	0.866884	0.428256	0.353107	2.44053	0.0518808
INJ42	Anthroherpon	harbichi	20150721.txt	0.233592	0.182177	0.116004	0.265983	0.211079	0.550802	0.307278	0.463182	0.458084	0.52254	0.473738	0.497704	0.465501	0.51779	1.46761	1.71339	2.389	0.266191	0.144539	0.1281	0.096689	0.235677	0.512213	0.204522	0.150998	0.12569	0.237484	0.666911	0.283359	0.195855	0.192706	0.244073	0.883712	0.403904	0.415877	0.867728	0.417929	0.356443	2.24361	0.0343587
INJ42	Anthroherpon	harbichi	20150729.txt	0.232462	0.199675	0.132559	0.262619	0.202139	0.546641	0.301505	0.469908	0.45752	0.518689	0.468052	0.490084	0.469286	0.514442	1.46786	1.71019	2.36547	0.257965	0.119452	0.146523	0.09347	0.26089	0.522593	0.199273	0.152071	0.125453	0.242453	0.700133	0.269064	0.202937	0.157551	0.254496	0.883106	0.404958	0.419927	0.87257	0.424603	0.358618	2.27436	0.0246613
INJ42	Anthroherpon	harbichi	20150730.txt	0.238968	0.188688	0.138755	0.283752	0.203227	0.551058	0.30988	0.460384	0.468023	0.520914	0.470221	0.502474	0.465835	0.517487	1.4285	1.68514	2.37378	0.244168	0.150377	0.135207	0.105078	0.235903	0.507575	0.19848	0.155543	0.131414	0.235213	0.695862	0.261335	0.215918	0.137642	0.267511	0.881298	0.403259	0.422305	0.865819	0.425088	0.366555	2.25102	0.0357846
IB7	Anthroherpon	hoermanni hoermanni	20150713.txt	0.332358	0.309968	0.22456	0.439966	0.281139	0.982742	0.711839	0.937653	0.913892	0.910009	0.950471	0.934387	0.858355	0.852231	2.6412	3.13063	4.40905	0.612382	0.254232	0.212068	0.169386	0.472951	0.912346	0.352692	0.247052	0.172896	0.466418	1.21105	0.560631	0.348188	0.259832	0.429782	1.27144	0.641663	0.561162	1.67322	0.616139	0.512529	3.55002	0.203702
IB7	Anthroherpon	hoermanni hoermanni	20150716.txt	0.387879	0.308099	0.232606	0.438392	0.294483	0.980083	0.69895	0.935615	0.916257	0.911643	0.951598	0.930494	0.86494	0.849535	2.68155	3.02414	4.37117	0.574467	0.258491	0.237567	0.171383	0.456155	0.950284	0.346008	0.236744	0.194492	0.451923	1.22207	0.511782	0.346696	0.299068	0.44105	1.27162	0.62916	0.589651	1.67577	0.615794	0.501981	3.59743	0.200301
IB7	Anthroherpon	hoermanni hoermanni	20150717.txt	0.330437	0.306809	0.232503	0.410609	0.302672	0.977294	0.70793	0.945711	0.909902	0.913349	0.949285	0.933428	0.867663	0.838764	2.71695	3.03772	4.39322	0.536999	0.26675	0.24403	0.167472	0.456707	0.895901	0.384075	0.23527	0.184977	0.461045	1.198	0.528441	0.382161	0.265459	0.432406	1.2594	0.672213	0.580749	1.68125	0.608796	0.497153	3.56078	0.207103
INJ123	Anthroherpon	hoermanni hoermanni	20150924(2).txt	0.398496	0.3486	0.246076	0.461641	0.30976	1.00233	0.685855	0.963247	0.95881	0.983244	1.02641	1.01863	0.954795	0.866108	2.6834	3.16059	4.49509	0.585696	0.284891	0.216734	0.190278	0.444498	0.910792	0.389249	0.272391	0.181827	0.437269	1.16358	0.54453	0.372725	0.29087	0.480054	1.27171	0.621154	0.537873	1.64702	0.636503	0.51574	3.50474	0.201019
INJ123	Anthroherpon	hoermanni hoermanni	20150924(3).txt	0.393449	0.352233	0.256112	0.468196	0.30544	1.00129	0.702214	0.946907	0.963992	0.974087	1.04273	1.01348	0.947481	0.867471	2.65952	3.15967	4.48248	0.588438	0.277534	0.228103	0.187621	0.447782	0.911746	0.385164	0.275123	0.188867	0.451094	1.19934	0.532297	0.381917	0.282606	0.474705	1.24385	0.564361	0.527655	1.65424	0.639528	0.514494	3.50617	0.202524
INJ123	Anthroherpon	hoermanni hoermanni	20150924.txt	0.383989	0.356656	0.239213	0.463845	0.313459	1.00594	0.695775	0.961852	0.950263	0.984459	1.02538	1.02607	0.944608	0.878523	2.65036	3.15003	4.51211	0.596516	0.266549	0.220746	0.194082	0.433048	0.899024	0.399644	0.286677	0.184083	0.459346	1.16119	0.519907	0.401343	0.282725	0.473016	1.2633	0.567611	0.513079	1.65832	0.603124	0.502236	3.49443	0.229528
INJ28	Anthroherpon	hoermanni hoermanni	20150713.txt	0.336622	0.32518	0.232686	0.455255	0.311154	1.03061	0.738571	0.979556	0.967006	0.988545	1.04968	0.984634	0.929236	0.847148	2.59514	2.97731	4.35792	0.560548	0.269432	0.225335	0.196668	0.468224	0.869407	0.37623	0.287375	0.201168	0.459317	1.24341	0.538932	0.414158	0.299655	0.452445	1.32692	0.619853	0.539326	1.64531	0.575541	0.491447	3.41753	0.209394
INJ28	Anthroherpon	hoermanni hoermanni	20150715.txt	0.301944	0.328485	0.219009	0.483649	0.305908	1.03234	0.737564	0.98743	0.962108	0.987375	1.05686	0.988012	0.919519	0.844891	2.58711	3.00007	4.39381	0.565942	0.264972	0.237586	0.205323	0.45987	0.844498	0.410225	0.277353	0.211146	0.450261	1.19682	0.544174	0.425696	0.279153	0.479192	1.31181	0.601763	0.553891	1.65561	0.593759	0.492604	3.40498	0.17287
INJ28	Anthroherpon	hoermanni hoermanni	20150716.txt	0.335455	0.32521	0.221263	0.455334	0.313596	1.02614	0.746644	0.985474	0.960263	0.985339	1.06049	0.982137	0.920303	0.852231	2.57092	2.97151	4.36539	0.575395	0.27398	0.212057	0.203661	0.481616	0.859259	0.392466	0.28927	0.204211	0.445271	1.20491	0.552755	0.413781	0.278666	0.453776	1.32877	0.611458	0.562753	1.65802	0.590486	0.496595	3.41143	0.190098
INJ29	Anthroherpon	hoermanni hoermanni	20150713.txt	0.432964	0.365639	0.252672	0.462363	0.333459	1.07766	0.796889	1.03853	1.03218	1.04399	1.08969	1.05	0.992619	0.924597	2.91256	3.27613	4.78788	0.598471	0.274476	0.262645	0.180999	0.489572	0.967961	0.440802	0.255021	0.212008	0.470669	1.31751	0.529177	0.405918	0.30278	0.499993	1.36827	0.68313	0.586047	1.70669	0.582293	0.511436	3.65945	0.228828
INJ29	Anthroherpon	hoermanni hoermanni	20150715.txt	0.438574	0.361748	0.254253	0.47772	0.300454	1.09165	0.780776	1.04502	1.05333	1.02734	1.09726	1.05249	0.993436	0.92702	2.85774	3.34421	4.79734	0.585524	0.297507	0.256543	0.182324	0.486466	0.92848	0.444706	0.263175	0.211109	0.452826	1.27803	0.553844	0.405185	0.329196	0.470945	1.36939	0.682523	0.58703	1.70127	0.591549	0.511566	3.67606	0.208453
INJ29	Anthroherpon	hoermanni hoermanni	20150716.txt	0.428259	0.367621	0.243115	0.421886	0.343356	1.0976	0.770289	1.05397	1.02768	1.02058	1.10092	1.04709	0.9907	0.927842	2.89425	3.31688	4.79836	0.590679	0.267767	0.257879	0.181077	0.504552	0.944999	0.402289	0.294126	0.204611	0.443435	1.25308	0.559298	0.413455	0.297424	0.503765	1.35593	0.679847	0.564968	1.70101	0.575839	0.503062	3.65088	0.222428
INJ30	Anthroherpon	hoermanni hoermanni	20150713.txt	0.314144	0.331763	0.242798	0.440521	0.25644	1.00673	0.708662	0.935757	0.961081	0.994286	0.983882	0.994766	0.89457	0.897822	2.73504	3.06417	4.45809	0.56257	0.267483	0.233386	0.178489	0.468533	0.880624	0.404926	0.263442	0.222878	0.430269	1.14036	0.547184	0.395731	0.283207	0.430466	1.31738	0.611765	0.560206	1.70755	0.588934	0.524568	3.4273	0.20582
INJ30	Anthroherpon	hoermanni hoermanni	20150715.txt	0.306509	0.320221	0.235521	0.440686	0.272808	1.00079	0.704973	0.939568	0.968115	0.994001	0.991357	1.0037	0.894079	0.878062	2.70814	3.08106	4.41991	0.546946	0.297075	0.213611	0.169851	0.478031	0.910585	0.393977	0.285825	0.194971	0.452995	1.18674	0.529051	0.390694	0.276007	0.459112	1.31379	0.611458	0.568388	1.70424	0.599035	0.537295	3.41096	0.198776
INJ30	Anthroherpon	hoermanni hoermanni	20160716.txt	0.343859	0.332826	0.22641	0.455597	0.276491	0.998053	0.68939	0.946931	0.970776	0.99178	0.98268	1.00383	0.896392	0.881293	2.7767	3.09452	4.44163	0.543858	0.321443	0.211705	0.177464	0.472646	0.875974	0.410621	0.291	0.186737	0.472039	1.16944	0.537037	0.400433	0.277341	0.456594	1.3174	0.652405	0.538071	1.70158	0.60143	0.532742	3.4203	0.204967
INJ88	Anthroherpon	hoermanni sericeum	20150903(2).txt	0.346857	0.290687	0.207966	0.414571	0.290978	0.862102	0.608526	0.882855	0.843555	0.878642	0.872966	0.907466	0.791484	0.832104	2.31101	2.62622	3.72378	0.491563	0.227869	0.186636	0.182332	0.409387	0.785296	0.323611	0.23421	0.183407	0.373454	1.10787	0.462947	0.308849	0.262543	0.388204	1.1704	0.554751	0.500773	1.45953	0.527757	0.44222	3.17509	0.138629
INJ88	Anthroherpon	hoermanni sericeum	20150903(3).txt	0.31594	0.28963	0.197834	0.405728	0.283528	0.863312	0.611282	0.895816	0.822254	0.873542	0.902426	0.906065	0.822784	0.804119	2.32309	2.60971	3.78966	0.472763	0.241596	0.195243	0.168108	0.412359	0.810775	0.313948	0.250224	0.172692	0.366932	1.083	0.443541	0.318396	0.264458	0.389506	1.176	0.566764	0.503544	1.48848	0.512398	0.440634	3.17276	0.163849
INJ88	Anthroherpon	hoermanni sericeum	20150903.txt	0.347292	0.283173	0.215417	0.416318	0.277245	0.864544	0.611337	0.893474	0.84052	0.860049	0.883667	0.899499	0.815234	0.821596	2.30092	2.58407	3.69514	0.468759	0.258601	0.195899	0.148135	0.386722	0.812993	0.312004	0.246206	0.168418	0.384812	1.07073	0.45164	0.331249	0.238082	0.393062	1.17247	0.58757	0.464767	1.45574	0.523442	0.435341	3.14609	0.138794
INJ82	Anthroherpon	hoermanni hypsophilum	01092015(2).txt	0.3454	0.285249	0.184431	0.44311	0.302299	0.92383	0.666326	0.909581	0.830936	0.907748	0.94706	0.947087	0.830047	0.747484	2.67927	2.93566	4.13492	0.536468	0.282665	0.237663	0.143161	0.460681	0.855184	0.378405	0.263781	0.173988	0.432492	1.05586	0.459813	0.359012	0.229938	0.441465	1.25979	0.625957	0.54866	1.5793	0.57	0.486766	3.24311	0.215113
INJ82	Anthroherpon	hoermanni hypsophilum	01092015(3).txt	0.335996	0.279085	0.180461	0.44629	0.295925	0.912996	0.659889	0.901769	0.814553	0.894883	0.960933	0.944811	0.83248	0.748712	2.65764	2.93256	4.15237	0.558479	0.280565	0.233132	0.157422	0.448105	0.855437	0.377088	0.254147	0.17513	0.439809	1.04126	0.475198	0.353893	0.255632	0.418168	1.27857	0.631589	0.526314	1.58286	0.557984	0.480532	3.27329	0.224532
INJ82	Anthroherpon	hoermanni hypsophilum	01092015.txt	0.33224	0.286846	0.189713	0.445456	0.299848	0.91873	0.663599	0.91231	0.808843	0.928922	0.943705	0.952056	0.826403	0.759372	2.66635	2.99221	4.16636	0.55208	0.262193	0.243328	0.159097	0.452769	0.854776	0.381275	0.251147	0.183694	0.434575	1.04558	0.479768	0.343083	0.239606	0.446839	1.25899	0.634892	0.545348	1.57973	0.570201	0.478013	3.25706	0.256608
INJ83	Anthroherpon	hoermanni hypsophilum	01062015(3).txt	0.330515	0.324696	0.181713	0.437896	0.302113	0.956744	0.629375	0.893397	0.790441	0.886281	0.935692	0.937108	0.847447	0.783147	2.73705	2.91888	4.18574	0.521061	0.238424	0.227352	0.152274	0.475159	0.856307	0.343645	0.272569	0.135292	0.475131	1.05498	0.447211	0.326784	0.236074	0.453912	1.22744	0.62815	0.55392	1.52964	0.565507	0.470691	3.27687	0.276706
INJ83	Anthroherpon	hoermanni hypsophilum	01092015(2).txt	0.343167	0.318764	0.191883	0.452142	0.296312	0.957718	0.617393	0.900614	0.78337	0.895779	0.931506	0.936906	0.846261	0.771218	2.68594	2.972	4.19753	0.527362	0.243825	0.221429	0.166105	0.478901	0.86909	0.334279	0.257049	0.146874	0.479237	1.06956	0.461957	0.330236	0.249677	0.438473	1.23419	0.635231	0.541903	1.50681	0.57566	0.475283	3.22122	0.228658
INJ83	Anthroherpon	hoermanni hypsophilum	01092015.txt	0.33686	0.323442	0.172321	0.446703	0.301855	0.96003	0.627208	0.8927	0.784427	0.889971	0.935017	0.943418	0.852903	0.755843	2.66798	2.97853	4.17079	0.524292	0.252393	0.222048	0.133499	0.470604	0.826971	0.356035	0.26213	0.152272	0.471641	1.07377	0.454029	0.336913	0.240234	0.44334	1.23751	0.628306	0.555748	1.51617	0.589584	0.485225	3.33473	0.216844
INJ84	Anthroherpon	hoermanni hypsophilum	01092015(2).txt	0.424265	0.292976	0.202371	0.446817	0.312753	0.937988	0.706346	0.931575	0.814575	0.890452	0.912258	0.905186	0.829776	0.779682	2.64109	3.01491	4.13005	0.511801	0.289817	0.217538	0.159796	0.458597	0.832693	0.35902	0.250245	0.173223	0.44607	1.00261	0.443097	0.354826	0.222216	0.468282	1.26937	0.639884	0.566775	1.53261	0.540292	0.47473	3.25805	0.24761
INJ84	Anthroherpon	hoermanni hypsophilum	01092015(3).txt	0.419922	0.290845	0.217292	0.450565	0.310844	0.942261	0.712168	0.923715	0.81474	0.902095	0.917434	0.913186	0.807941	0.780623	2.62578	2.97497	4.09099	0.518456	0.273007	0.205891	0.17614	0.459884	0.845283	0.341117	0.26572	0.171758	0.452283	0.963904	0.476255	0.364885	0.243387	0.454838	1.27026	0.657545	0.542747	1.57691	0.544618	0.458312	3.25694	0.238713
INJ84	Anthroherpon	hoermanni hypsophilum	01092015.txt	0.395414	0.292648	0.187844	0.438531	0.311635	0.942376	0.702289	0.946167	0.804613	0.887684	0.924265	0.890337	0.825342	0.782385	2.65124	2.93326	4.05977	0.531727	0.268154	0.209986	0.168511	0.459866	0.836617	0.362228	0.248194	0.203564	0.427801	0.981036	0.450568	0.37961	0.250609	0.431942	1.27826	0.646251	0.550583	1.5548	0.549522	0.454105	3.35943	0.248153
INJ85	Anthroherpon	hoermanni hypsophilum	01092015(2).txt	0.342217	0.276963	0.194977	0.439522	0.309784	0.924414	0.713849	0.933428	0.850228	0.979973	0.996264	0.974463	0.869059	0.801935	2.55426	2.9247	4.08657	0.559209	0.282597	0.225575	0.157623	0.447557	0.861584	0.374642	0.266099	0.193522	0.414494	1.04463	0.485463	0.350854	0.23564	0.414927	1.16851	0.627775	0.523524	1.5534	0.527046	0.455523	3.17272	0.251425
INJ85	Anthroherpon	hoermanni hypsophilum	01092015(3).txt	0.344475	0.288895	0.180492	0.442478	0.301184	0.916088	0.702427	0.927208	0.848603	0.943812	1.02249	0.966741	0.866825	0.811314	2.57839	2.91116	4.07237	0.553143	0.292535	0.212871	0.167847	0.444791	0.878971	0.366722	0.275768	0.17992	0.418395	1.08405	0.440881	0.362916	0.236741	0.417246	1.19311	0.596432	0.491286	1.55974	0.520567	0.447836	3.2539	0.27476
INJ85	Anthroherpon	hoermanni hypsophilum	01092015.txt	0.341218	0.291625	0.192247	0.451835	0.298913	0.917431	0.697375	0.93422	0.843302	0.945532	1.01839	0.978751	0.86013	0.807659	2.6085	2.92264	4.06478	0.550493	0.307066	0.19961	0.164829	0.453295	0.868916	0.37705	0.264037	0.194262	0.409353	1.06047	0.470595	0.32804	0.25667	0.435832	1.17851	0.615136	0.527818	1.56239	0.529426	0.438077	3.28427	0.250669
INJ86	Anthroherpon	hoermanni hypsophilum	01092015(2).txt	0.333268	0.292356	0.200505	0.425547	0.314395	0.927759	0.66534	0.91642	0.827137	0.925997	0.972877	0.957888	0.835848	0.807298	2.6139	2.87365	4.1458	0.580176	0.290746	0.202135	0.163383	0.451161	0.878616	0.352689	0.241409	0.165911	0.441674	1.08179	0.458581	0.327268	0.240575	0.442637	1.27115	0.607212	0.543273	1.51193	0.543718	0.447327	3.19429	0.257151
INJ86	Anthroherpon	hoermanni hypsophilum	01092015(3).txt	0.34231	0.294273	0.209377	0.417309	0.331575	0.943182	0.665302	0.927861	0.816579	0.927604	0.96701	0.961711	0.846329	0.803263	2.60096	2.92212	4.13905	0.561318	0.275242	0.208449	0.163869	0.45727	0.878268	0.351577	0.232781	0.17223	0.453026	1.06643	0.477804	0.328446	0.231692	0.451593	1.2869	0.602345	0.544382	1.50816	0.543584	0.438042	3.21968	0.237542
INJ86	Anthroherpon	hoermanni hypsophilum	01092015.txt	0.336941	0.290289	0.191007	0.415498	0.325481	0.930413	0.673771	0.923086	0.802911	0.951127	0.96004	0.966765	0.845808	0.803118	2.63433	2.90901	4.13326	0.569964	0.2905	0.195105	0.165986	0.453022	0.862715	0.368124	0.252628	0.144859	0.458389	1.05086	0.503299	0.306926	0.240194	0.453858	1.28041	0.633702	0.545246	1.50607	0.542368	0.443508	3.20519	0.232238
INJ87	Anthroherpon	hoermanni hypsophilum	02092015(2).txt	0.383104	0.313206	0.18461	0.464021	0.313495	0.971794	0.701592	0.936404	0.835658	0.992329	1.00309	0.993343	0.85776	0.83748	2.68284	2.98042	4.24899	0.561256	0.264979	0.222458	0.14796	0.475816	0.8286	0.387153	0.226029	0.180009	0.449005	1.08565	0.456181	0.358387	0.223653	0.463077	1.30596	0.638156	0.532583	1.58737	0.550245	0.471215	3.38531	0.225507
INJ87	Anthroherpon	hoermanni hypsophilum	02092015.txt	0.394746	0.308665	0.206561	0.463033	0.319766	0.987019	0.683772	0.954563	0.8308	0.999436	0.999736	0.996962	0.858903	0.832799	2.72637	3.04507	4.26803	0.558422	0.273164	0.219522	0.131462	0.493754	0.819249	0.37622	0.225777	0.181816	0.468197	1.08621	0.46988	0.34555	0.229165	0.452089	1.31795	0.628565	0.526124	1.58203	0.552826	0.474961	3.38626	0.227016
INJ87	Anthroherpon	hoermanni hypsophilum	20150903.txt	0.404846	0.31887	0.196224	0.469496	0.305314	0.973566	0.686024	0.9375	0.858383	0.964262	1.0263	0.993823	0.869414	0.818307	2.72312	3.02575	4.26634	0.566276	0.281472	0.202107	0.147715	0.463825	0.825083	0.360685	0.266322	0.178615	0.446309	1.06279	0.467165	0.353356	0.225251	0.465739	1.30593	0.627031	0.544086	1.59481	0.549356	0.469339	3.38192	0.235525
INJ100	Anthroherpon	latipenne latipenne	20150909(2).txt	0.411659	0.380207	0.225399	0.554688	0.401027	1.09427	0.752186	1.22204	0.900634	1.09008	0.787573	1.05399	1.01977	0.775232	3.12421	3.4973	4.80326	0.487026	0.291082	0.246453	0.164292	0.591747	0.882371	0.411421	0.254149	0.18859	0.541957	1.14756	0.435943	0.325813	0.284302	0.539181	1.40309	0.66273	0.586682	1.76352	0.605183	0.536819	4.41328	0.411621
INJ100	Anthroherpon	latipenne latipenne	20150909.txt	0.438613	0.376321	0.220138	0.558162	0.408607	1.09873	0.757676	1.21795	0.910869	1.09894	0.776482	1.07977	0.985079	0.781679	3.10928	3.5138	4.8371	0.514225	0.298744	0.238186	0.166229	0.586748	0.949885	0.387207	0.255001	0.188721	0.530221	1.13342	0.467282	0.315673	0.252189	0.541739	1.41796	0.684685	0.57935	1.74137	0.637299	0.550904	4.42515	0.411621
INJ100	Anthroherpon	latipenne latipenne	20150923.txt	0.388127	0.385019	0.222024	0.555419	0.404001	1.04985	0.766283	1.22535	0.912848	1.10934	0.759001	1.06831	1.01312	0.778265	3.15658	3.50882	4.82095	0.48654	0.301239	0.230779	0.200754	0.559066	0.909829	0.403643	0.24269	0.1835	0.541429	1.15718	0.447277	0.330991	0.264099	0.54418	1.40761	0.6721	0.573495	1.74904	0.619744	0.54932	4.37432	0.411621
INJ110	Anthroherpon	latipenne latipenne	20150910(2).txt	0.373546	0.394879	0.178422	0.575777	0.353829	1.10974	0.762774	1.179	0.886897	1.06235	0.683512	1.00808	0.91853	0.718607	3.01059	3.3718	4.65361	0.450582	0.274205	0.219352	0.16807	0.535368	0.823562	0.371168	0.226161	0.187231	0.548565	1.06627	0.388464	0.37462	0.226467	0.487998	1.54102	0.696911	0.618297	1.86156	0.620516	0.596261	4.39116	0.283961
INJ110	Anthroherpon	latipenne latipenne	20150910.txt	0.368979	0.363239	0.17942	0.577828	0.359383	1.11694	0.75933	1.17398	0.883316	1.06348	0.685805	1.01259	0.911473	0.720393	3.03464	3.35763	4.65617	0.420563	0.288373	0.197374	0.179588	0.532443	0.816055	0.357134	0.230079	0.208845	0.562697	1.03638	0.426592	0.354153	0.208973	0.495141	1.54413	0.716865	0.633215	1.8576	0.634367	0.601964	4.40013	0.268709
INJ110	Anthroherpon	latipenne latipenne	20150923.txt	0.389346	0.351655	0.190499	0.57229	0.37036	1.12639	0.768408	1.18364	0.870508	1.06352	0.675557	1.01403	0.916425	0.724691	3.01433	3.39306	4.63539	0.456389	0.296484	0.208348	0.173352	0.519727	0.806305	0.365997	0.25883	0.188711	0.515455	1.09311	0.44346	0.33079	0.231166	0.503429	1.54248	0.69696	0.615343	1.85878	0.61548	0.593669	4.27693	0.280349
INJ111	Anthroherpon	latipenne latipenne	20150910(2).txt	0.383853	0.418909	0.229127	0.583496	0.360213	1.08372	0.83835	1.18036	0.911313	1.13321	0.704807	1.04976	0.938452	0.75847	3.14808	3.45592	4.84513	0.495966	0.288625	0.231355	0.223418	0.515234	0.88191	0.378538	0.273422	0.216128	0.539269	1.16117	0.492897	0.336356	0.260445	0.556516	1.60308	0.748187	0.631527	1.87452	0.6604	0.648734	4.63427	0.203621
INJ111	Anthroherpon	latipenne latipenne	20150910.txt	0.366282	0.411096	0.247869	0.569838	0.368517	1.09647	0.812834	1.20079	0.893234	1.13736	0.688062	1.04686	0.931033	0.778032	3.11549	3.42721	4.83536	0.546249	0.298151	0.228687	0.197553	0.548946	0.810248	0.409578	0.276006	0.211547	0.541474	1.17266	0.461318	0.359899	0.271136	0.53799	1.56279	0.744156	0.638846	1.8776	0.652007	0.651888	4.66372	0.184818
INJ111	Anthroherpon	latipenne latipenne	20150923.txt	0.370339	0.42077	0.239191	0.580703	0.360625	1.08813	0.827127	1.21284	0.891348	1.14257	0.693102	1.04203	0.942716	0.748229	3.1334	3.47029	4.85085	0.503705	0.290478	0.2345	0.199695	0.529082	0.853427	0.390607	0.287715	0.192029	0.545873	1.12765	0.530401	0.346273	0.257684	0.539032	1.60568	0.753348	0.663264	1.8971	0.65621	0.640477	4.58913	0.209116
INJ112	Anthroherpon	latipenne latipenne	20150910(2).txt	0.40999	0.35957	0.226457	0.558082	0.401257	1.08262	0.707796	1.18923	0.884976	1.17122	0.769533	1.09258	1.00054	0.815678	3.03743	3.35209	4.62319	0.529942	0.28871	0.242131	0.170928	0.529287	0.820294	0.401328	0.273843	0.197264	0.533084	1.14383	0.417574	0.355529	0.257783	0.51015	1.4329	0.717559	0.610016	1.79461	0.62759	0.57887	4.24127	0.173971
INJ112	Anthroherpon	latipenne latipenne	20150910.txt	0.390276	0.356572	0.231767	0.567347	0.405118	1.05435	0.738946	1.18094	0.887086	1.15754	0.77556	1.08377	1.0132	0.807278	2.97212	3.31518	4.65097	0.521594	0.306466	0.234775	0.184015	0.469207	0.843689	0.417202	0.271711	0.194915	0.522858	1.13394	0.418656	0.340547	0.289703	0.487875	1.42798	0.707185	0.608935	1.79544	0.638945	0.583425	4.23104	0.210004
INJ112	Anthroherpon	latipenne latipenne	20150923.txt	0.423854	0.365298	0.227321	0.541706	0.40284	1.05927	0.712592	1.17883	0.882306	1.15539	0.770219	1.09044	1.00243	0.811581	3.0231	3.36123	4.6138	0.541368	0.286483	0.243395	0.175006	0.552789	0.844985	0.418395	0.270594	0.193939	0.518611	1.13757	0.417968	0.328968	0.284986	0.503705	1.42799	0.724546	0.604347	1.80684	0.662531	0.602619	4.23019	0.187446
INJ113	Anthroherpon	latipenne latipenne	20150910(2).txt	0.417143	0.369316	0.208845	0.544082	0.388932	1.07735	0.715416	1.23166	0.897812	1.13944	0.80295	1.01814	1.03996	0.810583	3.05138	3.37348	4.7817	0.53314	0.311832	0.253292	0.175429	0.564806	0.862297	0.420177	0.249112	0.206464	0.547308	1.13741	0.482076	0.344181	0.290147	0.497969	1.40317	0.700201	0.58038	1.77778	0.634945	0.580138	4.34862	0.272085
INJ113	Anthroherpon	latipenne latipenne	20150910.txt	0.410205	0.365841	0.218222	0.538011	0.379444	1.08452	0.718578	1.23063	0.903358	1.13985	0.791113	1.0637	1.00938	0.799808	3.01451	3.43322	4.79513	0.522744	0.322934	0.253289	0.169355	0.565298	0.859262	0.407498	0.272886	0.197191	0.529975	1.12643	0.497623	0.336146	0.282993	0.52299	1.40765	0.683778	0.584218	1.76394	0.661817	0.589284	4.34977	0.25308
INJ113	Anthroherpon	latipenne latipenne	20150923.txt	0.379066	0.356227	0.225553	0.551891	0.375517	1.11667	0.695561	1.22979	0.901368	1.15367	0.784333	1.01257	1.06474	0.791417	2.9705	3.48223	4.79258	0.537237	0.32191	0.246581	0.174586	0.564709	0.847619	0.41188	0.271538	0.19746	0.539171	1.12734	0.509032	0.335986	0.280872	0.512789	1.4258	0.665591	0.533869	1.77159	0.644148	0.584633	4.35094	0.262913
INJ101	Anthroherpon	latipenne punctipennis	20150909(2).txt	0.332462	0.343713	0.258825	0.590096	0.362887	1.06746	0.702759	1.11094	0.884234	1.02141	0.716393	1.07259	0.953185	0.784079	2.93966	3.30237	4.57827	0.515209	0.243113	0.24505	0.179577	0.557953	0.77968	0.369544	0.262033	0.189921	0.557181	1.116	0.444224	0.337297	0.244219	0.552042	1.50961	0.756595	0.616881	1.73325	0.619965	0.566224	4.22374	0.177741
INJ101	Anthroherpon	latipenne punctipennis	20150909.txt	0.340747	0.330406	0.261295	0.57761	0.364287	1.07527	0.68145	1.126	0.878243	1.03759	0.69719	1.03885	0.962422	0.781439	2.96524	3.31616	4.18606	0.519196	0.253723	0.232596	0.182442	0.556647	0.78399	0.373405	0.264767	0.183838	0.563758	1.11184	0.427105	0.346485	0.252353	0.549991	1.49385	0.756385	0.603168	1.74094	0.614465	0.566946	4.21676	0.198621
INJ101	Anthroherpon	latipenne punctipennis	20150923.txt	0.325672	0.346028	0.254628	0.580912	0.371138	1.06042	0.693803	1.12848	0.876311	1.03605	0.693974	1.05762	0.964418	0.776065	2.93304	3.30743	4.56871	0.499187	0.264072	0.231943	0.20864	0.536533	0.830616	0.376831	0.262341	0.197153	0.555913	1.10139	0.440974	0.349093	0.255296	0.542014	1.48129	0.746803	0.61002	1.73742	0.602433	0.550763	4.19504	0.180038
INJ97	Anthroherpon	matzenaueri taliensis	20150907(2).txt	0.279616	0.29915	0.189326	0.434974	0.244226	0.868129	0.535027	0.817459	0.750956	0.793952	0.562488	0.573569	0.539673	1.0246	2.20591	2.55065	3.6956	0.416041	0.21511	0.176362	0.171235	0.430044	0.679178	0.324136	0.237842	0.172302	0.421665	0.888698	0.375649	0.343007	0.22681	0.444984	1.30384	0.641013	0.508244	1.36566	0.521346	0.440748	3.53097	0.152828
INJ97	Anthroherpon	matzenaueri taliensis	20150907.txt	0.263679	0.301387	0.18212	0.431322	0.247233	0.864372	0.525408	0.821411	0.748849	0.79702	0.561299	0.567817	0.552908	1.00815	2.27391	2.55492	3.62915	0.394302	0.195158	0.17129	0.187948	0.422956	0.679637	0.328713	0.23881	0.177587	0.414883	0.916373	0.378983	0.324882	0.229133	0.452361	1.31046	0.661227	0.493484	1.38462	0.522719	0.433203	3.53071	0.169309
INJ97	Anthroherpon	matzenaueri taliensis	20150924.txt	0.286302	0.299309	0.195348	0.425354	0.233429	0.855003	0.53468	0.814235	0.757069	0.792858	0.56033	0.568644	0.533214	1.03514	2.27178	2.56079	3.65335	0.385203	0.207215	0.181421	0.171018	0.433298	0.659454	0.313838	0.248729	0.166864	0.429252	0.876206	0.418962	0.310954	0.210906	0.456084	1.30305	0.607807	0.504449	1.37425	0.526226	0.440922	3.50975	0.199944
INJ72	Anthroherpon	primitivum jeanneli	20150810.txt	0.298836	0.313021	0.201963	0.491003	0.272241	0.941672	0.695364	1.05853	0.812022	0.98792	0.653987	0.895725	0.76827	0.643809	2.37694	2.69061	3.86778	0.485541	0.264561	0.197877	0.162829	0.448917	0.526777	0.280015	0.34648	0.243633	0.607614	1.03649	0.404667	0.32142	0.222877	0.464561	1.45507	0.659894	0.589937	1.64482	0.623187	0.577342	4.08091	0.0866382
INJ72	Anthroherpon	primitivum jeanneli	20150811.txt	0.227388	0.316325	0.193018	0.49049	0.277221	0.943732	0.69758	1.06302	0.80947	0.990148	0.62773	0.914549	0.753674	0.658935	2.36743	2.70542	3.87547	0.479704	0.271703	0.192631	0.171917	0.440634	0.526182	0.258635	0.348371	0.261885	0.605048	1.05155	0.387833	0.326084	0.226	0.459217	1.45091	0.632793	0.581219	1.63643	0.640529	0.599697	4.06552	0.0763309
INJ72	Anthroherpon	primitivum jeanneli	20150812.txt	0.233959	0.325352	0.189762	0.507696	0.272197	0.94821	0.694911	1.05675	0.803311	1.01266	0.630663	0.917628	0.750786	0.652651	2.35999	2.69872	3.82882	0.514296	0.260534	0.195326	0.168342	0.437968	0.578	0.241236	0.343554	0.262613	0.608639	1.07703	0.391033	0.319558	0.235747	0.449403	1.45348	0.637021	0.591289	1.6404	0.633606	0.595645	4.10107	0.0796859
INJ73	Anthroherpon	primitivum jeanneli	20150810.txt	0.308417	0.300146	0.18166	0.458869	0.281842	0.897289	0.668469	0.884137	0.839507	0.871123	0.60458	0.888785	0.807196	0.639334	2.29861	2.52908	3.67816	0.449026	0.2397	0.207573	0.198282	0.42562	0.756798	0.326915	0.219727	0.19175	0.432723	0.952575	0.396187	0.268768	0.227817	0.417494	1.38042	0.64048	0.541205	1.57539	0.576915	0.590898	3.89944	0.055464
INJ73	Anthroherpon	primitivum jeanneli	20150811.txt	0.347748	0.293089	0.169052	0.465763	0.288129	0.910649	0.667705	0.885738	0.845764	0.874886	0.603752	0.907153	0.800088	0.626798	2.26606	2.52047	3.6069	0.469396	0.23735	0.218949	0.182673	0.420953	0.757974	0.322815	0.229834	0.1989	0.417185	0.969257	0.388349	0.265125	0.191283	0.462295	1.38216	0.627416	0.556315	1.57494	0.602478	0.587669	3.89949	0.0740456
INJ73	Anthroherpon	primitivum jeanneli	20150813.txt	0.313349	0.289421	0.189206	0.453611	0.2949	0.915114	0.673014	0.89102	0.856109	0.871627	0.616669	0.896358	0.813157	0.634551	2.27974	2.527	3.62066	0.450339	0.278222	0.197202	0.193322	0.426023	0.745647	0.338091	0.215191	0.193239	0.424906	0.970212	0.398673	0.263214	0.198621	0.444113	1.37084	0.633707	0.549965	1.57065	0.527794	0.588362	3.91697	0.0468654
INJ74	Anthroherpon	primitivum jeanneli	20150810.txt	0.196335	0.318942	0.217352	0.512109	0.307915	0.940127	0.681832	0.966301	0.806901	0.940519	0.678775	0.949416	0.838739	0.681077	2.32338	2.61371	4.01574	0.51336	0.277015	0.236245	0.166831	0.456524	0.799789	0.379563	0.265783	0.192004	0.475392	1.00774	0.445674	0.296972	0.241971	0.500621	1.42647	0.698424	0.591314	1.57489	0.611039	0.584014	3.96133	0.0927563
INJ74	Anthroherpon	primitivum jeanneli	20150811.txt	0.196793	0.327289	0.218811	0.518124	0.301506	0.942967	0.680801	0.981605	0.802299	0.935892	0.677684	0.935114	0.862638	0.678654	2.30405	2.63719	3.95236	0.512061	0.291973	0.227669	0.160681	0.45064	0.791773	0.386244	0.2477	0.187702	0.473073	1.03095	0.416432	0.324288	0.236997	0.487271	1.40595	0.630777	0.561765	1.62842	0.616315	0.581618	3.97042	0.0979061
INJ74	Anthroherpon	primitivum jeanneli	20150812.txt	0.183043	0.325433	0.248012	0.511329	0.308017	0.939606	0.679237	0.949582	0.828263	0.942695	0.664826	0.958544	0.838579	0.672176	2.242	2.64017	3.96885	0.53002	0.290628	0.235574	0.164364	0.450362	0.777669	0.388684	0.254401	0.197257	0.451445	1.04087	0.423298	0.31617	0.2364	0.49449	1.38513	0.617439	0.576597	1.63072	0.614955	0.589269	3.97272	0.0297842
INJ75	Anthroherpon	primitivum jeanneli	20150812.txt	0.417862	0.320373	0.2029	0.489066	0.281005	0.950547	0.660682	0.946565	0.823521	0.904469	0.640143	0.936886	0.756329	0.711241	2.38237	2.64311	3.84919	0.502544	0.221675	0.209763	0.180703	0.451371	0.782229	0.337432	0.249177	0.190733	0.438378	1.04882	0.406861	0.299351	0.246347	0.431019	1.39322	0.721888	0.574434	1.59895	0.592745	0.578037	3.8977	0.0703597
INJ75	Anthroherpon	primitivum jeanneli	20150813.txt	0.364367	0.33222	0.192753	0.479145	0.282308	0.923341	0.672883	0.952418	0.827581	0.883645	0.657269	0.911203	0.767151	0.724707	2.31566	2.64816	3.76812	0.527833	0.218932	0.230326	0.168589	0.453712	0.793883	0.330482	0.247106	0.192354	0.442635	1.05441	0.409557	0.305395	0.251094	0.348491	1.39862	0.694307	0.582109	1.59845	0.589753	0.593721	3.89438	0.0660382
INJ75	Anthroherpon	primitivum jeanneli	20150903.txt	0.32527	0.334652	0.183048	0.483682	0.284869	0.939617	0.669176	0.942523	0.827928	0.900321	0.648885	0.922232	0.753569	0.692414	2.3475	2.5749	3.78291	0.496784	0.212388	0.218915	0.17265	0.476183	0.793069	0.326082	0.258014	0.176988	0.488905	1.0332	0.402718	0.314273	0.230614	0.425524	1.40354	0.659555	0.528113	1.60631	0.590912	0.586268	3.85321	0.0814257
JC18	Anthroherpon	primitivum jeanneli	20150925(2).txt	0.262648	0.274511	0.173497	0.415277	0.272049	0.845924	0.573113	0.83517	0.714436	0.771612	0.504994	0.760677	0.627806	0.596957	2.19966	2.41164	3.40339	0.373602	0.22026	0.19586	0.156117	0.378781	0.661643	0.302709	0.224336	0.174738	0.423321	0.829827	0.366782	0.265916	0.238365	0.432738	1.43912	0.603916	0.515142	1.46146	0.535248	0.49878	3.72711	0.0603057
JC18	Anthroherpon	primitivum jeanneli	20150925(3).txt	0.249777	0.290219	0.182717	0.415514	0.273904	0.844	0.579295	0.840352	0.718737	0.763927	0.510987	0.752958	0.635928	0.583772	2.16513	2.42706	3.43261	0.362788	0.233596	0.195909	0.157363	0.41283	0.637798	0.31774	0.233554	0.182602	0.408871	0.82957	0.32539	0.288974	0.249253	0.420997	1.43373	0.581586	0.51652	1.4563	0.54844	0.510936	3.72927	0.0757323
JC18	Anthroherpon	primitivum jeanneli	20150925.txt	0.262396	0.284767	0.178095	0.405886	0.282524	0.844577	0.569872	0.844682	0.715239	0.766928	0.503907	0.760077	0.627605	0.595443	2.19116	2.41802	3.42609	0.379105	0.22553	0.187443	0.144514	0.414912	0.619764	0.352091	0.206392	0.179127	0.40343	0.836945	0.332104	0.295759	0.239708	0.428967	1.43809	0.604134	0.526129	1.47011	0.535286	0.513757	3.73582	0.0545001
INJ116	Anthroherpon	pygmaeum striticolle	20150611(2).txt	0.214966	0.212109	0.122318	0.290775	0.234123	0.619595	0.376428	0.555665	0.501008	0.603064	0.363775	0.645242	0.586624	0.716701	1.73772	1.98396	2.80633	0.24644	0.12944	0.133923	0.130807	0.249727	0.62276	0.238555	0.186165	0.112113	0.271169	0.856004	0.316436	0.227401	0.176039	0.250898	0.954334	0.447013	0.433635	1.02479	0.409275	0.317091	2.56142	0.112045
INJ116	Anthroherpon	pygmaeum striticolle	20150911(3).txt	0.227244	0.215022	0.105606	0.296638	0.238182	0.623301	0.370009	0.556711	0.505083	0.602488	0.367999	0.642457	0.586011	0.713369	1.70287	1.98561	2.81632	0.261991	0.123692	0.135209	0.129071	0.246875	0.625745	0.244045	0.183589	0.113065	0.246902	0.857935	0.318633	0.224916	0.153872	0.274729	0.959237	0.417281	0.420514	1.02959	0.419782	0.32111	2.54921	0.141012
INJ116	Anthroherpon	pygmaeum striticolle	20150911.txt	0.212535	0.212131	0.138263	0.275317	0.244815	0.620367	0.360387	0.556242	0.514802	0.605056	0.363781	0.64348	0.587663	0.716027	1.72307	1.981	2.81183	0.256634	0.14328	0.126696	0.122075	0.249138	0.627339	0.254043	0.179108	0.101318	0.262819	0.864035	0.304668	0.21995	0.164807	0.273182	0.956894	0.465124	0.412801	1.01189	0.421158	0.312398	2.57873	0.0666763
INJ117	Anthroherpon	pygmaeum striticolle	20150911(2).txt	0.251813	0.235955	0.1375	0.325869	0.266843	0.670199	0.364629	0.59251	0.525251	0.654407	0.388038	0.703511	0.635847	0.802964	1.85558	2.18191	3.02169	0.280391	0.141079	0.148199	0.113168	0.255767	0.649649	0.263018	0.181581	0.146261	0.262823	0.902773	0.333281	0.262842	0.170586	0.270128	1.0061	0.421317	0.43021	1.06418	0.41409	0.321435	2.71695	0.115454
INJ117	Anthroherpon	pygmaeum striticolle	20150911(3).txt	0.261823	0.240054	0.11659	0.328183	0.267383	0.649567	0.367945	0.607782	0.532311	0.641782	0.389669	0.704184	0.637825	0.79274	1.87326	2.1531	3.00793	0.2949	0.11821	0.156155	0.114028	0.252453	0.642295	0.253414	0.206929	0.130165	0.267415	0.908281	0.356825	0.242973	0.18294	0.265344	0.996973	0.453097	0.437152	1.08692	0.431164	0.316391	2.70253	0.102257
INJ117	Anthroherpon	pygmaeum striticolle	20150911.txt	0.247318	0.243502	0.125609	0.312647	0.268014	0.656247	0.376083	0.585495	0.520711	0.644794	0.382989	0.706441	0.642722	0.79854	1.87353	2.17424	3.01916	0.264042	0.124983	0.158742	0.112916	0.255458	0.663667	0.261099	0.185363	0.141315	0.262776	0.907881	0.321504	0.27131	0.163164	0.285847	1.00252	0.427042	0.420496	1.07523	0.402525	0.307611	2.70276	0.127498
INJ118	Anthroherpon	pygmaeum striticolle	20150611(3).txt	0.301202	0.245513	0.145877	0.296064	0.252222	0.62625	0.354968	0.560668	0.482025	0.60384	0.35431	0.6434	0.573505	0.747436	1.78991	2.0217	2.82104	0.26171	0.120004	0.139575	0.131251	0.2719	0.612853	0.270571	0.210067	0.116083	0.278555	0.8624	0.339983	0.249622	0.166153	0.285235	0.972234	0.420061	0.43919	1.04984	0.427782	0.31816	2.74323	0.0843509
INJ118	Anthroherpon	pygmaeum striticolle	20150911(2).txt	0.327599	0.236318	0.144238	0.30915	0.255276	0.625635	0.359586	0.560026	0.494584	0.605432	0.34428	0.652821	0.566123	0.754656	1.79136	2.02705	2.82399	0.239509	0.139972	0.135609	0.133128	0.264979	0.607289	0.27249	0.20987	0.141525	0.258907	0.851225	0.336107	0.240319	0.165601	0.289399	0.967368	0.405339	0.459	1.07757	0.411435	0.310443	2.72996	0.0930274
INJ118	Anthroherpon	pygmaeum striticolle	20150911.txt	0.272661	0.235582	0.149342	0.29256	0.269966	0.631741	0.347452	0.556209	0.498176	0.601351	0.349991	0.64628	0.567963	0.753844	1.79769	2.03406	2.82847	0.239753	0.133579	0.148462	0.121983	0.265367	0.59918	0.274228	0.211871	0.136097	0.257193	0.849658	0.337876	0.24632	0.158925	0.300947	0.97018	0.431425	0.425686	1.06758	0.419809	0.303893	2.72461	0.0914782
INJ119	Anthroherpon	pygmaeum striticolle	20150614(2).txt	0.249363	0.247157	0.139747	0.327748	0.219122	0.657421	0.354799	0.604636	0.523559	0.632848	0.383122	0.699476	0.628262	0.805968	1.81723	1.99083	2.85234	0.24254	0.12466	0.133073	0.123396	0.281712	0.696399	0.231465	0.19491	0.121688	0.265899	0.894869	0.33512	0.226353	0.21867	0.252895	0.977266	0.406625	0.422142	1.05306	0.414367	0.308727	2.69574	0.0861081
INJ119	Anthroherpon	pygmaeum striticolle	20150914(3).txt	0.250136	0.251869	0.138091	0.332167	0.237657	0.683002	0.367596	0.576727	0.529883	0.642497	0.385891	0.694534	0.628611	0.797543	1.81011	2.00211	2.8621	0.238332	0.116239	0.142773	0.136212	0.254359	0.70079	0.222258	0.194224	0.134065	0.258614	0.889572	0.356512	0.2096	0.197589	0.25815	0.975572	0.416929	0.402382	1.06834	0.418886	0.312117	2.68342	0.102832
INJ119	Anthroherpon	pygmaeum striticolle	20150914.txt	0.25204	0.242625	0.160964	0.3288	0.219101	0.661009	0.364999	0.591176	0.526538	0.635676	0.392613	0.674556	0.646137	0.794119	1.80289	2.00804	2.83452	0.267693	0.11674	0.131457	0.12664	0.270678	0.699956	0.206244	0.205912	0.122616	0.25847	0.928206	0.324143	0.218854	0.212334	0.250834	0.972107	0.421535	0.415527	1.06674	0.419022	0.304675	2.69367	0.0963794
INJ120	Anthroherpon	pygmaeum striticolle	20150914(2).txt	0.256687	0.241342	0.132218	0.309678	0.260613	0.639862	0.370008	0.564224	0.506696	0.616738	0.379627	0.651595	0.601829	0.78305	1.80017	2.01321	2.83896	0.242981	0.132669	0.15656	0.124526	0.250748	0.627756	0.241434	0.194408	0.131256	0.284321	0.846898	0.342185	0.245578	0.201106	0.282378	0.959702	0.443268	0.489927	1.07796	0.454016	0.309394	2.68538	0.107675
INJ120	Anthroherpon	pygmaeum striticolle	20150914(3).txt	0.251507	0.243279	0.121098	0.313201	0.254057	0.62899	0.383934	0.566303	0.518058	0.611592	0.37552	0.661292	0.593426	0.802414	1.77729	2.02242	2.83824	0.237284	0.130717	0.159297	0.126536	0.252926	0.626925	0.249178	0.190975	0.128399	0.297741	0.854965	0.331369	0.26128	0.168075	0.304681	0.961998	0.449124	0.423973	1.07576	0.402498	0.31427	2.67426	0.149326
INJ120	Anthroherpon	pygmaeum striticolle	20150914.txt	0.244519	0.248471	0.134611	0.299496	0.273862	0.629929	0.373233	0.570745	0.509853	0.605408	0.372729	0.665431	0.59824	0.788291	1.78194	2.02122	2.81241	0.240086	0.130431	0.156981	0.122289	0.257295	0.627763	0.248165	0.190909	0.136238	0.280066	0.870077	0.324353	0.251586	0.180564	0.298588	0.96923	0.438682	0.429	1.07518	0.428219	0.314613	2.69403	0.101776
INJ21	Anthroherpon	sinjajevina	20150703.txt	0.286005	0.257113	0.190985	0.40111	0.239707	0.772828	0.50974	0.803081	0.64663	0.727878	0.450285	0.594636	0.556258	1.01872	2.07106	2.24697	3.27559	0.380703	0.210798	0.18026	0.129819	0.379332	0.672492	0.274054	0.18739	0.16286	0.37457	0.887991	0.350696	0.271885	0.166295	0.395365	1.23471	0.595343	0.498609	1.29124	0.465319	0.398109	2.94042	0.157557
INJ21	Anthroherpon	sinjajevina	20150709.txt	0.279207	0.247804	0.179953	0.402763	0.261595	0.777005	0.50363	0.797637	0.64195	0.738962	0.445181	0.591307	0.557877	1.02992	2.08074	2.29571	3.27723	0.371023	0.213978	0.185246	0.136407	0.377953	0.611446	0.298477	0.188379	0.141446	0.400052	0.884538	0.349919	0.262499	0.188252	0.406489	1.2194	0.550868	0.470861	1.28848	0.512918	0.421558	3.16713	0.164432
INJ21	Anthroherpon	sinjajevina	20150713.txt	0.303267	0.247626	0.198898	0.3945	0.249621	0.776356	0.50975	0.792752	0.642919	0.741069	0.456911	0.587425	0.560156	1.03298	2.04656	2.26565	3.2705	0.395467	0.218762	0.190028	0.137663	0.373866	0.621706	0.292071	0.195527	0.158683	0.377042	0.892225	0.348748	0.264777	0.17767	0.413454	1.22171	0.578756	0.494632	1.29188	0.512474	0.419783	3.1776	0.136438
INJ22	Anthroherpon	sinjajevina	20150703.txt	0.293055	0.247929	0.176915	0.409747	0.239759	0.798108	0.498541	0.80755	0.664466	0.713533	0.444584	0.588168	0.510869	1.02546	2.06004	2.2046	3.1582	0.35845	0.199643	0.180638	0.160283	0.351335	0.616649	0.290278	0.199672	0.141307	0.373301	0.825228	0.338869	0.276101	0.207925	0.377547	1.16469	0.487221	0.5266	1.28609	0.485463	0.401959	3.14744	0.11802
INJ22	Anthroherpon	sinjajevina	20150709.txt	0.303261	0.246823	0.188098	0.405086	0.24942	0.806078	0.492566	0.815351	0.663913	0.696068	0.461637	0.57433	0.512807	1.03707	2.04466	2.23743	3.19623	0.378962	0.177425	0.205542	0.122257	0.387237	0.597459	0.273725	0.207789	0.19344	0.356863	0.753277	0.358598	0.271468	0.216951	0.378087	1.19188	0.559557	0.415162	1.25833	0.50951	0.413734	3.10603	0.1314
INJ22	Anthroherpon	sinjajevina	20150713.txt	0.310898	0.256969	0.191106	0.417384	0.241257	0.808965	0.498175	0.81922	0.658439	0.699899	0.460724	0.57099	0.500578	1.03241	2.0671	2.21356	3.15249	0.343092	0.222017	0.170202	0.151037	0.352387	0.647623	0.250005	0.215409	0.144295	0.368898	0.802174	0.344554	0.283985	0.224804	0.357149	1.13113	0.574836	0.482862	1.27281	0.516611	0.424621	3.10667	0.157775
INJ23	Anthroherpon	sinjajevina	20150703.txt	0.293725	0.263613	0.181277	0.404306	0.257503	0.778055	0.509471	0.832659	0.670882	0.722165	0.456107	0.583622	0.563029	1.03797	2.06754	2.22294	3.26717	0.39256	0.198626	0.187109	0.132477	0.397892	0.660949	0.299128	0.197349	0.171945	0.370156	0.866119	0.360321	0.320745	0.171575	0.399317	1.18787	0.552409	0.510175	1.33294	0.518998	0.426143	2.81726	0.176782
INJ23	Anthroherpon	sinjajevina	20150709.txt	0.274488	0.270238	0.193395	0.423506	0.280371	0.800022	0.507479	0.832032	0.673598	0.734075	0.458369	0.57821	0.557143	1.06128	2.05786	2.27426	3.27598	0.400627	0.20287	0.172204	0.148832	0.395455	0.629693	0.311	0.216139	0.130453	0.386582	0.849998	0.367065	0.287149	0.189321	0.407527	1.19643	0.560436	0.513446	1.30742	0.533415	0.423884	2.98359	0.193874
INJ23	Anthroherpon	sinjajevina	20150713.txt	0.302225	0.256201	0.174885	0.422254	0.270417	0.776285	0.51222	0.838567	0.667158	0.717313	0.47131	0.578122	0.563016	1.04638	2.04107	2.21606	3.25281	0.40517	0.202388	0.218722	0.129481	0.388314	0.614983	0.33224	0.201984	0.12168	0.401685	0.852221	0.354223	0.311516	0.204426	0.382381	1.20332	0.562215	0.511331	1.30823	0.50975	0.414881	3.01159	0.195587
INJ43	Anthroherpon	sinjajevina	20150721.txt	0.351468	0.269969	0.211953	0.417262	0.225402	0.757381	0.544858	0.780886	0.672799	0.697755	0.460412	0.610303	0.530435	1.02151	2.05055	2.21428	3.18696	0.355054	0.204502	0.192731	0.122585	0.395551	0.646006	0.272411	0.260962	0.145213	0.348575	0.885051	0.344715	0.297293	0.19413	0.366858	1.18776	0.589972	0.498027	1.28172	0.4904	0.392166	3.02369	0.113935
INJ43	Anthroherpon	sinjajevina	20150729.txt	0.347899	0.24729	0.191959	0.420807	0.227785	0.762668	0.548296	0.800394	0.655643	0.709085	0.463948	0.593241	0.534879	1.02207	2.0943	2.29151	3.24125	0.321899	0.213348	0.190235	0.122264	0.393124	0.649537	0.269534	0.23828	0.146001	0.369209	0.871727	0.343336	0.272289	0.222562	0.35218	1.19319	0.603415	0.476578	1.29515	0.508051	0.402501	2.97822	0.169984
INJ43	Anthroherpon	sinjajevina	20150730.txt	0.34165	0.267067	0.191025	0.415025	0.235445	0.757677	0.552845	0.779186	0.664477	0.710799	0.455435	0.601541	0.545655	1.01238	2.0653	2.23802	3.23493	0.349183	0.221351	0.181874	0.136094	0.374753	0.631306	0.280042	0.227389	0.129985	0.39791	0.869705	0.346503	0.26466	0.202453	0.372106	1.19765	0.604159	0.471834	1.27868	0.477443	0.385229	2.98141	0.152935
INJ44	Anthroherpon	sinjajevina	20150721.txt	0.293252	0.245597	0.186049	0.405438	0.267495	0.763586	0.561281	0.806916	0.686626	0.712849	0.461144	0.586828	0.512662	0.997028	2.05715	2.21549	3.25904	0.356227	0.225774	0.172826	0.152803	0.373728	0.639719	0.292301	0.217583	0.161651	0.33067	0.822053	0.356906	0.286806	0.210357	0.372477	1.15795	0.619518	0.477068	1.25585	0.502016	0.409148	2.98851	0.153387
INJ44	Anthroherpon	sinjajevina	20150729.txt	0.297188	0.250548	0.201242	0.404807	0.264763	0.770574	0.561494	0.815224	0.663916	0.7228	0.469554	0.58373	0.510627	0.999958	2.10319	2.22344	3.2269	0.34927	0.216868	0.179409	0.163	0.365521	0.634866	0.277599	0.225193	0.157553	0.364909	0.86345	0.369541	0.27231	0.203918	0.386301	1.15932	0.586414	0.471411	1.25832	0.490367	0.395511	3.00378	0.149782
INJ44	Anthroherpon	sinjajevina	20150730.txt	0.298036	0.245628	0.18211	0.406759	0.267373	0.757216	0.56392	0.811418	0.669519	0.707364	0.465248	0.580868	0.515365	0.984768	2.10391	2.20193	3.26992	0.361721	0.228376	0.172905	0.150667	0.350925	0.635017	0.26768	0.235213	0.148031	0.358287	0.803827	0.385914	0.262899	0.199074	0.387441	1.15661	0.589733	0.473701	1.26144	0.475376	0.38522	2.99166	0.143374
INJ12	Anthroherpon	stenocephalum stenocephalum	20150702.txt	0.224755	0.183631	0.192836	0.241189	0.218385	0.591845	0.385261	0.486338	0.482678	0.493413	0.469533	0.505779	0.461682	0.539507	1.49806	1.74881	2.56578	0.311758	0.151643	0.12024	0.107032	0.26519	0.562635	0.224085	0.162062	0.124284	0.255014	0.7433	0.319897	0.245745	0.18477	0.234539	1.03649	0.499734	0.404422	1.0518	0.401452	0.306828	2.51458	0.0436269
INJ12	Anthroherpon	stenocephalum stenocephalum	20150707.txt	0.203839	0.201144	0.175822	0.251484	0.219735	0.596971	0.394048	0.504503	0.468087	0.496057	0.470014	0.500442	0.469688	0.536999	1.4933	1.75039	2.56093	0.322955	0.166318	0.105088	0.119926	0.261124	0.561344	0.221808	0.164713	0.123004	0.253574	0.737989	0.31157	0.244596	0.200351	0.246596	1.01639	0.432895	0.386818	1.02748	0.399789	0.322651	2.50874	0.0377758
INJ12	Anthroherpon	stenocephalum stenocephalum	20150710.txt	0.195437	0.184796	0.174526	0.248442	0.218997	0.593047	0.397878	0.495008	0.465943	0.509431	0.45548	0.504463	0.460804	0.553093	1.49263	1.74928	2.57194	0.315759	0.157314	0.11064	0.103185	0.284153	0.555359	0.228393	0.154863	0.128855	0.265825	0.733642	0.34401	0.215102	0.193679	0.252469	1.00389	0.449451	0.415283	1.01386	0.405226	0.326929	2.47432	0.0842142
INJ13	Anthroherpon	stenocephalum stenocephalum	20150702.txt	0.209086	0.178349	0.183599	0.274328	0.204263	0.587742	0.381607	0.498264	0.452492	0.479237	0.462167	0.479543	0.457711	0.514714	1.49371	1.76723	2.56218	0.320424	0.145656	0.137203	0.106945	0.258431	0.553859	0.223596	0.183675	0.118308	0.227803	0.731085	0.278374	0.218373	0.195468	0.280443	1.03878	0.412411	0.412605	1.08178	0.412953	0.315929	2.41167	0.0913703
INJ13	Anthroherpon	stenocephalum stenocephalum	20150708.txt	0.20344	0.189948	0.18832	0.282556	0.208729	0.597817	0.38523	0.508585	0.448849	0.491084	0.446233	0.477166	0.450502	0.528429	1.49548	1.75966	2.52463	0.335614	0.137325	0.140167	0.113742	0.246758	0.552579	0.22692	0.181007	0.111677	0.256601	0.734388	0.294976	0.235106	0.17495	0.288764	1.03251	0.448992	0.403224	1.02291	0.395966	0.305398	2.40314	0.113529
INJ13	Anthroherpon	stenocephalum stenocephalum	20150710.txt	0.174619	0.190148	0.189048	0.279421	0.220439	0.578458	0.380229	0.498699	0.441163	0.497708	0.445752	0.473005	0.454714	0.53145	1.51074	1.75183	2.51785	0.328677	0.150767	0.132253	0.0860645	0.276596	0.552347	0.222744	0.199102	0.0953336	0.252635	0.735084	0.31023	0.227307	0.161136	0.28827	1.01985	0.433779	0.378736	1.03016	0.401745	0.329713	2.45735	0.0897747
INJ14	Anthroherpon	stenocephalum stenocephalum	20150708.txt	0.183123	0.191729	0.164558	0.241904	0.195634	0.605479	0.391495	0.515272	0.476618	0.47771	0.457881	0.478563	0.443663	0.521206	1.52235	1.77082	2.54619	0.298509	0.146673	0.123151	0.117492	0.251928	0.561227	0.212685	0.16493	0.119254	0.235636	0.712646	0.309191	0.231857	0.175677	0.28883	1.02617	0.434947	0.380975	1.02412	0.412966	0.322405	2.4428	0.132548
INJ14	Anthroherpon	stenocephalum stenocephalum	20150710.txt	0.209683	0.204926	0.180713	0.23369	0.217426	0.600712	0.395418	0.51747	0.470835	0.492247	0.456011	0.483922	0.434585	0.533923	1.54025	1.78979	2.5452	0.293735	0.151324	0.124408	0.10707	0.255723	0.541322	0.223625	0.161847	0.116103	0.249229	0.672891	0.295132	0.262988	0.186372	0.272793	1.02718	0.424157	0.398424	1.02425	0.403947	0.327973	2.45072	0.0947494
INJ14	Anthroherpon	stenocephalum stenocephalum	20150813.txt	0.22191	0.17935	0.197907	0.258738	0.195644	0.604231	0.38261	0.514795	0.471816	0.485799	0.454694	0.483637	0.443557	0.52269	1.54263	1.77798	2.56089	0.289931	0.147257	0.128963	0.103882	0.2511	0.542344	0.21729	0.145591	0.137071	0.244722	0.666375	0.30423	0.251238	0.182939	0.274492	1.02392	0.445941	0.411188	1.04128	0.402245	0.320975	2.47406	0.0615492
INJ15	Anthroherpon	stenocephalum stenocephalum	20150703.txt	0.205082	0.183518	0.150816	0.262868	0.221957	0.570669	0.36413	0.478556	0.422365	0.457673	0.432339	0.45373	0.426798	0.519734	1.45708	1.68926	2.38192	0.306885	0.158199	0.124595	0.0839717	0.27685	0.513139	0.218486	0.153521	0.111108	0.237404	0.658915	0.27012	0.21639	0.161393	0.268556	1.01975	0.447475	0.421387	0.997347	0.404841	0.348085	2.4479	0.062226
INJ15	Anthroherpon	stenocephalum stenocephalum	20150708.txt	0.217197	0.16974	0.174996	0.267031	0.226068	0.561534	0.364241	0.486845	0.429047	0.450899	0.44728	0.442863	0.433938	0.517367	1.48105	1.63923	2.36881	0.290013	0.150552	0.121096	0.114777	0.260272	0.50631	0.226633	0.159032	0.120028	0.252421	0.665084	0.275971	0.234163	0.139307	0.283097	1.02217	0.443854	0.45157	0.979753	0.414342	0.351183	2.4116	0.0812646
INJ15	Anthroherpon	stenocephalum stenocephalum	20150710.txt	0.19971	0.145937	0.197436	0.273763	0.227887	0.564914	0.352583	0.487898	0.434451	0.455031	0.441951	0.438664	0.427406	0.529111	1.46432	1.64828	2.38271	0.301285	0.142774	0.124807	0.0931311	0.274193	0.510375	0.22239	0.154428	0.115719	0.25181	0.656979	0.29179	0.231625	0.15502	0.251961	1.01689	0.463578	0.417685	0.990641	0.422539	0.353659	2.44177	0.0965305
INJ1	Anthroherpon	stenocephalum stenocephalum	20150702.txt	0.204059	0.180851	0.192606	0.282617	0.204409	0.575929	0.373236	0.481557	0.484919	0.492462	0.44866	0.499605	0.446258	0.523492	1.49125	1.74332	2.48533	0.293321	0.157812	0.134124	0.117741	0.264538	0.559273	0.213104	0.18353	0.128351	0.25831	0.658635	0.301809	0.234697	0.185701	0.265134	1.01118	0.431529	0.397393	1.04425	0.412063	0.345925	2.44676	0.0928763
INJ1	Anthroherpon	stenocephalum stenocephalum	20150703.txt	0.221423	0.185429	0.189013	0.271157	0.182992	0.594372	0.371597	0.478019	0.486682	0.493883	0.448034	0.496928	0.460526	0.513066	1.47021	1.72884	2.47032	0.284784	0.16407	0.141902	0.101492	0.278963	0.540126	0.24047	0.168776	0.124192	0.258401	0.675729	0.301347	0.237555	0.186018	0.266151	1.02422	0.434409	0.402207	1.03913	0.416028	0.336287	2.38813	0.0763844
INJ1	Anthroherpon	stenocephalum stenocephalum	20150706.txt	0.216878	0.195935	0.190271	0.262094	0.208322	0.581638	0.375147	0.47749	0.481546	0.505724	0.445173	0.484995	0.45762	0.525858	1.48513	1.7491	2.49091	0.290699	0.147672	0.14195	0.12551	0.259239	0.531391	0.23322	0.169382	0.124826	0.266624	0.642736	0.308667	0.241271	0.185629	0.274155	1.0136	0.444273	0.409991	1.04399	0.407814	0.339073	2.47406	0.0520948
INJ126	Anthroherpon	taxi albanicum	01102015(2).txt	0.400049	0.365654	0.215615	0.540371	0.324467	0.958013	0.602963	0.982139	0.71762	0.854944	0.54365	0.838179	0.686014	0.628274	2.30035	2.84664	3.85404	0.390535	0.250032	0.176163	0.15141	0.50089	0.734517	0.291856	0.217205	0.175862	0.474962	0.934593	0.38311	0.303401	0.222961	0.508069	1.32396	0.642427	0.581374	1.67671	0.626476	0.554417	3.61763	0.182706
INJ126	Anthroherpon	taxi albanicum	01102015(3).txt	0.386636	0.360176	0.222314	0.508707	0.34696	0.946409	0.611629	0.98438	0.711207	0.848895	0.561181	0.793225	0.714221	0.648348	2.32882	2.81077	3.86857	0.407157	0.222842	0.184592	0.153385	0.50155	0.711309	0.292304	0.211682	0.174876	0.484104	0.940812	0.381158	0.289712	0.227334	0.512212	1.30134	0.629612	0.540553	1.68602	0.623256	0.54594	3.61242	0.170252
INJ126	Anthroherpon	taxi albanicum	01102015.txt	0.392557	0.367316	0.216307	0.551716	0.324152	0.967658	0.596528	0.994909	0.721942	0.861283	0.539421	0.811714	0.694394	0.626564	2.40162	2.91639	3.87456	0.39027	0.230669	0.17782	0.153728	0.494565	0.710657	0.300166	0.227069	0.172032	0.462424	0.919187	0.389637	0.290557	0.23916	0.509706	1.32253	0.647061	0.586889	1.68473	0.617936	0.539509	3.61751	0.191585
INJ127	Anthroherpon	taxi albanicum	01102015(2).txt	0.381219	0.353369	0.22815	0.556069	0.288128	0.966323	0.64836	0.971397	0.780717	0.992049	0.576161	0.894031	0.77098	0.640343	2.5057	2.89437	4.07317	0.418883	0.23234	0.209671	0.174039	0.478454	0.710733	0.359789	0.225704	0.210202	0.486476	0.969161	0.38453	0.307184	0.247549	0.472977	1.4449	0.66777	0.571418	1.74038	0.683275	0.571236	3.96246	0.11888
INJ127	Anthroherpon	taxi albanicum	01102015(3).txt	0.381305	0.359554	0.232576	0.560387	0.277314	0.944996	0.629593	0.998857	0.758173	0.992913	0.56989	0.871029	0.782432	0.65398	2.51667	2.85291	3.98523	0.434941	0.23853	0.215465	0.173074	0.486146	0.693762	0.35541	0.238904	0.189625	0.49627	0.934113	0.402613	0.312087	0.265392	0.47567	1.42697	0.641112	0.579353	1.73935	0.657499	0.568013	3.95262	0.151463
INJ127	Anthroherpon	taxi albanicum	01102015.txt	0.389879	0.376274	0.232045	0.544059	0.307558	0.953524	0.631626	0.99592	0.760944	0.995346	0.566132	0.889129	0.778313	0.646854	2.54137	2.90186	4.05799	0.408808	0.250447	0.208703	0.164582	0.490323	0.706983	0.32377	0.273617	0.188415	0.489718	0.927563	0.388127	0.357267	0.242493	0.472276	1.42615	0.673046	0.594634	1.74177	0.679414	0.580763	3.97009	0.118786
INJ77	Anthroherpon	taxi albanicum	20120812.txt	0.389379	0.380447	0.246865	0.524601	0.309583	1.01134	0.673192	0.944069	0.778105	0.972115	0.586987	0.971063	0.862427	0.682005	2.57828	2.93274	4.29324	0.438228	0.250527	0.191087	0.170354	0.504997	0.795286	0.325148	0.196628	0.200452	0.505739	1.01556	0.400501	0.308938	0.262527	0.497302	1.33634	0.679646	0.59474	1.68924	0.61917	0.519631	3.6823	0.169702
INJ77	Anthroherpon	taxi albanicum	20150813.txt	0.389372	0.380948	0.24268	0.537071	0.317562	0.998629	0.678334	0.936472	0.784487	0.976887	0.582617	0.970514	0.869813	0.679564	2.56488	2.92534	4.33188	0.457949	0.230336	0.182482	0.177546	0.506638	0.79939	0.343816	0.208237	0.188665	0.486128	1.01925	0.403481	0.284635	0.254724	0.52774	1.33842	0.656703	0.588271	1.68183	0.633869	0.5329	3.83944	0.16058
INJ77	Anthroherpon	taxi albanicum	20150903.txt	0.40123	0.362238	0.252549	0.533021	0.308378	1.0051	0.674198	0.939532	0.775216	0.979161	0.585319	0.967373	0.875182	0.676865	2.57944	3.00195	4.23585	0.469395	0.247084	0.163446	0.159853	0.528306	0.752642	0.330606	0.216368	0.169972	0.532189	1.01634	0.404696	0.307474	0.238222	0.538186	1.3367	0.649022	0.594618	1.69648	0.625826	0.537046	3.62686	0.150673
INJ78	Anthroherpon	taxi albanicum	20150812.txt	0.381322	0.391851	0.229615	0.54783	0.359135	1.03108	0.70322	0.977218	0.807214	0.992356	0.592999	0.923587	0.844048	0.663667	2.70593	3.08836	4.30453	0.465008	0.262455	0.224916	0.15152	0.546197	0.8032	0.362188	0.245878	0.204705	0.514239	1.01545	0.453135	0.313555	0.259217	0.519009	1.37501	0.684761	0.650737	1.69856	0.670365	0.566428	4.0226	0.15134
INJ78	Anthroherpon	taxi albanicum	20150813.txt	0.391977	0.368201	0.234057	0.542893	0.381316	1.03806	0.712985	0.986402	0.821673	0.989353	0.593068	0.913592	0.859687	0.664234	2.72989	3.05833	4.33463	0.440294	0.265862	0.206754	0.190105	0.522234	0.727346	0.422207	0.230245	0.202399	0.526141	1.00046	0.453309	0.306126	0.21332	0.557635	1.37504	0.672233	0.620973	1.70734	0.659535	0.562694	3.98401	0.18825
INJ78	Anthroherpon	taxi albanicum	20150903.txt	0.390075	0.363158	0.239411	0.550917	0.357911	1.04103	0.716183	1.00225	0.816531	0.982736	0.58838	0.916034	0.851186	0.675612	2.7636	3.08944	4.30199	0.44258	0.267365	0.215543	0.150705	0.54382	0.743548	0.334836	0.276202	0.207016	0.531792	1.02207	0.396715	0.351585	0.238541	0.547933	1.37857	0.66008	0.596008	1.7017	0.661186	0.552722	4.00569	0.121424
VA26	Anthroherpon	taxi albanicum	20150713.txt	0.377323	0.376937	0.196318	0.529578	0.376048	0.927571	0.63407	0.984302	0.777114	0.960591	0.600752	0.938559	0.855747	0.715646	2.6284	3.10728	4.30284	0.422805	0.195251	0.227104	0.198336	0.505955	0.736795	0.300417	0.258248	0.20605	0.527889	0.982208	0.449441	0.312198	0.230496	0.496479	1.28344	0.646398	0.588322	1.71391	0.610901	0.585782	3.85768	0.135974
VA26	Anthroherpon	taxi albanicum	20150717.txt	0.374724	0.384934	0.194941	0.527942	0.372369	0.939555	0.628007	1.01254	0.78749	0.942969	0.604866	0.93389	0.858659	0.70926	2.71814	3.10525	4.25414	0.429308	0.195079	0.208452	0.22065	0.490533	0.738887	0.32476	0.260564	0.174319	0.512726	1.17906	0.443242	0.286914	0.229879	0.48393	1.29622	0.652284	0.591869	1.71935	0.567598	0.569362	3.89249	0.148697
VA26	Anthroherpon	taxi albanicum	20150721.txt	0.3609	0.386894	0.191772	0.534529	0.376595	0.937081	0.636217	0.999036	0.772072	0.94992	0.603049	0.940995	0.856965	0.714544	2.69289	3.11656	4.23373	0.415301	0.195519	0.216509	0.210073	0.501358	0.743487	0.309264	0.251098	0.190961	0.549563	0.981356	0.43775	0.304316	0.218137	0.495852	1.29631	0.647121	0.597303	1.7256	0.613028	0.588779	3.88387	0.143612
INJ2	Anthroherpon	taxi remyi	20150702.txt	0.352872	0.34138	0.193476	0.45193	0.271872	0.800974	0.543992	0.894173	0.691762	0.840275	0.52127	0.77705	0.707803	0.616261	2.35258	2.66482	3.68884	0.404787	0.204252	0.194973	0.157612	0.363616	0.710092	0.288456	0.223702	0.181911	0.426561	0.999293	0.344221	0.318369	0.227142	0.425566	1.18228	0.642788	0.539119	1.41865	0.552404	0.468826	3.2117	0.123499
INJ2	Anthroherpon	taxi remyi	20150703.txt	0.326829	0.357953	0.189841	0.457777	0.27141	0.801359	0.544687	0.885478	0.693356	0.843194	0.513651	0.783273	0.711931	0.615147	2.32834	2.62616	3.71187	0.393886	0.198112	0.212006	0.147031	0.393544	0.721148	0.293489	0.232112	0.168186	0.438922	0.96199	0.409529	0.278745	0.222938	0.45105	1.18843	0.675235	0.561762	1.44759	0.547179	0.460137	3.18554	0.114544
INJ2	Anthroherpon	taxi remyi	20150706.txt	0.34593	0.37279	0.208769	0.454755	0.287452	0.809001	0.535764	0.905791	0.676693	0.845298	0.512318	0.77493	0.708715	0.636157	2.36338	2.62491	3.6723	0.39173	0.202878	0.208897	0.154504	0.371061	0.729238	0.288138	0.226597	0.159136	0.453586	0.966707	0.392699	0.314109	0.22274	0.413138	1.17472	0.66287	0.570506	1.45121	0.586131	0.472725	3.24509	0.117587
INJ3	Anthroherpon	taxi remyi	20150702.txt	0.355602	0.368228	0.164572	0.479718	0.298888	0.864453	0.584931	0.899586	0.72043	0.87522	0.492081	0.795362	0.702235	0.615525	2.4098	2.72558	3.79351	0.395477	0.212619	0.182464	0.14912	0.469532	0.721075	0.275012	0.22604	0.177923	0.434364	0.924733	0.402641	0.301502	0.261425	0.406048	1.20527	0.603667	0.532965	1.41228	0.529133	0.404935	3.22648	0.147018
INJ3	Anthroherpon	taxi remyi	20150706(2).txt	0.360117	0.314547	0.194644	0.473913	0.299186	0.875518	0.567083	0.934521	0.707577	0.888575	0.472675	0.812548	0.701849	0.603471	2.41845	2.68798	3.76636	0.370935	0.227056	0.180965	0.179478	0.46598	0.738004	0.275344	0.180786	0.188318	0.47663	0.949857	0.363399	0.285383	0.259298	0.464006	1.18311	0.553052	0.539901	1.39274	0.560581	0.443827	3.2773	0.112803
INJ3	Anthroherpon	taxi remyi	20150706.txt	0.34334	0.340117	0.175263	0.475761	0.317552	0.86599	0.558259	0.928107	0.711922	0.872623	0.49954	0.80118	0.702344	0.595396	2.36806	2.71281	3.73503	0.371221	0.231802	0.18911	0.16605	0.456526	0.762811	0.234102	0.228034	0.180092	0.456518	0.961145	0.375925	0.285675	0.238058	0.470614	1.19231	0.521463	0.539129	1.42014	0.511501	0.386454	3.32507	0.115107
INJ4	Anthroherpon	taxi remyi	20150702.txt	0.324074	0.338962	0.196095	0.44321	0.264022	0.752929	0.545573	0.81181	0.6836	0.801886	0.465027	0.784453	0.734871	0.586955	2.17777	2.42713	3.43807	0.362527	0.2101	0.183063	0.146426	0.381341	0.622394	0.293447	0.232851	0.156028	0.378561	0.893712	0.370601	0.301228	0.212496	0.396265	1.15673	0.631632	0.547276	1.37658	0.554806	0.43325	3.09099	0.120524
INJ4	Anthroherpon	taxi remyi	20150706 (2).txt	0.3223	0.336243	0.204471	0.425507	0.309542	0.740748	0.549879	0.798614	0.681026	0.804847	0.479423	0.756622	0.739858	0.606746	2.17997	2.50357	3.55992	0.371559	0.204916	0.189778	0.131694	0.3816	0.591278	0.317966	0.217652	0.144251	0.398314	0.913626	0.359043	0.28123	0.226153	0.407131	1.16605	0.55528	0.544028	1.36983	0.527594	0.440733	3.16982	0.098952
INJ4	Anthroherpon	taxi remyi	20150706.txt	0.330369	0.32686	0.21193	0.454505	0.274725	0.757356	0.550551	0.776264	0.704254	0.804459	0.475585	0.772473	0.725153	0.593735	2.13839	2.43527	3.52464	0.370094	0.210469	0.18447	0.146771	0.38941	0.608811	0.347797	0.199692	0.142724	0.399317	0.891731	0.359552	0.30817	0.212988	0.37858	1.14099	0.582614	0.527533	1.37613	0.548326	0.425242	3.12679	0.102043
INJ5	Anthroherpon	taxi remyi	20150702.txt	0.300272	0.363548	0.194145	0.463736	0.293552	0.807719	0.587628	0.895309	0.706764	0.873196	0.510008	0.807574	0.731657	0.635846	2.31371	2.55056	3.69401	0.383408	0.220925	0.190013	0.160294	0.418184	0.69047	0.324436	0.228284	0.162337	0.443289	0.976183	0.4012	0.295746	0.254021	0.435108	1.14729	0.639698	0.525413	1.41074	0.529967	0.424355	3.57481	0.0873358
INJ5	Anthroherpon	taxi remyi	20150706.txt	0.330555	0.350232	0.202507	0.465923	0.303129	0.808327	0.5765	0.888879	0.727466	0.866739	0.501432	0.809186	0.736461	0.637395	2.27785	2.53191	3.69431	0.417879	0.212072	0.184819	0.172364	0.404049	0.701385	0.335106	0.224611	0.169514	0.433306	0.997501	0.389825	0.306285	0.240145	0.426652	1.14608	0.643381	0.512368	1.40385	0.549458	0.431172	3.56764	0.0863225
INJ5	Anthroherpon	taxi remyi	20150707.txt	0.326764	0.360901	0.209098	0.469833	0.295647	0.810045	0.573948	0.902064	0.714421	0.871669	0.50173	0.811738	0.73633	0.638897	2.27938	2.55175	3.68755	0.382497	0.223479	0.188099	0.163979	0.420794	0.693273	0.321026	0.221022	0.174301	0.445876	0.978509	0.390791	0.314278	0.231778	0.44532	1.1515	0.654503	0.538099	1.42498	0.565384	0.439354	3.56278	0.10007
INJ6	Anthroherpon	taxi remyi	20150702.txt	0.301773	0.346633	0.19132	0.46852	0.242296	0.810126	0.563197	0.83387	0.703499	0.898562	0.485169	0.829176	0.719196	0.573169	2.30575	2.50369	3.64597	0.355121	0.233813	0.196349	0.148234	0.420199	0.684334	0.324358	0.256531	0.163164	0.429538	0.958261	0.386383	0.335682	0.236998	0.365754	1.16193	0.654191	0.527043	1.39159	0.542178	0.452353	3.37139	0.125093
INJ6	Anthroherpon	taxi remyi	20150706.txt	0.327724	0.346188	0.195367	0.460956	0.241524	0.808439	0.572595	0.851678	0.689979	0.887061	0.509163	0.808871	0.715775	0.588205	2.28983	2.51454	3.63375	0.379698	0.226999	0.179365	0.157808	0.423136	0.694159	0.323598	0.240392	0.192288	0.419358	0.958175	0.389338	0.328906	0.245666	0.368321	1.1557	0.604181	0.523648	1.37602	0.532284	0.448012	3.38892	0.127722
INJ6	Anthroherpon	taxi remyi	20150707.txt	0.356542	0.335115	0.216637	0.44499	0.243354	0.820956	0.568458	0.853143	0.684904	0.898558	0.500448	0.814323	0.717736	0.581464	2.27921	2.51414	3.59641	0.361658	0.230284	0.192183	0.137558	0.436695	0.693972	0.326163	0.235826	0.17338	0.432853	0.96917	0.381556	0.347941	0.219503	0.397613	1.13765	0.606864	0.521462	1.37805	0.534785	0.447709	3.38361	0.118457
INJ99	Anthroherpon	taxi sydowi	20150909(2).txt	0.305241	0.373477	0.209175	0.502918	0.323344	0.873703	0.641466	0.970279	0.771171	0.938092	0.562913	0.903739	0.787074	0.645405	2.59259	2.93476	4.0172	0.474716	0.274002	0.176463	0.176837	0.500819	0.765401	0.345195	0.243412	0.199561	0.488542	0.964796	0.445088	0.35437	0.190318	0.532672	1.33541	0.665006	0.576164	1.55503	0.629985	0.528252	4.10163	0.142239
INJ99	Anthroherpon	taxi sydowi	20150909.txt	0.320971	0.364112	0.191049	0.514018	0.312934	0.868065	0.635032	0.978477	0.768589	0.913934	0.574661	0.916273	0.774726	0.650553	2.58258	2.94816	4.03852	0.491244	0.244707	0.221091	0.157599	0.500928	0.757711	0.349403	0.243652	0.177586	0.519962	0.986725	0.419065	0.354557	0.232748	0.512196	1.35312	0.646088	0.578012	1.54267	0.623354	0.533207	4.11255	0.180699
INJ99	Anthroherpon	taxi sydowi	20150924.txt	0.348731	0.334424	0.198986	0.495161	0.324759	0.879431	0.645056	0.981704	0.768084	0.913628	0.579712	0.902677	0.778745	0.648289	2.64272	2.96312	4.09173	0.451316	0.235927	0.223021	0.183212	0.470144	0.724026	0.359689	0.241492	0.207969	0.487719	0.972015	0.443313	0.32707	0.295592	0.440974	1.34974	0.638275	0.59199	1.538	0.625422	0.530038	4.08182	0.179909
INJ104	Anthroherpon	taxi taxi	20150909(2).txt	0.433994	0.341772	0.216928	0.538691	0.317235	0.992189	0.737684	1.06005	0.815983	1.00529	0.6115	0.913585	0.830274	0.679559	2.81998	3.24236	4.54033	0.401531	0.256489	0.255526	0.168763	0.542595	0.737199	0.419021	0.263514	0.185849	0.486279	0.994299	0.510699	0.359856	0.253194	0.517338	1.48816	0.721358	0.631584	1.7028	0.617262	0.556408	4.35061	0.228693
INJ104	Anthroherpon	taxi taxi	20150909.txt	0.453215	0.339392	0.223043	0.531914	0.321505	0.97786	0.730914	1.06468	0.810685	1.00683	0.611634	0.90919	0.83168	0.680828	2.67913	3.22731	4.54424	0.449356	0.249598	0.265036	0.168997	0.530945	0.704101	0.439056	0.258657	0.175997	0.455208	0.96934	0.488204	0.363649	0.235472	0.551373	1.49316	0.699513	0.606146	1.70487	0.608265	0.542547	4.35629	0.235497
INJ104	Anthroherpon	taxi taxi	20150924.txt	0.439468	0.339314	0.22706	0.523208	0.342303	0.963879	0.732001	1.06165	0.813624	1.01317	0.614531	0.908847	0.827045	0.677563	2.9499	3.17386	4.58508	0.443122	0.251221	0.255806	0.162855	0.531746	0.719727	0.407957	0.27763	0.200808	0.471604	0.961733	0.498888	0.349487	0.238925	0.540521	1.47558	0.730791	0.607386	1.69502	0.60294	0.548918	4.24867	0.181074
INJ114	Anthroherpon	taxi taxi	20150910(2).txt	0.400166	0.355026	0.21103	0.537278	0.334456	0.931638	0.683034	1.03361	0.814359	1.0286	0.639699	0.965929	0.856061	0.72817	2.75924	3.10481	4.33892	0.515074	0.263625	0.216621	0.177796	0.495874	0.773706	0.354307	0.249472	0.162031	0.505371	1.06528	0.450978	0.276019	0.246534	0.482132	1.50658	0.676585	0.585203	1.70898	0.622571	0.52095	4.26658	0.239208
INJ114	Anthroherpon	taxi taxi	20150910.txt	0.411077	0.357297	0.22268	0.549935	0.332411	0.964244	0.662945	1.04059	0.815832	1.0301	0.646079	0.970086	0.848375	0.728806	2.70752	3.16459	4.29417	0.505011	0.289903	0.234538	0.17495	0.483473	0.741495	0.350688	0.253038	0.185371	0.498185	1.03185	0.449606	0.290047	0.237947	0.514323	1.48374	0.706015	0.584033	1.71369	0.597018	0.524033	4.25265	0.231219
INJ114	Anthroherpon	taxi taxi	20150924.txt	0.411933	0.352542	0.210046	0.540256	0.327253	0.956092	0.676694	1.04504	0.816682	1.02947	0.640437	0.962076	0.862399	0.73336	2.78792	3.11493	4.39239	0.530818	0.260266	0.202712	0.187425	0.489324	0.729466	0.354294	0.247652	0.177646	0.514276	1.0192	0.462262	0.292651	0.220189	0.482228	1.49793	0.716256	0.57272	1.71438	0.621193	0.537668	4.25681	0.261693
INJ115	Anthroherpon	taxi taxi	20150611(2).txt	0.404367	0.335304	0.175714	0.539343	0.320755	0.981044	0.677847	1.02188	0.833028	0.994876	0.615823	0.950406	0.854219	0.634986	2.84556	3.17504	4.46147	0.43624	0.273629	0.20496	0.173851	0.510505	0.690804	0.348514	0.281631	0.171716	0.47827	0.965033	0.438531	0.342769	0.241695	0.502058	1.48421	0.665094	0.57696	1.67704	0.600065	0.522082	4.20433	0.192003
INJ115	Anthroherpon	taxi taxi	20150911(3).txt	0.387967	0.328908	0.198141	0.524178	0.319394	0.966017	0.68826	1.02232	0.833894	0.982372	0.619194	0.962802	0.849906	0.636088	2.80196	3.17572	4.48492	0.433738	0.272393	0.219353	0.172275	0.498783	0.709396	0.363486	0.255107	0.180746	0.50111	0.955163	0.448555	0.326524	0.247016	0.514603	1.49013	0.651764	0.581433	1.67768	0.587951	0.519403	4.22932	0.201509
INJ115	Anthroherpon	taxi taxi	20150911.txt	0.387842	0.319329	0.215926	0.518598	0.322323	0.973769	0.673475	1.02638	0.823652	0.975736	0.63727	0.981773	0.825259	0.638765	2.83695	3.15547	4.477	0.452096	0.264554	0.211633	0.181002	0.488995	0.707299	0.35029	0.258968	0.151022	0.530946	0.947399	0.446413	0.324579	0.258071	0.499086	1.49269	0.636803	0.584006	1.66353	0.582321	0.516622	4.21632	0.165929
INJ121	Anthroherpon	taxi taxi	20150914(2).txt	0.338165	0.365405	0.230645	0.539654	0.297079	1.00712	0.694884	1.15945	0.800017	1.06481	0.620474	0.960436	0.8684	0.619916	2.9001	3.21699	4.49452	0.450655	0.259059	0.205419	0.145403	0.48151	0.765734	0.350593	0.259958	0.202271	0.474484	1.01295	0.478808	0.328834	0.249191	0.507846	1.46431	0.711104	0.601171	1.72682	0.621085	0.549764	4.25872	0.219478
INJ121	Anthroherpon	taxi taxi	20150914.txt	0.348286	0.349204	0.242334	0.568403	0.271671	1.0233	0.697824	1.15343	0.806816	1.06599	0.607917	0.992028	0.8125	0.696457	2.83134	3.26604	4.48627	0.454227	0.257281	0.204163	0.162878	0.485407	0.745229	0.349481	0.26079	0.186999	0.496505	1.02632	0.454759	0.339776	0.249086	0.476628	1.46406	0.705114	0.601891	1.73696	0.623707	0.540906	4.26343	0.194893
INJ121	Anthroherpon	taxi taxi	20150924.txt	0.326804	0.350713	0.220753	0.547182	0.286639	1.0154	0.709475	1.13246	0.800692	1.06156	0.615851	0.978209	0.875388	0.636463	2.88558	3.23236	4.50256	0.452779	0.23237	0.227354	0.153352	0.409115	0.767508	0.356665	0.256385	0.185892	0.490364	1.02941	0.445191	0.35334	0.232384	0.505789	1.46614	0.713568	0.602053	1.73184	0.628185	0.544608	4.25602	0.179725
INJ122	Anthroherpon	taxi taxi	20150914(2).txt	0.437131	0.349046	0.198103	0.526668	0.336426	1.00514	0.646713	1.04738	0.785387	0.994731	0.638209	0.947235	0.88889	0.685634	2.79814	3.16259	4.34767	0.482198	0.270511	0.203566	0.188445	0.500766	0.707176	0.367951	0.278868	0.178973	0.513448	0.991647	0.418413	0.257747	0.341973	0.380923	1.47331	0.707258	0.600902	1.70614	0.616052	0.554733	4.20419	0.178489
INJ122	Anthroherpon	taxi taxi	20150914.txt	0.427767	0.358566	0.204459	0.522017	0.335974	1.01712	0.657882	1.03529	0.787801	1.00069	0.63091	0.973627	0.860732	0.682779	2.82502	3.1479	4.36335	0.451678	0.268703	0.235426	0.16719	0.488235	0.710385	0.380129	0.259561	0.189861	0.496977	0.974364	0.426358	0.264484	0.345566	0.471604	1.46071	0.690179	0.587922	1.70728	0.617422	0.552141	4.05101	0.194761
INJ122	Anthroherpon	taxi taxi	20150924.txt	0.438077	0.397609	0.204768	0.53429	0.32987	0.969174	0.678083	1.03841	0.791505	0.998676	0.620432	0.959874	0.879043	0.680401	2.69502	3.10768	4.35045	0.458893	0.231371	0.250555	0.179489	0.498665	0.724896	0.340009	0.261289	0.168605	0.528234	1.00692	0.426764	0.281803	0.328108	0.487401	1.47739	0.688153	0.592799	1.69823	0.591847	0.532469	4.20557	0.166332
INJ124	Anthroherpon	taxi taxi	20150925(2).txt	0.398933	0.330546	0.235953	0.519047	0.304486	0.995142	0.698538	0.957698	0.73917	0.959413	0.626452	0.887224	0.819277	0.65216	2.71991	3.05313	4.25825	0.443252	0.270846	0.191083	0.15862	0.479925	0.768011	0.353141	0.243956	0.180055	0.500804	1.03791	0.44052	0.310424	0.236349	0.475736	1.43752	0.683839	0.600045	1.64654	0.618082	0.546977	3.99744	0.156615
INJ124	Anthroherpon	taxi taxi	20150925(3).txt	0.408222	0.330896	0.247182	0.541753	0.295847	0.988887	0.70151	0.94284	0.749149	0.965016	0.628697	0.902674	0.775747	0.658466	2.78163	3.07194	4.28072	0.408848	0.253589	0.204508	0.17045	0.485464	0.748375	0.355104	0.227663	0.196466	0.496646	0.980583	0.427573	0.291436	0.247694	0.476196	1.44974	0.706673	0.600814	1.65548	0.629831	0.549355	3.98277	0.134407
INJ124	Anthroherpon	taxi taxi	20150925.txt	0.408824	0.32438	0.242983	0.522459	0.300074	0.992189	0.693186	0.959749	0.74622	0.968831	0.623363	0.90862	0.77617	0.657555	2.7203	3.02184	4.2983	0.4267	0.275905	0.191842	0.169462	0.478186	0.746754	0.359445	0.222534	0.198282	0.485774	0.972936	0.428761	0.309953	0.225226	0.490578	1.44002	0.661122	0.58377	1.64106	0.628088	0.551218	3.98502	0.159429
JC19	Anthroherpon	weiratheri	20150925(2).txt	0.159669	0.148353	0.156264	0.270358	0.217476	0.418876	0.329808	0.457746	0.423749	0.421288	0.20926	0.328535	0.248225	0.324156	1.2526	1.42644	2.01863	0.247142	0.132582	0.121903	0.105749	0.21755	0.400091	0.18514	0.130354	0.110982	0.214405	0.563168	0.225601	0.194392	0.160051	0.232526	0.792006	0.315708	0.313433	0.993965	0.324047	0.29606	2.03062	0.0725913
JC19	Anthroherpon	weiratheri	20150925(3).txt	0.160852	0.129294	0.153614	0.262146	0.225845	0.423511	0.328473	0.45158	0.42645	0.426186	0.213478	0.325862	0.244619	0.348809	1.24674	1.44977	2.01174	0.246093	0.141279	0.115066	0.0940024	0.225353	0.405502	0.176111	0.122964	0.107672	0.223639	0.563693	0.227948	0.175961	0.153099	0.250488	0.793455	0.31101	0.308569	0.994621	0.325495	0.296208	2.03431	0.0875311
JC19	Anthroherpon	weiratheri	20150925.txt	0.157474	0.160213	0.142866	0.257682	0.22217	0.418286	0.331085	0.453036	0.424351	0.413526	0.219636	0.324982	0.25038	0.321622	1.22296	1.42811	2.01934	0.252865	0.129519	0.117909	0.116577	0.217557	0.401565	0.169951	0.133555	0.0934162	0.221926	0.558661	0.226647	0.180014	0.153511	0.250093	0.801642	0.307405	0.331223	0.984514	0.320825	0.29381	2.04634	0.0551493
JC20	Anthroherpon	weiratheri	01102015(2).txt	0.167513	0.16137	0.143645	0.261617	0.200937	0.424884	0.294275	0.440689	0.408097	0.397228	0.188411	0.330516	0.22567	0.347682	1.25433	1.42473	1.96649	0.239407	0.134222	0.131427	0.0952917	0.226895	0.41856	0.181598	0.127903	0.103405	0.232121	0.531615	0.218158	0.191617	0.152552	0.249904	0.734921	0.341883	0.334102	0.986144	0.322829	0.29906	2.03434	0.0708063
JC20	Anthroherpon	weiratheri	01102015(3).txt	0.152394	0.15729	0.153571	0.259884	0.195305	0.435397	0.301277	0.439228	0.395864	0.386962	0.211376	0.32353	0.236368	0.361722	1.28084	1.41005	1.96803	0.233052	0.132427	0.123827	0.106482	0.219567	0.424624	0.167139	0.152514	0.0954165	0.23387	0.522858	0.219208	0.182319	0.163513	0.254075	0.751638	0.320704	0.329575	0.991839	0.326108	0.299101	2.04169	0.0645288
JC20	Anthroherpon	weiratheri	01102015.txt	0.155771	0.159639	0.139359	0.249498	0.202774	0.422811	0.285594	0.457771	0.393404	0.395306	0.206454	0.307148	0.238655	0.389103	1.28732	1.41005	1.97968	0.225556	0.136069	0.125476	0.109114	0.210522	0.423879	0.180189	0.130915	0.109952	0.223395	0.529167	0.220743	0.186236	0.169593	0.246383	0.746854	0.334191	0.324565	0.992893	0.331625	0.297725	2.03032	0.130834
INJ129	Anthroherpon	zariquieyi	12102015(2).txt	0.29449	0.252269	0.12158	0.312292	0.223169	0.635366	0.417293	0.63898	0.527947	0.586659	0.447708	0.553847	0.545543	0.567728	1.7669	1.99412	2.76372	0.273715	0.135501	0.138754	0.111977	0.254783	0.513711	0.23016	0.164215	0.117517	0.251942	0.70507	0.308533	0.219543	0.172899	0.26852	0.883715	0.462833	0.432998	1.11089	0.444773	0.338136	2.53121	0.293759
INJ129	Anthroherpon	zariquieyi	12102015(3).txt	0.303305	0.249727	0.12669	0.316442	0.222241	0.633065	0.413392	0.638339	0.535154	0.604777	0.412246	0.562298	0.546556	0.560473	1.76995	2.0087	2.7661	0.271104	0.137239	0.1402	0.101697	0.259708	0.51384	0.224454	0.162633	0.114201	0.265012	0.714993	0.306618	0.216841	0.187326	0.258498	0.882353	0.454677	0.436813	1.10477	0.448073	0.34507	2.51035	0.271658
INJ129	Anthroherpon	zariquieyi	12102015.txt	0.30207	0.249533	0.12628	0.31541	0.222144	0.63863	0.416896	0.626528	0.532109	0.599431	0.417814	0.568006	0.53685	0.562464	1.76963	2.01448	2.75907	0.275024	0.154678	0.136022	0.0970415	0.257927	0.511756	0.228309	0.158856	0.10267	0.267631	0.713216	0.304375	0.21394	0.198806	0.256704	0.889656	0.425804	0.402483	1.09598	0.46366	0.342586	2.5	0.256124
INJ79	Anthroherpon	zariquieyi	20150812.txt	0.301983	0.253898	0.168049	0.31493	0.248095	0.604407	0.407204	0.593196	0.500073	0.582912	0.433997	0.573179	0.528997	0.573563	1.82876	2.01888	2.85126	0.265265	0.146085	0.12211	0.116413	0.265241	0.577124	0.225872	0.165737	0.13213	0.276809	0.764273	0.32431	0.249759	0.189579	0.278309	0.91044	0.450638	0.386869	1.17779	0.417772	0.34917	2.71821	0.227172
INJ79	Anthroherpon	zariquieyi	20150814(2).txt	0.278594	0.259103	0.152956	0.324427	0.252397	0.608465	0.399762	0.600856	0.495826	0.589461	0.432579	0.580019	0.532746	0.568952	1.79216	2.01827	2.8328	0.27594	0.137754	0.134505	0.103322	0.260611	0.555867	0.241342	0.172695	0.133426	0.260954	0.755332	0.32377	0.238907	0.196492	0.279826	0.931983	0.450775	0.411636	1.17444	0.425606	0.343093	2.68859	0.197053
INJ79	Anthroherpon	zariquieyi	20150814.txt	0.30923	0.255299	0.157812	0.326346	0.256847	0.602334	0.400379	0.58944	0.502012	0.58961	0.436152	0.566892	0.529479	0.575277	1.78612	1.99721	2.83823	0.283418	0.155409	0.122367	0.110229	0.270757	0.576129	0.235625	0.174916	0.126144	0.262025	0.759085	0.324109	0.256357	0.180406	0.28773	0.921051	0.438732	0.402792	1.19061	0.422784	0.346877	2.69288	0.206174
INJ80	Anthroherpon	zariquieyi	20150812.txt	0.314925	0.252272	0.147812	0.304958	0.256785	0.654246	0.434939	0.615491	0.575607	0.608178	0.452311	0.583101	0.535497	0.577771	1.81824	2.09989	2.95854	0.27469	0.135567	0.13899	0.107561	0.255152	0.520157	0.231157	0.182117	0.115131	0.252082	0.675535	0.357331	0.255437	0.181752	0.287069	0.995129	0.502159	0.429963	1.16057	0.432499	0.322463	2.63225	0.210738
INJ80	Anthroherpon	zariquieyi	20150814(2).txt	0.327497	0.252563	0.150312	0.330754	0.255305	0.647962	0.443124	0.62063	0.572881	0.611926	0.457887	0.584172	0.538871	0.583272	1.82043	2.11217	2.91547	0.283285	0.141261	0.129205	0.102609	0.252039	0.515703	0.226149	0.175378	0.128001	0.249118	0.677531	0.358157	0.256012	0.18097	0.290011	0.98896	0.498668	0.425533	1.15488	0.433023	0.32013	2.61177	0.198903
INJ80	Anthroherpon	zariquieyi	20150814.txt	0.328593	0.255777	0.157626	0.330504	0.247877	0.659057	0.432057	0.615913	0.576065	0.610223	0.449575	0.582188	0.543002	0.580047	1.80623	2.09512	2.94525	0.282909	0.156025	0.123495	0.116166	0.255111	0.517534	0.228939	0.181203	0.112914	0.270928	0.678922	0.368223	0.245331	0.180403	0.286305	0.988394	0.496914	0.430901	1.14587	0.424487	0.316569	2.63189	0.195499
INJ81	Anthroherpon	zariquieyi	20150812.txt	0.327082	0.27662	0.156079	0.331562	0.288553	0.651223	0.434252	0.618324	0.534543	0.593018	0.449452	0.567771	0.534282	0.620551	1.86995	2.06442	2.86539	0.292189	0.151395	0.148036	0.124505	0.294425	0.571671	0.239947	0.183307	0.151634	0.282396	0.702249	0.317521	0.277552	0.185894	0.293269	0.965437	0.448752	0.430075	1.16591	0.45616	0.330924	2.69959	0.206882
INJ81	Anthroherpon	zariquieyi	26082015(1).txt	0.331143	0.265763	0.162995	0.337137	0.278572	0.654041	0.429484	0.631427	0.518433	0.598906	0.443479	0.5664	0.536248	0.619903	1.85133	2.08132	2.84956	0.306616	0.149517	0.146398	0.10718	0.299296	0.510387	0.255795	0.195228	0.132494	0.284335	0.703635	0.329184	0.264817	0.175423	0.310376	0.964034	0.489536	0.431872	1.15701	0.456121	0.338787	2.70077	0.247703
INJ81	Anthroherpon	zariquieyi	26082015(2).txt	0.327416	0.26654	0.151977	0.328631	0.28649	0.650458	0.433286	0.632855	0.527798	0.580813	0.4418	0.566662	0.536365	0.621767	1.85441	2.06252	2.83527	0.296065	0.16663	0.137939	0.1131	0.292584	0.529046	0.265965	0.18407	0.129141	0.284902	0.699725	0.32376	0.27626	0.165169	0.311678	0.956239	0.562389	0.428749	1.17758	0.453724	0.340457	2.73779	0.226865
